# Supplementary material for: Virus lasers for biological detection
Source: Nat Commun. 2019 Aug 9;10:3594. doi: 10.1038/s41467-019-11604-z (PMC6689004; doi:10.1038/s41467-019-11604-z)
Supplement: Supplementary file 3 — Computer Code [file 41467_2019_11604_MOESM3_ESM.zip]

Archive with 5 entries (5 files):
- log_Gauss_17jul10.FDF
- R1_threshold_19feb12.FDF
- R1_threshold_finding_2_17aug03.FDF
- R2_threshold_finding_18jul30.FDF
- Voigt_log_17oct17.FDF
