# Supplementary material for: Virus lasers for biological detection
Source: Nat Commun. 2019 Aug 9;10:3594. doi: 10.1038/s41467-019-11604-z (PMC6689004; doi:10.1038/s41467-019-11604-z)
Supplement: Supplementary file 3 — Computer Code [file 41467_2019_11604_MOESM3_ESM.zip › R1_threshold_19feb12.FDF]

[General Information]
Function Name = R1_threshold_19feb12
Brief Description = 
Function Source = N/A
Number Of Parameters = 9
Function Type = User-Defined
Function Form = Equations
Path = 
Number Of Independent Variables = 1
Number Of Dependent Variables = 1
FunctionPrev = NewFunction1
Function Model = Explicit


[Fitting Parameters]
Names = YNON0,RHO,B,SWITCH,dil,FR,BACK,H,YNON1
Initial Values = 1(V),100000000000000(V),0.01(V),0(F),1(F),0.0005(V),100000000(V),0.67768(F),0(F)
Meanings = ?,?,?,?,?,?,?,?,?
Lower Bounds = 0(I, On),0(X, On),0.0001(I, On),--(I, Off),--(I, Off),1e-010(I, On),0(I, On),0.24308(I, On),0(I, On)
Upper Bounds = --(I, Off),--(I, Off),1(I, On),--(I, Off),--(I, Off),0.1(I, On),10000000000(I, On),0.99446(I, On),10(I, On)
Naming Method = User-Defined
Number Of Significant Digits = 0,0,0,0,0,0,0,0,0
Unit = ns-1 dye-1,ns-1 dye-1,round trip-1,,M-1 cm-1,cm,nmol,,
Format = --,--,--,--,--,--,--,--,--
CustomDisplay = --,--,--,--,--,--,--,--,--


[Independent Variables]
q = 


[Dependent Variables]
n = 


[Formula]
//Upper state decay rate outside of the volume of the resonator mode.  
double K2bg;
//Calculated in switch.

//Set PHI.
double PHI;
//Calculated in switch.

//Set YNON.
double YNON;
//Calculated in switch.

//There is a spectral attenuation because the excitation wavelength was not necessarily set to exactly the absorption peak.
double S;
//Calculated in switch.

//Some parameters are set differently depending on whether the dye-labelled M13 or fluorescein is being fit.
//Dye-labelled M13 has SWITCH = 0, fluorescein has SWITCH = 1.
//Set SWITCH to integer.
switch(SWITCH)
{
	case 0:
			//Dye-labelled M13 data.
			K2bg = YRAD + YNONbg; 
			PHI = PHIB;
			YNON = YNON0;
			S = SM13;
			break;
	case 1:
			//Fluorescein data.
			K2bg = YRAD + YNON2bg; 
			PHI = PHI2;
			YNON = YNON1;
			S = SFL;
			break;
	default:
			//Want to signify that there was a problem.
			K2bg = 0; 
			PHI = 1;
			YNON = 0;
			S = 1;
			break;
}

//Number of dyes in the resonator mode that are subjected to pumping.
double Dmode; 
Dmode = D*dil*(1E-9)*(6.022140858E23)*Vr;

//Rate of pumping into the upper state of the dye.
//Unit conversion of EXT.
//M-1 cm-1 conversion to (cm^3) cm-1 / dyes
double EXT2; 
EXT2 = (S*EXT*(1E3)*ln(10))/(6.022140858E23);

//Absorption of pump by the dyes in the resonator volume.
double KF; 
KF = (EXT2*L)/(Vr);

//Rate of radiative emission into mode.
//YRAD is the spontaneous emission rate.  RHO is the number of modes.
double KRAD;
KRAD = YRAD/RHO; 

//Depopulation of upper state of dye.  YNON is the non-radiative decay.
double K2; 
K2 = YRAD + YNON;

//The round-trip decay rate.
double KL;
KL = (-ln(LOSS))/TR;

//Number of pump photons incident on the resonator mode volume.
double pumpl; 

//Laser output.
double nn;
nn = 0;

//Seed fluorescence.
double nnf;
nnf = 0;

//Perform calculations before the loop if possible to save computational time.
//Last term in sq root that multiplies the pump.
double A; 
A = (4*KF*Dmode*KRAD*KRAD)/KL;

//Gain or loss term that multiplies the pump.
double G; 
G = KF*( (Dmode*KRAD/KL) - 1);

//Numerator of the amplified spontaneous emission.
double NUMsf;
NUMsf = (FR*Dmode*YRAD)/KL;

//Begin calculation of output.
//Seed fluorescence background.
pumpl = nlf_Gaussian(150,0,150,1,4)*q*(L/0.2);
nnf = (  NUMsf/( 1 + (K2bg/(KF*pumpl))  )  );

//Laser output.
nn = (0.5/(PHI*KRAD))*( G*pumpl - K2 - nnf*PHI*KRAD + ( ( ((G*pumpl - K2 - nnf*PHI*KRAD)^2)+ A*PHI*pumpl*(1 + nnf ) )^0.5  )  );

//Output.
n = log10(BACK + B*H*nn );


[Initializations]


[After Fitting]


[Controls]
General Linear Constraints = 0
Initialization Scripts = 0
Scripts After Fitting = 0
Number Of Duplicates = N/A
Duplicate Offset = N/A
Duplicate Unit = N/A
Generate Curves After Fitting = 1
Curve Point Spacing = Uniform on X-Axis Scale
Generate Peaks After Fitting = 1
Generate Peaks During Fitting = 1
Generate Peaks with Baseline = 1
Paste Parameters to Plot After Fitting = 1
Paste Parameters to Notes Window After Fitting = 1
Generate Residuals After Fitting = 0
Keep Parameters = 0
Compile On Param Change Script = 1
Enable Parameters Initialization = 1
Treat All Numbers As Double = 1


[Compile Function]
Compile = 1
Compile Parameters Initialization = 1
OnParamChangeScriptsEnabled = 0


[Parameters Initialization]
//Code to be executed to initialize parameters


[Origin C Function Header]
#pragma numlittype(push, TRUE)
#pragma numlittype(push, TRUE)
#pragma numlittype(push, TRUE)
#pragma numlittype(push, TRUE)
#pragma numlittype(push, TRUE)
#pragma numlittype(push, TRUE)
#pragma numlittype(push, TRUE)
#pragma numlittype(push, TRUE)
#pragma numlittype(push, TRUE)
#pragma numlittype(push, TRUE)
#pragma numlittype(push, TRUE)
#pragma numlittype(push, TRUE)
#pragma numlittype(push, TRUE)
#pragma numlittype(push, TRUE)
#pragma numlittype(push, TRUE)
#pragma numlittype(push, TRUE)
#pragma numlittype(push, TRUE)
#pragma numlittype(push, TRUE)
#pragma numlittype(push, TRUE)
#pragma numlittype(push, TRUE)
#pragma numlittype(push, TRUE)
#pragma numlittype(push, TRUE)
#pragma numlittype(push, TRUE)
#pragma numlittype(push, TRUE)
#pragma numlittype(push, TRUE)
#pragma numlittype(push, TRUE)
#pragma numlittype(push, TRUE)
#pragma numlittype(push, TRUE)
#pragma numlittype(push, TRUE)
#pragma numlittype(push, TRUE)
#pragma numlittype(push, TRUE)
#pragma numlittype(push, TRUE)
#pragma numlittype(push, TRUE)
#pragma numlittype(push, TRUE)
#pragma numlittype(push, TRUE)
#pragma numlittype(push, TRUE)
#pragma numlittype(push, TRUE)
#pragma numlittype(push, TRUE)
#pragma numlittype(push, TRUE)
#pragma numlittype(push, TRUE)
#pragma numlittype(push, TRUE)
#pragma numlittype(push, TRUE)
#pragma numlittype(push, TRUE)
#pragma numlittype(push, TRUE)
#pragma numlittype(push, TRUE)
#pragma numlittype(push, TRUE)
#pragma numlittype(push, TRUE)
#pragma numlittype(push, TRUE)
#pragma numlittype(push, TRUE)
#pragma numlittype(push, TRUE)
#pragma numlittype(push, TRUE)
#pragma numlittype(push, TRUE)
#pragma numlittype(push, TRUE)
#pragma numlittype(push, TRUE)
#pragma numlittype(push, TRUE)
#pragma numlittype(push, TRUE)
#pragma numlittype(push, TRUE)
#pragma numlittype(push, TRUE)
#pragma numlittype(push, TRUE)
#pragma numlittype(push, TRUE)
#pragma numlittype(push, TRUE)
#pragma numlittype(push, TRUE)
#pragma numlittype(push, TRUE)
#pragma numlittype(push, TRUE)
#pragma numlittype(push, TRUE)
#pragma numlittype(push, TRUE)
#pragma numlittype(push, TRUE)
#pragma numlittype(push, TRUE)
#pragma numlittype(push, TRUE)
#pragma numlittype(push, TRUE)
#pragma numlittype(push, TRUE)
#pragma numlittype(push, TRUE)
#pragma numlittype(push, TRUE)
#pragma numlittype(push, TRUE)
#pragma numlittype(push, TRUE)
#pragma numlittype(push, TRUE)
#pragma numlittype(push, TRUE)
#pragma numlittype(push, TRUE)
#pragma numlittype(push, TRUE)
#pragma numlittype(push, TRUE)
#pragma numlittype(push, TRUE)
#pragma numlittype(push, TRUE)
#pragma numlittype(push, TRUE)
#pragma numlittype(push, TRUE)
#pragma numlittype(push, TRUE)
#pragma numlittype(push, TRUE)
#pragma numlittype(push, TRUE)
#pragma numlittype(push, TRUE)
#pragma numlittype(push, TRUE)
#pragma numlittype(push, TRUE)
#pragma numlittype(push, TRUE)
#pragma numlittype(push, TRUE)
#pragma numlittype(push, TRUE)
#pragma numlittype(push, TRUE)
#pragma numlittype(push, TRUE)
#pragma numlittype(push, TRUE)
#pragma numlittype(push, TRUE)
#pragma numlittype(push, TRUE)
#pragma numlittype(push, TRUE)
#pragma numlittype(push, TRUE)
#pragma numlittype(push, TRUE)
#pragma numlittype(push, TRUE)
#pragma numlittype(push, TRUE)
#pragma numlittype(push, TRUE)
#pragma numlittype(push, TRUE)
#pragma numlittype(push, TRUE)
#pragma numlittype(push, TRUE)
#pragma numlittype(push, TRUE)
#pragma numlittype(push, TRUE)
#pragma numlittype(push, TRUE)
#pragma numlittype(push, TRUE)
#pragma numlittype(push, TRUE)
#pragma numlittype(push, TRUE)
#pragma numlittype(push, TRUE)
#pragma numlittype(push, TRUE)
#pragma numlittype(push, TRUE)
#pragma numlittype(push, TRUE)
#pragma numlittype(push, TRUE)
#pragma numlittype(push, TRUE)
#pragma numlittype(push, TRUE)
#pragma numlittype(push, TRUE)
#pragma numlittype(push, TRUE)
#pragma numlittype(push, TRUE)
#pragma numlittype(push, TRUE)
#pragma numlittype(push, TRUE)
#pragma numlittype(push, TRUE)
#pragma numlittype(push, TRUE)
#pragma numlittype(push, TRUE)
#pragma numlittype(push, TRUE)
#pragma numlittype(push, TRUE)
#pragma numlittype(push, TRUE)
#pragma numlittype(push, TRUE)
#pragma numlittype(push, TRUE)
#pragma numlittype(push, TRUE)
#pragma numlittype(push, TRUE)
#pragma numlittype(push, TRUE)
#pragma numlittype(push, TRUE)
#pragma numlittype(push, TRUE)
#pragma numlittype(push, TRUE)
#pragma numlittype(push, TRUE)
#pragma numlittype(push, TRUE)
#pragma numlittype(push, TRUE)
#pragma numlittype(push, TRUE)
#pragma numlittype(push, TRUE)
#pragma numlittype(push, TRUE)
#pragma numlittype(push, TRUE)
#pragma numlittype(push, TRUE)
#pragma numlittype(push, TRUE)
#pragma numlittype(push, TRUE)
#pragma numlittype(push, TRUE)
#pragma numlittype(push, TRUE)
#pragma numlittype(push, TRUE)
#pragma numlittype(push, TRUE)
#pragma numlittype(push, TRUE)
#pragma numlittype(push, TRUE)
#pragma numlittype(push, TRUE)
#pragma numlittype(push, TRUE)
#pragma numlittype(push, TRUE)
#pragma numlittype(push, TRUE)
#pragma numlittype(push, TRUE)
#pragma numlittype(push, TRUE)
#pragma numlittype(push, TRUE)
#pragma numlittype(push, TRUE)
#pragma numlittype(push, TRUE)
#pragma numlittype(push, TRUE)
#pragma numlittype(push, TRUE)
#pragma numlittype(push, TRUE)
#pragma numlittype(push, TRUE)
#pragma numlittype(push, TRUE)
#pragma numlittype(push, TRUE)
#pragma numlittype(push, TRUE)
#pragma numlittype(push, TRUE)
#pragma numlittype(push, TRUE)
#pragma numlittype(push, TRUE)
#pragma numlittype(push, TRUE)
#pragma numlittype(push, TRUE)
#pragma numlittype(push, TRUE)
#pragma numlittype(push, TRUE)
#pragma numlittype(push, TRUE)
#pragma numlittype(push, TRUE)
#pragma numlittype(push, TRUE)
#pragma numlittype(push, TRUE)
#pragma numlittype(push, TRUE)
#pragma numlittype(push, TRUE)
#pragma numlittype(push, TRUE)
#pragma numlittype(push, TRUE)
#pragma numlittype(push, TRUE)
#pragma numlittype(push, TRUE)
#pragma numlittype(push, TRUE)
#pragma numlittype(push, TRUE)
#pragma numlittype(push, TRUE)
#pragma numlittype(push, TRUE)
#pragma numlittype(push, TRUE)
#pragma numlittype(push, TRUE)
#pragma numlittype(push, TRUE)
#pragma numlittype(push, TRUE)
#pragma numlittype(push, TRUE)
#pragma numlittype(push, TRUE)
#pragma numlittype(push, TRUE)
#pragma numlittype(push, TRUE)
#pragma numlittype(push, TRUE)
#pragma numlittype(push, TRUE)
#pragma numlittype(push, TRUE)
#pragma numlittype(push, TRUE)
#pragma numlittype(push, TRUE)
#pragma numlittype(push, TRUE)
#pragma numlittype(push, TRUE)
#pragma numlittype(push, TRUE)
#pragma numlittype(push, TRUE)
#pragma numlittype(push, TRUE)
#pragma numlittype(push, TRUE)
#pragma numlittype(push, TRUE)
#pragma numlittype(push, TRUE)
#pragma numlittype(push, TRUE)
#pragma numlittype(push, TRUE)
#pragma numlittype(push, TRUE)
#pragma numlittype(push, TRUE)
#pragma numlittype(push, TRUE)
#pragma numlittype(push, TRUE)
#pragma numlittype(push, TRUE)
#pragma numlittype(push, TRUE)
#pragma numlittype(push, TRUE)
#pragma warning(error : 15618)
#include <origin.h>

// Add your special include files here.
// For example, if you want to fit with functions from the NAG library, 
// add the header file for the NAG functions here.

// Add code here for other Origin C functions that you want to define in this file,
// and access in your fitting function.

// You can access C functions defined in other files, if those files are loaded and compiled 
// in your workspace, and the functions have been prototyped in a header file that you have
// included above. 

// You can access NLSF object methods and properties directly in your function code.

// You should follow C-language syntax in defining your function. 
// For instance, if your parameter name is P1, you cannot use p1 in your function code. 
// When using fractions, remember that integer division such as 1/2 is equal to 0, and not 0.5
// Use 0.5 or 1/2.0 to get the correct value.

// For more information and examples, please refer to the "User-Defined Fitting Function" 
// section of the Origin Help file.


[Origin C Parameter Initialization Header]


[Derived Parameter Settings]
Unit = 


[References]


[LabTalk Functions Definition and Initializations]


[Constants]
YRAD = 0.240
LOSS = 0.848
TR = 2.023402893
EXT = 82413
L = 0.2
D = 159.238399558
SM13 = 1
SFL = 0.975806452
YNONbg = 0
YNON2bg = 0
PHI2=1
PHIB = 1
Vc = 0.040
Vr = 0.032


[Constraints]


[Derived Parameters]
KL = (-ln(LOSS))/TR
DMIN = ((-ln(LOSS))*RHO) / (YRAD*TR)
DMINnmol = ((-ln(LOSS))*RHO) / (YRAD*TR*(1E-9)*(6.022140858E23))
DMINnmolperml = (((-ln(LOSS))*RHO) / (YRAD*TR*Vr*(1E-9)*(6.022140858E23)))
probemin = (((-ln(LOSS))*RHO*1000) / (YRAD*385.747908351*TR*Vr*(1E-9)*(6.022140858E23)))
qthM13 = ( (YRAD + YNON0) *(6.022140858E23)*Vr * 4 * ( ( PI / (4*ln(2) ) ) ^(0.5) ) * (0.2/L) ) / (SM13*EXT*(1E3)*L * ( ( ( D*dil*(1E-9)*(6.022140858E23)*Vr*YRAD*TR)/ (RHO*(-ln(LOSS)) )) -1) )
qthFL = ( (YRAD + YNON1) *(6.022140858E23)*Vr * 4 * ( ( PI / (4*ln(2) ) ) ^(0.5) ) * (0.2/L) ) / (SFL*EXT*(1E3)*L * ( ( ( D*dil*(1E-9)*(6.022140858E23)*Vr*YRAD*TR)/ (RHO*(-ln(LOSS)) )) -1) )
