# Supplementary material for: Virus lasers for biological detection
Source: Nat Commun. 2019 Aug 9;10:3594. doi: 10.1038/s41467-019-11604-z (PMC6689004; doi:10.1038/s41467-019-11604-z)
Supplement: Supplementary file 3 — Computer Code [file 41467_2019_11604_MOESM3_ESM.zip › Voigt_log_17oct17.FDF]

[General Information]
Function Name = Voigt_log_17oct17
Brief Description = 
Function Source = N/A
Number Of Parameters = 8
Function Type = User-Defined
Function Form = Equations
Path = 
Number Of Independent Variables = 1
Number Of Dependent Variables = 1
FunctionPrev = NewFunction1
Function Model = Explicit


[Fitting Parameters]
Names = y0,A1,x1,wG1,wL,A2,x2,wG2
Initial Values = 0(F),1e+018(V),575000000000000(V),6000000000000(V),100000000000(V),1e+017(V),565000000000000(V),6000000000000(V)
Meanings = Offset,Area1,Centre1,Gauss1,Lorentz1,Area2,Centre2,Gauss2
Lower Bounds = --(I, Off),0(I, On),--(I, Off),0(I, On),0(I, On),0(I, On),--(I, Off),0(I, On)
Upper Bounds = --(I, Off),--(I, Off),--(I, Off),--(I, Off),--(I, Off),--(I, Off),--(I, Off),--(I, Off)
Naming Method = User-Defined
Number Of Significant Digits = 0,0,0,0,0,0,0,0
Unit = ,,Hz,nm,nm,,nm,nm
Format = --,--,--,--,--,--,--,--
CustomDisplay = --,--,--,--,--,--,--,--


[Independent Variables]
x = 


[Dependent Variables]
y = 


[Formula]
y = log10( nlf_voigt(x,y0,x1,A1,wG1,wL) + nlf_voigt(x,y0,x2,A2,wG2,wL) );


[Initializations]


[After Fitting]


[Controls]
General Linear Constraints = 0
Initialization Scripts = 0
Scripts After Fitting = 0
Number Of Duplicates = N/A
Duplicate Offset = N/A
Duplicate Unit = N/A
Generate Curves After Fitting = 1
Curve Point Spacing = Uniform on X-Axis Scale
Generate Peaks After Fitting = 1
Generate Peaks During Fitting = 1
Generate Peaks with Baseline = 1
Paste Parameters to Plot After Fitting = 1
Paste Parameters to Notes Window After Fitting = 1
Generate Residuals After Fitting = 0
Keep Parameters = 0
Compile On Param Change Script = 1
Enable Parameters Initialization = 1
Treat All Numbers As Double = 1


[Compile Function]
Compile = 1
Compile Parameters Initialization = 1
OnParamChangeScriptsEnabled = 0


[Parameters Initialization]
//Code to be executed to initialize parameters


[Origin C Function Header]
#pragma numlittype(push, TRUE)
#pragma numlittype(push, TRUE)
#pragma numlittype(push, TRUE)
#pragma numlittype(push, TRUE)
#pragma numlittype(push, TRUE)
#pragma numlittype(push, TRUE)
#pragma numlittype(push, TRUE)
#pragma warning(error : 15618)
#include <origin.h>

// Add your special include files here.
// For example, if you want to fit with functions from the NAG library, 
// add the header file for the NAG functions here.

// Add code here for other Origin C functions that you want to define in this file,
// and access in your fitting function.

// You can access C functions defined in other files, if those files are loaded and compiled 
// in your workspace, and the functions have been prototyped in a header file that you have
// included above. 

// You can access NLSF object methods and properties directly in your function code.

// You should follow C-language syntax in defining your function. 
// For instance, if your parameter name is P1, you cannot use p1 in your function code. 
// When using fractions, remember that integer division such as 1/2 is equal to 0, and not 0.5
// Use 0.5 or 1/2.0 to get the correct value.

// For more information and examples, please refer to the "User-Defined Fitting Function" 
// section of the Origin Help file.


[Origin C Parameter Initialization Header]


[Derived Parameter Settings]
Unit = 


[References]


[LabTalk Functions Definition and Initializations]


[Constants]


[Constraints]


[Derived Parameters]
peak1widthG = (2.99792E17*wG1)/(x1*x1)
peak2widthG = (2.99792E17*wG2)/(x2*x2)
peak1widthL = (2.99792E17*wL)/(x1*x1)
peak2widthL = (2.99792E17*wL)/(x2*x2)
peak1 = 2.99792E17/x1
peak2 = 2.99792E17/x2
H523dot5 = (nlf_voigt((2.99792E17/523.5),y0,x1,A1,wG1,wL) + nlf_voigt((2.99792E17/523.5),y0,x2,A2,wG2,wL))/(nlf_voigt(x1,y0,x1,A1,wG1,wL) + nlf_voigt(x1,y0,x2,A2,wG2,wL))
H520dot5 = (nlf_voigt((2.99792E17/520.5),y0,x1,A1,wG1,wL) + nlf_voigt((2.99792E17/520.5),y0,x2,A2,wG2,wL))/(nlf_voigt(x1,y0,x1,A1,wG1,wL) + nlf_voigt(x1,y0,x2,A2,wG2,wL))
