# Supplementary material for: Virus lasers for biological detection
Source: Nat Commun. 2019 Aug 9;10:3594. doi: 10.1038/s41467-019-11604-z (PMC6689004; doi:10.1038/s41467-019-11604-z)
Supplement: Supplementary file 5 — Source Data [file 41467_2019_11604_MOESM5_ESM.zip]

Archive with 97 entries (97 files):
- fig3a_FL.csv
- fig3a_V1.csv
- fig3b_1.csv
- fig3b_2.csv
- fig3b_3.csv
- fig3b_4.csv
- fig3b_5.csv
- fig3b_6.csv
- fig3b_7.csv
- fig5a_s_fig10a.csv
- fig5b_s_fig10b.csv
- fig_2a_s_fig_5a_s_fig_6a.csv
- fig_2a_s_fig_5b_s_fig_6b.csv
- fig_2a_s_fig_5c_s_fig_6c.csv
- fig_2a_s_fig_5d_s_fig_6d.csv
- fig_2a_s_fig_5e_s_fig_6e.csv
- fig_2a_s_fig_5f_s_fig_6f.csv
- fig_2a_s_fig_5g_s_fig_6g.csv
- fig_2a_s_fig_5h_s_fig_6h.csv
- fig_2a_s_fig_5i_s_fig_6i.csv
- fig_2a_s_fig_5j_s_fig_6j.csv
- fig_2a_s_fig_5k_s_fig_6k.csv
- fig_2a_s_fig_5l_s_fig_6l.csv
- fig_2b_s_fig4_FL_high_conc.csv
- fig_2b_s_fig4_FL_low_conc.csv
- fig_2b_s_fig4_M13_high_pump.csv
- fig_2b_s_fig4_M13_low_pump.csv
- fig_2b_s_fig4_M13_medium_pump.csv
- fig_4a_V2_no_mAb.csv
- fig_4a_V2_plus_mAb.csv
- fig_4b_V2_no_mAb.csv
- fig_4b_V2_plus_mAb.csv
- fig_4c_high_pump.csv
- fig_4c_low_pump.csv
- s_fig10c_1.csv
- s_fig10c_2.csv
- s_fig10c_3.csv
- s_fig10c_4.csv
- s_fig10c_5.csv
- s_fig10c_6.csv
- s_fig10c_7.csv
- s_fig10c_8.csv
- s_fig10c_9.csv
- s_fig10e_1.csv
- s_fig10e_10.csv
- s_fig10e_11.csv
- s_fig10e_12.csv
- s_fig10e_13.csv
- s_fig10e_14.csv
- s_fig10e_15.csv
- s_fig10e_16.csv
- s_fig10e_17.csv
- s_fig10e_18.csv
- s_fig10e_19.csv
- s_fig10e_2.csv
- s_fig10e_20.csv
- s_fig10e_21.csv
- s_fig10e_22.csv
- s_fig10e_3.csv
- s_fig10e_4.csv
- s_fig10e_5.csv
- s_fig10e_6.csv
- s_fig10e_7.csv
- s_fig10e_8.csv
- s_fig10e_9.csv
- s_fig_2a_FL.csv
- s_fig_2a_labelled_M13.csv
- s_fig_2b_Blank_for_FL_M13_source.csv
- s_fig_2b_Blank_for_labelled_M13_source.csv
- s_fig_2b_Blank_for_M13_plus_FL_source.csv
- s_fig_2b_FL_plotted.csv
- s_fig_2b_FL_source.csv
- s_fig_2b_labelled_M13_plotted.csv
- s_fig_2b_labelled_M13_source.csv
- s_fig_2b_M13_plotted.csv
- s_fig_2b_M13_plus_FL_plotted.csv
- s_fig_2b_M13_plus_FL_source.csv
- s_fig_2b_M13_source.csv
- s_fig_7a_high_pump.csv
- s_fig_7a_low_pump.csv
- s_fig_7b_high_pump.csv
- s_fig_7b_low_pump.csv
- s_fig_7c_high_pump.csv
- s_fig_7c_low_pump.csv
- s_fig_7d_high_pump.csv
- s_fig_7d_low_pump.csv
- s_fig_7e_high_pump.csv
- s_fig_7e_low_pump.csv
- s_fig_7f_high_pump.csv
- s_fig_7f_low_pump.csv
- s_fig_8_FL_no_mAb.csv
- s_fig_8_FL_plus_mAb.csv
- s_fig_8_V2_no_mAb.csv
- s_fig_8_V2_plus_mAb.csv
- s_fig_9ab.csv
- s_fig_9cd.csv
- s_fig_9ef.csv
