# Supplementary material for: Virus lasers for biological detection
Source: Nat Commun. 2019 Aug 9;10:3594. doi: 10.1038/s41467-019-11604-z (PMC6689004; doi:10.1038/s41467-019-11604-z)
Supplement: Supplementary file 5 — Source Data [file 41467_2019_11604_MOESM5_ESM.zip › fig3a_FL.csv]

Sheet	Probe concentration	W	Standard error(W)	qth	Lower bound	Upper bound	qth postive	Lower relative error	Upper relative error	Index
NA	pmol/mL	1/hw	1/hw	hw	hw	hw	hw	hw	hw	NA
	updated EXT
FL_1	780.104907078804	3.4557754796166E-15	1.05546296337725E-16	289370650928673	280794621466641	298487042316699	289370650928673	8576029462031.34	9116391388026.31	2
FL_2	378.67871124549	2.43929784930843E-15	1.09899588313065E-17	409954036684577	408115322893110	411809393661161	409954036684577	1838713791467.56	1855356976584.25	2
FL_3	186.618502684134	1.15847877587109E-15	4.46307664108173E-17	863200967361763	831179510141131	897788559576057	863200967361763	32021457220632	34587592214293.4	2
