# Supplementary material for: Virus lasers for biological detection
Source: Nat Commun. 2019 Aug 9;10:3594. doi: 10.1038/s41467-019-11604-z (PMC6689004; doi:10.1038/s41467-019-11604-z)
Supplement: Supplementary file 5 — Source Data [file 41467_2019_11604_MOESM5_ESM.zip › fig3a_V1.csv]

Sheet	Probe concentration	W	Standard error(W)	qth	Lower bound	Upper bound	qth postive	Lower relative error	Upper relative error	Index
NA	pmol/mL	1/hw	1/hw	hw	hw	hw	hw	hw	hw	NA
	updated EXT
M13_1	412.8043111	1.19582461229757E-15	2.28029495021126E-17	836243032394757	820595259246552	852499175178810	836243032394757	15647773148204.6	16256142784053.9	1
M13_2	350.8217438	1.08457991536263E-15	3.46383852285886E-18	922015967505398	919080686258177	924970057723232	922015967505398	2935281247221.13	2954090217834.75	1
M13_3	305.0211055	9.06961241819936E-16	4.67118942987818E-17	1.10258294830038E15	1.04857729774147E15	1.16245365704902E15	1.10258294830038E15	54005650558909.3	59870708748640.1	1
M13_4	269.8006416	6.87687348035732E-16	1.38083723026984E-17	1.45414918982636E15	1.4255254465666E15	1.48394598438424E15	1.45414918982636E15	28623743259762.8	29796794557876.5	1
M13_5	219.182577	5.29257465810646E-16	6.92655982744803E-18	1.88943957260637E15	1.86503131795084E15	1.91449517642015E15	1.88943957260637E15	24408254655537.5	25055603813776.5	1
M13_6	184.5565514	3.51647196102562E-16	3.75572073054293E-18	2.84375934483021E15	2.81370791469783E15	2.87445962546408E15	2.84375934483021E15	30051430132380	30700280633875.5	1
M13_7	140.2461366	1.87666948100794E-16	7.30089110011508E-18	5.32858881182909E15	5.12905104810404E15	5.54428042963892E15	5.32858881182909E15	199537763725056	215691617809827	1
M13_8	103.1102608	2.40472533373E-17	5.81708424498515E-17	4.15847908271873E16	1.21627725675967E16	-2.93052409200465E16	4.15847908271873E16	2.94220182595906E16	1E22	1
M13_9	71.53898711	-3.79415047426349E-17	1.11253227389332E-16	-2.63563611085857E16	1.36403833370439E16	-6.70264952193801E15	1E20	9.9986359616663E19	1E22	1
