# Supplementary material for: Virus lasers for biological detection
Source: Nat Commun. 2019 Aug 9;10:3594. doi: 10.1038/s41467-019-11604-z (PMC6689004; doi:10.1038/s41467-019-11604-z)
Supplement: Supplementary file 5 — Source Data [file 41467_2019_11604_MOESM5_ESM.zip › fig3b_1.csv]

Pump	Pump row shifted	Variation	Dilution factor	Time_elapsed	Probes	Output	Log(Output)	Mean pump	Std pump	CV
hw	hw	NA	NA	s	pmol/ml	hw	NA	hw	hw	%
95248955687644	75048191029504	0.212083843988649	0.249779346866726	6623.00000488758	103.1102608	271142537	8.43319765529803	95584283212832	5561178183743.67	5.81808849406854
93512667662744	68823536793242	0.26401910550284	0.249779346866726	6623.00000488758	103.1102608	317919682	8.50231741536176
105360089580570	89414502986424	0.151343707637532	0.339735894357743	5636.00000739098	140.2461366	275753653	8.44052127439322
92096938286694	67590350502092	0.26609557538508	0.447077409162717	4418.00001561642	184.5565514	282099488	8.45040229792787
104294113457446	87908561599078	0.15710907658325	0.447077409162717	4418.00001561642	184.5565514	259294440	8.4137932043775
91500840968086	66077519089868	0.277847958655213	0.530956848030019	3588.00001144409	219.182577	333015222	8.52246408539675
93959739773878	74108620396558	0.21127260915253	0.653579676674365	2583.00003111362	269.8006416	357659643	8.55346993871984
100651486607628	85167313980452	0.153839482645083	0.738903394255875	1787.00000345707	305.0211055	433457647	8.63694666911838
95973277343614	79980936194104	0.166633271178731	0.84984984984985	1011.0000282526	350.8217438	217724622	8.33790754522886
89414502986424	65152062956860	0.271347927005173	0.84984984984985	1011.0000282526	350.8217438	301644407	8.47949527716923
89414502986424	62468242453474	0.301363421290183	1	0	412.8043111	308345431	8.48903751752253
