# Supplementary material for: Virus lasers for biological detection
Source: Nat Commun. 2019 Aug 9;10:3594. doi: 10.1038/s41467-019-11604-z (PMC6689004; doi:10.1038/s41467-019-11604-z)
Supplement: Supplementary file 5 — Source Data [file 41467_2019_11604_MOESM5_ESM.zip › fig3b_2.csv]

Pump	Pump row shifted	Variation	Dilution factor	Time_elapsed	Probes	Output	Log(Output)	Mean pump	Std pump	CV
hw	hw	NA	NA	s	pmol/ml	hw	NA	hw	hw	%
240543432828974	199461393952744	0.170788445118097	0.173300673606859	7409.00000631809	71.53898711	249653591	8.39733781729787	247207505845362	15541888894393.6	6.28698098839915
264555972735934	211033199952476	0.202311715853347	0.173300673606859	7409.00000631809	71.53898711	263480599	8.42074864210096
237340298097320	176855767455488	0.254843071853861	0.249779346866726	6623.00000488758	103.1102608	325384998	8.51239752574893
250783434502788	208901551432640	0.167004184918292	0.339735894357743	5636.00000739098	140.2461366	276169098	8.44117508148772
258995291648786	210880939970932	0.185773074759599	0.339735894357743	5636.00000739098	140.2461366	400174518	8.60224943051626
230674818331276	163777560089682	0.290006766779032	0.447077409162717	4418.00001561642	184.5565514	371131461	8.56952777127024
232501946010202	173693611210438	0.252936957341353	0.530956848030019	3588.00001144409	219.182577	331597637	8.52061142706063
231740642591194	164617444378486	0.289647933405958	0.653579676674365	2583.00003111362	269.8006416	401259114	8.60342490987388
267012870985388	219864315750552	0.176577837093914	0.653579676674365	2583.00003111362	269.8006416	456855734	8.65977908011554
234643248816394	173976162800154	0.258550315520526	1	0	412.8043111	252951777	8.40303773469767
270490607750726	230674818331276	0.147198417536711	1	0	412.8043111	317662804	8.5019663650844
