# Supplementary material for: Virus lasers for biological detection
Source: Nat Commun. 2019 Aug 9;10:3594. doi: 10.1038/s41467-019-11604-z (PMC6689004; doi:10.1038/s41467-019-11604-z)
Supplement: Supplementary file 5 — Source Data [file 41467_2019_11604_MOESM5_ESM.zip › fig3b_3.csv]

Pump	Pump row shifted	Variation	Dilution factor	Time_elapsed	Probes	Output	Log(Output)	Mean pump	Std pump	CV
hw	hw	NA	NA	s	pmol/ml	hw	NA	hw	hw	%
561607237516204	466271499467818	0.16975518063126	0.249779346866726	6623.00000488758	103.1102608	453500465	8.65657773670335	554621232697952	26486829001886.2	4.7756608366833
551155811535868	411598212791348	0.253208976161613	0.249779346866726	6623.00000488758	103.1102608	512718746	8.70987919638623
562609212515130	469824796517450	0.164918053124103	0.339735894357743	5636.00000739098	140.2461366	477764325	8.67921371754847
526282733944088	400087151196194	0.239786667144016	0.447077409162717	4418.00001561642	184.5565514	531125156	8.72519687165686
577137856583222	477721010817798	0.172258403484382	0.447077409162717	4418.00001561642	184.5565514	498948822	8.69805600160966
560605261639456	419998175780260	0.250812997095316	0.530956848030019	3588.00001144409	219.182577	674095142	8.82872119732097
571291160020746	473378092689260	0.171389081756368	0.653579676674365	2583.00003111362	269.8006416	665339094	8.82304304247455
506175579346206	393242737071492	0.223110017319646	0.84984984984985	1011.0000282526	350.8217438	537340967	8.73024995254301
552735054571502	418753736688892	0.242396997936881	0.84984984984985	1011.0000282526	350.8217438	484836395	8.6855952133744
529046409036992	403198248924614	0.237877354354329	1	0	412.8043111	800180956	8.90318821112379
602187242968058	506175579346206	0.159438222484804	1	0	412.8043111	1595220000	9.20282058594952
