# Supplementary material for: Virus lasers for biological detection
Source: Nat Commun. 2019 Aug 9;10:3594. doi: 10.1038/s41467-019-11604-z (PMC6689004; doi:10.1038/s41467-019-11604-z)
Supplement: Supplementary file 5 — Source Data [file 41467_2019_11604_MOESM5_ESM.zip › fig3b_4.csv]

Pump	Pump row shifted	Variation	Dilution factor	Time_elapsed	Probes	Output	Log(Output)	Mean pump	Std pump	CV
hw	hw	NA	NA	s	pmol/ml	hw	NA	hw	hw	%
1.385052130616E15	1.101945757396E15	0.204401240185876	0.173300673606859	7409.00000631809	71.53898711	690770005	8.8393334711279	1.40620061824E15	74302767756267.4	5.28393792411105
1.450996752722E15	1.11991652938E15	0.228174337896284	0.249779346866726	6623.00000488758	103.1102608	1036288000	9.01548046914359
1.342057286878E15	993041404432000	0.26006034605118	0.249779346866726	6623.00000488758	103.1102608	822556288	8.91516562666015
1.318946867084E15	917212506606000	0.304587220686286	0.339735894357743	5636.00000739098	140.2461366	1293777000	9.11185942624343
1.368672849918E15	1.062589485848E15	0.223635154367487	0.530956848030019	3588.00001144409	219.182577	5819870000	9.7649132838057
1.330189133438E15	945983122656000	0.288835625794794	0.530956848030019	3588.00001144409	219.182577	5834299000	9.76598868236587
1.491515260598E15	1.215689543046E15	0.184929866182805	0.653579676674365	2583.00003111362	269.8006416	1413182000000	12.1501980970968
1.376862051356E15	1.093071854798E15	0.206113747036974	0.738903394255875	1787.00000345707	305.0211055	12303800000000	13.0900392629968
1.522442685302E15	1.318946867084E15	0.133664025701981	0.738903394255875	1787.00000345707	305.0211055	20869410000000	13.3195101712808
1.510751851906E15	1.22617688248E15	0.188366454138033	0.84984984984985	1011.0000282526	350.8217438	76144372000000	13.8816378091866
1.370719930822E15	1.091253007614E15	0.203883314836174	1	0	412.8043111	58707403000000	13.7686928692089
