# Supplementary material for: Virus lasers for biological detection
Source: Nat Commun. 2019 Aug 9;10:3594. doi: 10.1038/s41467-019-11604-z (PMC6689004; doi:10.1038/s41467-019-11604-z)
Supplement: Supplementary file 5 — Source Data [file 41467_2019_11604_MOESM5_ESM.zip › fig3b_5.csv]

Pump	Pump row shifted	Variation	Dilution factor	Time_elapsed	Probes	Output	Log(Output)	Mean pump	Std pump	CV
hw	hw	NA	NA	s	pmol/ml	hw	NA	hw	hw	%
1.680922035716E15	1.368672849918E15	0.185760659425822	0.173300673606859	7409.00000631809	71.53898711	688182198	8.83770343403562	1.815753898876E15	113200274136952	6.2343401386623
1.95997023783E15	1.544526053356E15	0.211964537244179	0.173300673606859	7409.00000631809	71.53898711	591329721	8.77182970775255
1.89073641669E15	1.491515260598E15	0.211145854370803	0.249779346866726	6623.00000488758	103.1102608	1245279000	9.09526666435208
1.716004191946E15	1.370719930822E15	0.201214112846914	0.339735894357743	5636.00000739098	140.2461366	2275336000	9.35704553821121
1.893960656896E15	1.510751851906E15	0.202331977485762	0.447077409162717	4418.00001561642	184.5565514	7062794000	9.84897653940026
1.910517257638E15	1.522442685302E15	0.203125394855518	0.530956848030019	3588.00001144409	219.182577	658220487000	11.8183713955101
1.727687124944E15	1.376862051356E15	0.203060535974864	0.653579676674365	2583.00003111362	269.8006416	4837747000000	12.6846431522902
1.671496860902E15	1.342057286878E15	0.197092547243088	0.653579676674365	2583.00003111362	269.8006416	85259748000000	13.9307440446802
1.828096794414E15	1.450996752722E15	0.206280128516324	0.84984984984985	1011.0000282526	350.8217438	67026742000000	13.826248109953
1.728985423682E15	1.385052130616E15	0.198922031588658	1	0	412.8043111	50842292000000	13.7062251205703
1.964915886978E15	1.671496860902E15	0.149329051701685	1	0	412.8043111	51729564000000	13.7137388179956
