# Supplementary material for: Virus lasers for biological detection
Source: Nat Commun. 2019 Aug 9;10:3594. doi: 10.1038/s41467-019-11604-z (PMC6689004; doi:10.1038/s41467-019-11604-z)
Supplement: Supplementary file 5 — Source Data [file 41467_2019_11604_MOESM5_ESM.zip › fig3b_6.csv]

Pump	Pump row shifted	Variation	Dilution factor	Time_elapsed	Probes	Output	Log(Output)	Mean pump	Std pump	CV
hw	hw	NA	NA	s	pmol/ml	hw	NA	hw	hw	%
5.966167258854E15	4.945308553064E15	0.171107959515384	0.173300673606859	7409.00000631809	71.53898711	1401380000	9.14655591510445	5.40556443341E15	411524405953953	7.61297753497225
5.795884713828E15	4.553987794972E15	0.214272191421103	0.173300673606859	7409.00000631809	71.53898711	1425236000	9.15388678365083
5.857691283026E15	4.628090894746E15	0.209912118763078	0.249779346866726	6623.00000488758	103.1102608	5095062000	9.70714947314991
5.126604252902E15	4.015054245004E15	0.216819936367975	0.249779346866726	6623.00000488758	103.1102608	4011925000	9.60335280560696
5.137649887128E15	4.042000746938E15	0.213258817603564	0.249779346866726	6623.00000488758	103.1102608	3726569000	9.57130916690313
5.590720155988E15	4.389656005284E15	0.214831742099913	0.339735894357743	5636.00000739098	140.2461366	422024874000	11.6253380488825
4.945308553064E15	3.735481983156E15	0.244641270999849	0.447077409162717	4418.00001561642	184.5565514	19782089000000	13.2962721514304
4.964924363476E15	3.76916576894E15	0.240841250942811	0.447077409162717	4418.00001561642	184.5565514	26897683000000	13.4297148709447
5.206837183702E15	4.136313942618E15	0.205599522957019	0.530956848030019	3588.00001144409	219.182577	143194195000000	14.1559254123114
4.992325577206E15	3.793125042608E15	0.240208799697143	0.738903394255875	1787.00000345707	305.0211055	216367949000000	14.3351929283229
5.877095538336E15	4.697401964222E15	0.200727309334844	1	0	412.8043111	113415726000000	14.0546732771451
