# Supplementary material for: Virus lasers for biological detection
Source: Nat Commun. 2019 Aug 9;10:3594. doi: 10.1038/s41467-019-11604-z (PMC6689004; doi:10.1038/s41467-019-11604-z)
Supplement: Supplementary file 5 — Source Data [file 41467_2019_11604_MOESM5_ESM.zip › fig3b_7.csv]

Pump	Pump row shifted	Variation	Dilution factor	Time_elapsed	Probes	Output	Log(Output)	Mean pump	Std pump	CV
hw	hw	NA	NA	s	pmol/ml	hw	NA	hw	hw	%
9.277839413876E15	6.300246122148E15	0.320936066997958	0.173300673606859	7409.00000631809	71.53898711	1838159000	9.26438307496958	1.001310328068E16	565748552919538	5.65008206807507
9.528570833914E15	6.888211297748E15	0.277099218989742	0.249779346866726	6623.00000488758	103.1102608	7332516000	9.86525301931084
9.284722416178E15	6.405494346482E15	0.310103839472803	0.339735894357743	5636.00000739098	140.2461366	3356207000000	12.5258487388627
1.0611561780864E16	8.665282054946E15	0.183411242012251	0.447077409162717	4418.00001561642	184.5565514	243480810000000	14.3864647378729
9.764383669062E15	7.756017348728E15	0.205682856020643	0.653579676674365	2583.00003111362	269.8006416	306723676000000	14.4867473004667
1.0827879067214E16	9.277839413876E15	0.143152656555927	0.653579676674365	2583.00003111362	269.8006416	314903861000000	14.4981779855039
9.621972850358E15	7.703207577208E15	0.199414953979901	0.738903394255875	1787.00000345707	305.0211055	361328204000000	14.5579018623804
1.0668139164408E16	8.926823852914E15	0.163225777678598	0.84984984984985	1011.0000282526	350.8217438	759527202000000	14.8805433324673
1.0463086967784E16	8.506980902398E15	0.186953054238092	0.84984984984985	1011.0000282526	350.8217438	1.047909E15	15.0203235703254
1.0157403890546E16	8.094020076362E15	0.203140865167771	1	0	412.8043111	715232707000000	14.8544473661693
9.938576033276E15	7.81567939878E15	0.213601689757988	1	0	412.8043111	739496943000000	14.8689363830104
