# Supplementary material for: Virus lasers for biological detection
Source: Nat Commun. 2019 Aug 9;10:3594. doi: 10.1038/s41467-019-11604-z (PMC6689004; doi:10.1038/s41467-019-11604-z)
Supplement: Supplementary file 5 — Source Data [file 41467_2019_11604_MOESM5_ESM.zip › fig5a_s_fig10a.csv]

Time	W	W	qth	1/W	1/(W+Werr)	1/(W-Werr)	qth	qth-	qth+	Antibody
178.847195	2.13063090276563E-16	1.32067669821747E-17	4.69344548932415E15	4.69344548932415E15	4.41950161685261E15	5.00359449986979E15	4.69344548932415E15	273943872471547	310149010545635	1
1227.1309331183	1.39897726037248E-16	9.5620704306187E-18	7.14807901690805E15	7.14807901690805E15	6.69076249019916E15	7.6724975628936E15	7.14807901690805E15	457316526708891	524418545985556	1
2387.5148501192	1.11760385394303E-16	7.89593080246772E-18	8.94771431282998E15	8.94771431282998E15	8.35726881609437E15	9.62793290476306E15	8.94771431282998E15	590445496735611	680218591933080	1
4323.8405215226	8.06204083715605E-17	6.92164204140516E-18	1.24038071773494E16	1.24038071773494E16	1.14230817679351E16	1.35687481595039E16	1.24038071773494E16	980725409414320	1.16494098215448E15	1
5223.4562143836	6.85806776003325E-17	6.86503509614899E-18	1.45813665742368E16	1.45813665742368E16	1.32545636360147E16	1.62033474727613E16	1.45813665742368E16	1.32680293822207E15	1.62198089852445E15	1
6917.134304622	6.558700352766E-18	1.20545899409044E-17	1.5246923113026E17	1.5246923113026E17	5.37250525953522E16	-1.81954164828615E17	1.5246923113026E17	9.87441785349082E16	1E22	2
7983.0258597684	-2.08136061443215E-17	1.49920561651104E-17	-4.80454945224775E16	-4.80454945224775E16	-1.71775558669259E17	-2.79285435738633E16	1E20	1.00171775558669E20	1E22	2
8939.631182735	-3.26760163120617E-17	1.69524854477993E-17	-3.06034857630693E16	-3.06034857630693E16	-6.35989466127405E16	-2.01497116483333E16	1E20	1.00063598946613E20	1E22	2
9954.5102516025	-6.65543943651127E-17	2.24062579408256E-17	-1.50253038817252E16	-1.50253038817252E16	-2.26510127265501E16	-1.12409247693123E16	1E20	1.00022651012727E20	1E22	2
