# Supplementary material for: Virus lasers for biological detection
Source: Nat Commun. 2019 Aug 9;10:3594. doi: 10.1038/s41467-019-11604-z (PMC6689004; doi:10.1038/s41467-019-11604-z)
Supplement: Supplementary file 5 — Source Data [file 41467_2019_11604_MOESM5_ESM.zip › fig5b_s_fig10b.csv]

Time	W	W	qth	1/W	1/(W+Werr)	1/(W-Werr)	qth	qth-	qth+	Antibody
62.565616666667	2.55300421439087E-16	1.90466398837279E-17	3.91695397274772E15	3.91695397274772E15	3.64501808467827E15	4.23273648115418E15	3.91695397274772E15	271935888069450	315782508406461	1
2193.1851231266	2.04568373436153E-16	1.63794295867039E-17	4.8883411604781E15	4.8883411604781E15	4.52595584259578E15	5.31380844987366E15	4.8883411604781E15	362385317882318	425467289395557	1
4125.6866487113	1.7182852565743E-16	1.44299956619721E-17	5.81975545779676E15	5.81975545779676E15	5.36888187942375E15	6.35329948779609E15	5.81975545779676E15	450873578373018	533544029999322	1
6166.1932690139	1.43028832407799E-16	1.28901771586872E-17	6.99159731059565E15	6.99159731059565E15	6.41358614822132E15	7.68411198106973E15	6.99159731059565E15	578011162374331	692514670474084	1
8105.4438878859	1.18033820458676E-16	1.16634073666616E-17	8.47214803447033E15	8.47214803447033E15	7.71026502853777E15	9.40111043035019E15	8.47214803447033E15	761883005932560	928962395879863	1
10123.797660871	1.31782732752992E-16	1.04505538853537E-17	7.5882475580041E15	7.5882475580041E15	7.03070303467487E15	8.24183666140951E15	7.5882475580041E15	557544523329225	653589103405416	1
12599.66857823	9.92353419347953E-17	1.02966298259557E-17	1.00770550138989E16	1.00770550138989E16	9.12975438974371E15	1.12436977811894E16	1.00770550138989E16	947300624155184	1.16664276729047E15	1
14647.274318753	9.08446278050309E-17	9.71236197894671E-18	1.10078055704756E16	1.10078055704756E16	9.94460954080127E15	1.23255524767866E16	1.10078055704756E16	1.06319602967431E15	1.31774690631101E15	2
16730.645885002	9.60591532821967E-17	9.66835095869101E-18	1.04102520773035E16	1.04102520773035E16	9.45827679542702E15	1.15753063185514E16	1.04102520773035E16	951975281876444	1.16505424124793E15	2
18992.990385681	7.3253134528537E-17	9.8465736662918E-18	1.36512929642681E16	1.36512929642681E16	1.20337366005604E16	1.57712385974152E16	1.36512929642681E16	1.61755636370768E15	2.11994563314716E15	2
21203.986933035	7.47697524204464E-17	1.01159507537857E-17	1.33743922860248E16	1.33743922860248E16	1.17805468130181E16	1.54669945807016E16	1.33743922860248E16	1.59384547300667E15	2.09260229467689E15	2
23399.811191738	6.62929726859473E-17	1.00047280286967E-17	1.50845551117061E16	1.50845551117061E16	1.310655485858E16	1.77656987900259E16	1.50845551117061E16	1.97800025312612E15	2.68114367831982E15	2
24692.978617405	5.96058710566685E-17	1.04396122895146E-17	1.67768708396071E16	1.67768708396071E16	1.42764379975471E16	2.03391517897648E16	1.67768708396071E16	2.50043284205997E15	3.56228095015779E15	2
26162.96214398	5.37553504410248E-17	1.15753628136505E-17	1.86027993826792E16	1.86027993826792E16	1.5306736298772E16	2.37079253989874E16	1.86027993826792E16	3.29606308390725E15	5.10512601630818E15	3
28104.495401215	5.27401591698314E-17	1.11095658554162E-17	1.89608832385175E16	1.89608832385175E16	1.56617745746685E16	2.40207962554724E16	1.89608832385175E16	3.29910866384896E15	5.05991301695497E15	3
30099.215017799	2.37189005648562E-17	1.82268347502979E-17	4.21604701813911E16	4.21604701813911E16	2.38403258993226E16	1.82080847856778E17	4.21604701813911E16	1.83201442820685E16	1.39920377675387E17	3
32155.007162457	4.61938847892257E-18	2.22343514632981E-17	2.16478870431188E17	2.16478870431188E17	3.72387608635382E16	-5.67699177617913E16	2.16478870431188E17	1.7924010956765E17	1E22	3
34092.828049285	1.58151964178637E-17	1.9430589493625E-17	6.32303244030833E16	6.32303244030833E16	2.8372186181669E16	-2.76595097419503E17	6.32303244030833E16	3.48581382214144E16	1E22	3
35953.124322233	-5.18354559250351E-18	2.36727356291215E-17	-1.92918144955879E17	-1.92918144955879E17	5.40856575122811E16	-3.46545000833509E16	1E20	9.99459143424877E19	1E22	3
37463.131165951	-5.13183765428167E-17	3.69386676689064E-17	-1.94861970967781E16	-1.94861970967781E16	-6.95424371083298E16	-1.13305403430582E16	1E20	1.00069542437108E20	1E22	4
39413.307592907	-3.80176041310466E-18	2.31798156310876E-17	-2.63036038923705E17	-2.63036038923705E17	5.16047657389268E16	-3.70623272103205E16	1E20	9.99483952342611E19	1E22	4
41309.295852824	1.63976431532006E-17	1.95773950669644E-17	6.09843738308704E16	6.09843738308704E16	2.77970517746238E16	-3.14489943593217E17	6.09843738308704E16	3.31873220562465E16	1E22	4
