# Supplementary material for: Virus lasers for biological detection
Source: Nat Commun. 2019 Aug 9;10:3594. doi: 10.1038/s41467-019-11604-z (PMC6689004; doi:10.1038/s41467-019-11604-z)
Supplement: Supplementary file 5 — Source Data [file 41467_2019_11604_MOESM5_ESM.zip › fig_2a_s_fig_5a_s_fig_6a.csv]

Pump	Dilution factor	Time_elapsed	Probes	Output	Log(Output)
hw	NA	s	pmol/ml	hw	NA
17229561910572	1	0	376.908284031	324623878	8.5113804615846
21254960410024	1	0	376.908284031	292672709	8.46638222744476
48497067146880	1	0	376.908284031	328873463	8.51702883141021
60524785803108	1	0	376.908284031	214023677	8.33046182111389
74108620396558	1	0	376.908284031	269138255	8.42997543226619
89414502986424	1	0	376.908284031	308345431	8.48903751752253
134551697650084	1	0	376.908284031	357031719	8.5527068009154
164617444378486	1	0	376.908284031	375010000	8.57404284875949
210880939970932	1	0	376.908284031	371166345	8.56956859027468
270490607750726	1	0	376.908284031	317662804	8.5019663650844
234643248816394	1	0	376.908284031	252951777	8.40303773469767
384531663431916	1	0	376.908284031	576405433	8.76072806567214
529046409036992	1	0	376.908284031	800180956	8.90318821112379
602187242968058	1	0	376.908284031	1595220000	9.20282058594952
797855298567448	1	0	376.908284031	7901770000	9.8977243843451
892205113470000	1	0	376.908284031	2815889000000	12.4496155312806
1.370719930822E15	1	0	376.908284031	58707403000000	13.7686928692089
1.728985423682E15	1	0	376.908284031	50842292000000	13.7062251205703
1.964915886978E15	1	0	376.908284031	51729564000000	13.7137388179956
2.646044311438E15	1	0	376.908284031	74545249000000	13.8724199697363
3.615280938874E15	1	0	376.908284031	85377255000000	13.931342187508
3.735481983156E15	1	0	376.908284031	86841635000000	13.9387279914843
5.877095538336E15	1	0	376.908284031	113415726000000	14.0546732771451
7.81567939878E15	1	0	376.908284031	703096815000000	14.8470151306035
9.938576033276E15	1	0	376.908284031	739496943000000	14.8689363830104
1.0157403890546E16	1	0	376.908284031	715232707000000	14.8544473661693
1.3410167166792E16	1	0	376.908284031	1.002173E15	15.0009426980383
1.4190228764118E16	1	0	376.908284031	1.024853E15	15.0106615767409
