# Supplementary material for: Virus lasers for biological detection
Source: Nat Commun. 2019 Aug 9;10:3594. doi: 10.1038/s41467-019-11604-z (PMC6689004; doi:10.1038/s41467-019-11604-z)
Supplement: Supplementary file 5 — Source Data [file 41467_2019_11604_MOESM5_ESM.zip › fig_2a_s_fig_5b_s_fig_6b.csv]

Pump	Dilution factor	Time_elapsed	Probes	Output	Log(Output)
hw	NA	s	pmol/ml	hw	NA
22450663701774	0.84984984984985	1011.0000282526	320.31544859091	195122539	8.29030743852808
27266943832524	0.84984984984985	1011.0000282526	320.31544859091	250551078	8.39889627564143
42901935935342	0.84984984984985	1011.0000282526	320.31544859091	181086224	8.25788541294052
40402067421166	0.84984984984985	1011.0000282526	320.31544859091	283640756	8.45276863424795
62283151051308	0.84984984984985	1011.0000282526	320.31544859091	283234825	8.45214665076736
89414502986424	0.84984984984985	1011.0000282526	320.31544859091	301644407	8.47949527716923
95973277343614	0.84984984984985	1011.0000282526	320.31544859091	217724622	8.33790754522886
176855767455488	0.84984984984985	1011.0000282526	320.31544859091	347038852	8.54037809803201
211033199952476	0.84984984984985	1011.0000282526	320.31544859091	276254724	8.44130971326182
285174383156124	0.84984984984985	1011.0000282526	320.31544859091	366066844	8.56356039503851
322910302386408	0.84984984984985	1011.0000282526	320.31544859091	623004984	8.79449152100113
506175579346206	0.84984984984985	1011.0000282526	320.31544859091	537340967	8.73024995254301
552735054571502	0.84984984984985	1011.0000282526	320.31544859091	484836395	8.6855952133744
631244531104242	0.84984984984985	1011.0000282526	320.31544859091	651803850	8.81411692137739
714573191602908	0.84984984984985	1011.0000282526	320.31544859091	3118815000	9.49398961430122
917212506606000	0.84984984984985	1011.0000282526	320.31544859091	63382820000	10.8019715577194
1.062589485848E15	0.84984984984985	1011.0000282526	320.31544859091	3019813000000	12.4799800503801
1.510751851906E15	0.84984984984985	1011.0000282526	320.31544859091	76144372000000	13.8816378091866
1.828096794414E15	0.84984984984985	1011.0000282526	320.31544859091	67026742000000	13.826248109953
2.367843207554E15	0.84984984984985	1011.0000282526	320.31544859091	75754549000000	13.8794087169932
2.90124999021E15	0.84984984984985	1011.0000282526	320.31544859091	88791599000000	13.9483718770338
4.015054245004E15	0.84984984984985	1011.0000282526	320.31544859091	120854573000000	14.0822630882653
6.300246122148E15	0.84984984984985	1011.0000282526	320.31544859091	1.350231E15	15.1304080747492
6.888211297748E15	0.84984984984985	1011.0000282526	320.31544859091	826682156000000	14.9173385634481
1.0668139164408E16	0.84984984984985	1011.0000282526	320.31544859091	759527202000000	14.8805433324673
1.0463086967784E16	0.84984984984985	1011.0000282526	320.31544859091	1.047909E15	15.0203235703254
1.3986472232766E16	0.84984984984985	1011.0000282526	320.31544859091	1.057475E15	15.0242701089167
1.8099925057038E16	0.84984984984985	1011.0000282526	320.31544859091	1.214212E15	15.08429452067
