# Supplementary material for: Virus lasers for biological detection
Source: Nat Commun. 2019 Aug 9;10:3594. doi: 10.1038/s41467-019-11604-z (PMC6689004; doi:10.1038/s41467-019-11604-z)
Supplement: Supplementary file 5 — Source Data [file 41467_2019_11604_MOESM5_ESM.zip › fig_2a_s_fig_5c_s_fig_6c.csv]

Pump	Dilution factor	Time_elapsed	Probes	Output	Log(Output)
hw	NA	s	pmol/ml	hw	NA
18720446894974	0.738903394255875	1787.00000345707	278.498810393663	287053109	8.45796225496338
20612493022088	0.738903394255875	1787.00000345707	278.498810393663	335840879	8.5261335579235
26474300412472	0.738903394255875	1787.00000345707	278.498810393663	274028449	8.43779565260998
36436473178930	0.738903394255875	1787.00000345707	278.498810393663	322232694	8.50816960220193
47731323704196	0.738903394255875	1787.00000345707	278.498810393663	277212466	8.44281275621856
48077410294628	0.738903394255875	1787.00000345707	278.498810393663	222814609	8.3479436622651
100651486607628	0.738903394255875	1787.00000345707	278.498810393663	433457647	8.63694666911838
85167313980452	0.738903394255875	1787.00000345707	278.498810393663	363846911	8.56091869218491
107319871964492	0.738903394255875	1787.00000345707	278.498810393663	269347563	8.43031305049478
163777560089682	0.738903394255875	1787.00000345707	278.498810393663	336265837	8.52668274731453
219864315750552	0.738903394255875	1787.00000345707	278.498810393663	416544934	8.61966185696889
278025702758892	0.738903394255875	1787.00000345707	278.498810393663	402188314	8.60442944756593
321684370416266	0.738903394255875	1787.00000345707	278.498810393663	433562301	8.63705151250759
393242737071492	0.738903394255875	1787.00000345707	278.498810393663	471554857	8.67353222243196
477721010817798	0.738903394255875	1787.00000345707	278.498810393663	699773416	8.84495743985623
626234653476146	0.738903394255875	1787.00000345707	278.498810393663	863981812	8.9365046000817
809934382100184	0.738903394255875	1787.00000345707	278.498810393663	2857433000	9.4559760560152
993041404432000	0.738903394255875	1787.00000345707	278.498810393663	7384526000	9.86832262392813
1.376862051356E15	0.738903394255875	1787.00000345707	278.498810393663	12303800000000	13.0900392629968
1.522442685302E15	0.738903394255875	1787.00000345707	278.498810393663	20869410000000	13.3195101712808
2.363832438836E15	0.738903394255875	1787.00000345707	278.498810393663	34915650000000	13.543020131406
2.562374707508E15	0.738903394255875	1787.00000345707	278.498810393663	214640282000000	14.3317112302517
3.33391528668E15	0.738903394255875	1787.00000345707	278.498810393663	161051878000000	14.2069657934232
4.628090894746E15	0.738903394255875	1787.00000345707	278.498810393663	202318814000000	14.3060362704943
4.992325577206E15	0.738903394255875	1787.00000345707	278.498810393663	216367949000000	14.3351929283229
6.405494346482E15	0.738903394255875	1787.00000345707	278.498810393663	283580611000000	14.4526765339032
9.621972850358E15	0.738903394255875	1787.00000345707	278.498810393663	361328204000000	14.5579018623804
7.703207577208E15	0.738903394255875	1787.00000345707	278.498810393663	1.355099E15	15.1319710247921
1.2811697095318E16	0.738903394255875	1787.00000345707	278.498810393663	1.112702E15	15.0463788686614
1.9900072876794E16	0.738903394255875	1787.00000345707	278.498810393663	1.348439E15	15.1298313048396
