# Supplementary material for: Virus lasers for biological detection
Source: Nat Commun. 2019 Aug 9;10:3594. doi: 10.1038/s41467-019-11604-z (PMC6689004; doi:10.1038/s41467-019-11604-z)
Supplement: Supplementary file 5 — Source Data [file 41467_2019_11604_MOESM5_ESM.zip › fig_2a_s_fig_5d_s_fig_6d.csv]

Pump	Dilution factor	Time_elapsed	Probes	Output	Log(Output)
hw	NA	s	pmol/ml	hw	NA
17356146476438	0.653579676674365	2583.00003111362	246.339594412871	675224136	8.82944795782416
21378733312024	0.653579676674365	2583.00003111362	246.339594412871	329403075	8.51772764902104
27068736891856	0.653579676674365	2583.00003111362	246.339594412871	275430177	8.44001152120269
44048463638652	0.653579676674365	2583.00003111362	246.339594412871	259370552	8.41392066631286
65152062956860	0.653579676674365	2583.00003111362	246.339594412871	316625779	8.50054627130231
87908561599078	0.653579676674365	2583.00003111362	246.339594412871	288534121	8.460197178621
93959739773878	0.653579676674365	2583.00003111362	246.339594412871	357659643	8.55346993871984
120557564664724	0.653579676674365	2583.00003111362	246.339594412871	225066255	8.35231038453452
151179286101580	0.653579676674365	2583.00003111362	246.339594412871	346296760	8.53944842824971
231740642591194	0.653579676674365	2583.00003111362	246.339594412871	401259114	8.60342490987388
267012870985388	0.653579676674365	2583.00003111362	246.339594412871	456855734	8.65977908011554
292262019811476	0.653579676674365	2583.00003111362	246.339594412871	335231983	8.52534544604953
411598212791348	0.653579676674365	2583.00003111362	246.339594412871	438785484	8.64225225171266
571291160020746	0.653579676674365	2583.00003111362	246.339594412871	665339094	8.82304304247455
697374910001484	0.653579676674365	2583.00003111362	246.339594412871	1153556000	9.06203868242942
729830981836682	0.653579676674365	2583.00003111362	246.339594412871	1283692000	9.10846083467817
1.101945757396E15	0.653579676674365	2583.00003111362	246.339594412871	11345916000	10.0548395639218
1.491515260598E15	0.653579676674365	2583.00003111362	246.339594412871	1413182000000	12.1501980970968
1.727687124944E15	0.653579676674365	2583.00003111362	246.339594412871	4837747000000	12.6846431522902
1.671496860902E15	0.653579676674365	2583.00003111362	246.339594412871	85259748000000	13.9307440446802
2.558191007856E15	0.653579676674365	2583.00003111362	246.339594412871	88940831000000	13.9491011828713
2.200489954542E15	0.653579676674365	2583.00003111362	246.339594412871	97053957000000	13.9870132467644
3.76916576894E15	0.653579676674365	2583.00003111362	246.339594412871	126287114000000	14.1013590385664
4.697401964222E15	0.653579676674365	2583.00003111362	246.339594412871	206534322000000	14.3149922333126
6.269899815608E15	0.653579676674365	2583.00003111362	246.339594412871	211678932000000	14.3256776356696
8.926823852914E15	0.653579676674365	2583.00003111362	246.339594412871	305029282000000	14.4843415324635
9.764383669062E15	0.653579676674365	2583.00003111362	246.339594412871	306723676000000	14.4867473004667
1.0827879067214E16	0.653579676674365	2583.00003111362	246.339594412871	314903861000000	14.4981779855039
1.7185787560898E16	0.653579676674365	2583.00003111362	246.339594412871	377785836000000	14.5772456712609
