# Supplementary material for: Virus lasers for biological detection
Source: Nat Commun. 2019 Aug 9;10:3594. doi: 10.1038/s41467-019-11604-z (PMC6689004; doi:10.1038/s41467-019-11604-z)
Supplement: Supplementary file 5 — Source Data [file 41467_2019_11604_MOESM5_ESM.zip › fig_2a_s_fig_5e_s_fig_6e.csv]

Pump	Dilution factor	Time_elapsed	Probes	Output	Log(Output)
hw	NA	s	pmol/ml	hw	NA
18096162711946	0.530956848030019	3588.00001144409	200.122034485503	237317110	8.37532905094683
32724861809420	0.530956848030019	3588.00001144409	200.122034485503	295041694	8.46988339290913
34281319219400	0.530956848030019	3588.00001144409	200.122034485503	326139775	8.51340376725008
50101480850542	0.530956848030019	3588.00001144409	200.122034485503	269702752	8.4308853779409
66077519089868	0.530956848030019	3588.00001144409	200.122034485503	336954017	8.52757063818371
68823536793242	0.530956848030019	3588.00001144409	200.122034485503	331362958	8.52030395841244
91500840968086	0.530956848030019	3588.00001144409	200.122034485503	333015222	8.52246408539675
124150653385616	0.530956848030019	3588.00001144409	200.122034485503	327297311	8.51494243725833
162457740667530	0.530956848030019	3588.00001144409	200.122034485503	505868669	8.70403778219217
232501946010202	0.530956848030019	3588.00001144409	200.122034485503	331597637	8.52061142706063
173693611210438	0.530956848030019	3588.00001144409	200.122034485503	409945392	8.61272600907931
307218381771246	0.530956848030019	3588.00001144409	200.122034485503	508263024	8.7060885160437
418753736688892	0.530956848030019	3588.00001144409	200.122034485503	549753560	8.7401680503718
466271499467818	0.530956848030019	3588.00001144409	200.122034485503	812003681	8.90955799800271
560605261639456	0.530956848030019	3588.00001144409	200.122034485503	674095142	8.82872119732097
945983122656000	0.530956848030019	3588.00001144409	200.122034485503	1097431000	9.04037722389249
889784958216000	0.530956848030019	3588.00001144409	200.122034485503	1231214000	9.09033354516665
1.368672849918E15	0.530956848030019	3588.00001144409	200.122034485503	5819870000	9.7649132838057
1.330189133438E15	0.530956848030019	3588.00001144409	200.122034485503	5834299000	9.76598868236587
1.910517257638E15	0.530956848030019	3588.00001144409	200.122034485503	658220487000	11.8183713955101
2.273715232316E15	0.530956848030019	3588.00001144409	200.122034485503	757095592000	11.8791507176205
3.089711351034E15	0.530956848030019	3588.00001144409	200.122034485503	6927764000000	12.8405930846612
4.553987794972E15	0.530956848030019	3588.00001144409	200.122034485503	211338517000000	14.3249786555764
4.389656005284E15	0.530956848030019	3588.00001144409	200.122034485503	125075443000000	14.0971720497694
5.206837183702E15	0.530956848030019	3588.00001144409	200.122034485503	143194195000000	14.1559254123114
8.094020076362E15	0.530956848030019	3588.00001144409	200.122034485503	186662308000000	14.271056631392
1.2463126268626E16	0.530956848030019	3588.00001144409	200.122034485503	267552976000000	14.4274097860081
1.6203028085552E16	0.530956848030019	3588.00001144409	200.122034485503	344750276000000	14.5375046225353
1.6623241476952E16	0.530956848030019	3588.00001144409	200.122034485503	316337185000000	14.5001502456341
