# Supplementary material for: Virus lasers for biological detection
Source: Nat Commun. 2019 Aug 9;10:3594. doi: 10.1038/s41467-019-11604-z (PMC6689004; doi:10.1038/s41467-019-11604-z)
Supplement: Supplementary file 5 — Source Data [file 41467_2019_11604_MOESM5_ESM.zip › fig_2a_s_fig_5f_s_fig_6f.csv]

Pump	Dilution factor	Time_elapsed	Probes	Output	Log(Output)
hw	NA	s	pmol/ml	hw	NA
18115653871634	0.447077409162717	4418.00001561642	168.507179116545	267511361	8.42734223089869
24913455648136	0.447077409162717	4418.00001561642	168.507179116545	276524287	8.44173328119901
27493413130304	0.447077409162717	4418.00001561642	168.507179116545	317212475	8.50135025845996
35880537094644	0.447077409162717	4418.00001561642	168.507179116545	360834146	8.55730762842006
67590350502092	0.447077409162717	4418.00001561642	168.507179116545	306873933	8.4869599994287
92096938286694	0.447077409162717	4418.00001561642	168.507179116545	282099488	8.45040229792787
104294113457446	0.447077409162717	4418.00001561642	168.507179116545	259294440	8.4137932043775
144460206524216	0.447077409162717	4418.00001561642	168.507179116545	254423275	8.40555683866543
230674818331276	0.447077409162717	4418.00001561642	168.507179116545	371131461	8.56952777127024
277832495014514	0.447077409162717	4418.00001561642	168.507179116545	478839407	8.68018988429579
319722880668554	0.447077409162717	4418.00001561642	168.507179116545	575276439	8.75987658744141
400087151196194	0.447077409162717	4418.00001561642	168.507179116545	544923621	8.73633563383109
526282733944088	0.447077409162717	4418.00001561642	168.507179116545	531125156	8.72519687165686
577137856583222	0.447077409162717	4418.00001561642	168.507179116545	498948822	8.69805600160966
733645430053492	0.447077409162717	4418.00001561642	168.507179116545	750733549	8.87548582417864
1.22617688248E15	0.447077409162717	4418.00001561642	168.507179116545	1825022000	9.26126810409168
1.11991652938E15	0.447077409162717	4418.00001561642	168.507179116545	1815556000	9.2590096490715
1.893960656896E15	0.447077409162717	4418.00001561642	168.507179116545	7062794000	9.84897653940026
2.357239117794E15	0.447077409162717	4418.00001561642	168.507179116545	14312142000	10.1557046364966
2.840575811392E15	0.447077409162717	4418.00001561642	168.507179116545	264961612000	11.4231829573171
3.32329802959E15	0.447077409162717	4418.00001561642	168.507179116545	617636585000	11.7907330130288
4.964924363476E15	0.447077409162717	4418.00001561642	168.507179116545	26897683000000	13.4297148709447
4.945308553064E15	0.447077409162717	4418.00001561642	168.507179116545	19782089000000	13.2962721514304
6.08006729682E15	0.447077409162717	4418.00001561642	168.507179116545	23165168000000	13.3648354541704
8.665282054946E15	0.447077409162717	4418.00001561642	168.507179116545	38873759000000	13.5896565379049
1.0611561780864E16	0.447077409162717	4418.00001561642	168.507179116545	243480810000000	14.3864647378729
1.423029343802E16	0.447077409162717	4418.00001561642	168.507179116545	200862454000000	14.3028987643017
1.863434396846E16	0.447077409162717	4418.00001561642	168.507179116545	219055432000000	14.3405540270115
