# Supplementary material for: Virus lasers for biological detection
Source: Nat Commun. 2019 Aug 9;10:3594. doi: 10.1038/s41467-019-11604-z (PMC6689004; doi:10.1038/s41467-019-11604-z)
Supplement: Supplementary file 5 — Source Data [file 41467_2019_11604_MOESM5_ESM.zip › fig_2a_s_fig_5g_s_fig_6g.csv]

Pump	Dilution factor	Time_elapsed	Probes	Output	Log(Output)
hw	NA	s	pmol/ml	hw	NA
17609315608170	0.339735894357743	5636.00000739098	128.049272966114	317031709	8.50110270182351
26965781538586	0.339735894357743	5636.00000739098	128.049272966114	300559811	8.4779309089595
26089301728424	0.339735894357743	5636.00000739098	128.049272966114	296931808	8.47265672268516
34022700568692	0.339735894357743	5636.00000739098	128.049272966114	289466492	8.46159829800563
44777743233278	0.339735894357743	5636.00000739098	128.049272966114	245020275	8.38920202296167
60848695098532	0.339735894357743	5636.00000739098	128.049272966114	304124388	8.48305124799398
75048191029504	0.339735894357743	5636.00000739098	128.049272966114	305922534	8.48561146793407
105360089580570	0.339735894357743	5636.00000739098	128.049272966114	275753653	8.44052127439322
131431384546308	0.339735894357743	5636.00000739098	128.049272966114	394336096	8.59586653252877
258995291648786	0.339735894357743	5636.00000739098	128.049272966114	400174518	8.60224943051626
250783434502788	0.339735894357743	5636.00000739098	128.049272966114	276169098	8.44117508148772
350371163243486	0.339735894357743	5636.00000739098	128.049272966114	395788566	8.59746324364796
403198248924614	0.339735894357743	5636.00000739098	128.049272966114	431944922	8.63542837274905
469824796517450	0.339735894357743	5636.00000739098	128.049272966114	698565139	8.84420690893161
562609212515130	0.339735894357743	5636.00000739098	128.049272966114	477764325	8.67921371754847
823284949542286	0.339735894357743	5636.00000739098	128.049272966114	634266384	8.8022716944809
1.318946867084E15	0.339735894357743	5636.00000739098	128.049272966114	1293777000	9.11185942624343
1.091253007614E15	0.339735894357743	5636.00000739098	128.049272966114	1066059000	9.02778124096201
1.544526053356E15	0.339735894357743	5636.00000739098	128.049272966114	1233878000	9.091272220843
1.716004191946E15	0.339735894357743	5636.00000739098	128.049272966114	2275336000	9.35704553821121
2.187954656382E15	0.339735894357743	5636.00000739098	128.049272966114	3251979000	9.51214773242831
3.793125042608E15	0.339735894357743	5636.00000739098	128.049272966114	11349008000	10.0549579021499
4.136313942618E15	0.339735894357743	5636.00000739098	128.049272966114	67314627000	10.828109443647
5.590720155988E15	0.339735894357743	5636.00000739098	128.049272966114	422024874000	11.6253380488825
7.756017348728E15	0.339735894357743	5636.00000739098	128.049272966114	3086782000000	12.4895059590771
9.284722416178E15	0.339735894357743	5636.00000739098	128.049272966114	3356207000000	12.5258487388627
1.0908510529202E16	0.339735894357743	5636.00000739098	128.049272966114	5768257000000	12.7610446017799
1.4983922059282E16	0.339735894357743	5636.00000739098	128.049272966114	62190390000000	13.7937232803111
1.6820132562442E16	0.339735894357743	5636.00000739098	128.049272966114	37569653000000	13.5748371838608
