# Supplementary material for: Virus lasers for biological detection
Source: Nat Commun. 2019 Aug 9;10:3594. doi: 10.1038/s41467-019-11604-z (PMC6689004; doi:10.1038/s41467-019-11604-z)
Supplement: Supplementary file 5 — Source Data [file 41467_2019_11604_MOESM5_ESM.zip › fig_2a_s_fig_5h_s_fig_6h.csv]

Pump	Dilution factor	Time_elapsed	Probes	Output	Log(Output)
hw	NA	s	pmol/ml	hw	NA
17707770368046	0.249779346866726	6623.00000488758	94.1439050139214	281579390	8.44960086376255
24181755898256	0.249779346866726	6623.00000488758	94.1439050139214	299995314	8.47711447098687
35373263950750	0.249779346866726	6623.00000488758	94.1439050139214	241579380	8.38305986233987
62468242453474	0.249779346866726	6623.00000488758	94.1439050139214	251902066	8.40123172942237
95248955687644	0.249779346866726	6623.00000488758	94.1439050139214	271142537	8.43319765529803
93512667662744	0.249779346866726	6623.00000488758	94.1439050139214	317919682	8.50231741536176
141737874214046	0.249779346866726	6623.00000488758	94.1439050139214	373763666	8.57259708082382
173976162800154	0.249779346866726	6623.00000488758	94.1439050139214	242492724	8.38469871211743
199461393952744	0.249779346866726	6623.00000488758	94.1439050139214	272119307	8.43475935628214
237340298097320	0.249779346866726	6623.00000488758	94.1439050139214	325384998	8.51239752574893
335376321078524	0.249779346866726	6623.00000488758	94.1439050139214	371936979	8.57046935926047
551155811535868	0.249779346866726	6623.00000488758	94.1439050139214	512718746	8.70987919638623
561607237516204	0.249779346866726	6623.00000488758	94.1439050139214	453500465	8.65657773670335
797855298567448	0.249779346866726	6623.00000488758	94.1439050139214	653698720	8.81537763457968
1.215689543046E15	0.249779346866726	6623.00000488758	94.1439050139214	1048014000	9.0203670842528
1.342057286878E15	0.249779346866726	6623.00000488758	94.1439050139214	822556288	8.91516562666015
1.450996752722E15	0.249779346866726	6623.00000488758	94.1439050139214	1036288000	9.01548046914359
1.89073641669E15	0.249779346866726	6623.00000488758	94.1439050139214	1245279000	9.09526666435208
2.897052245406E15	0.249779346866726	6623.00000488758	94.1439050139214	1400635000	9.14632497458726
3.195887433222E15	0.249779346866726	6623.00000488758	94.1439050139214	1930564000	9.28568420346648
5.126604252902E15	0.249779346866726	6623.00000488758	94.1439050139214	4011925000	9.60335280560696
5.137649887128E15	0.249779346866726	6623.00000488758	94.1439050139214	3726569000	9.57130916690313
5.857691283026E15	0.249779346866726	6623.00000488758	94.1439050139214	5095062000	9.70714947314991
8.506980902398E15	0.249779346866726	6623.00000488758	94.1439050139214	6932769000	9.84090672973913
9.528570833914E15	0.249779346866726	6623.00000488758	94.1439050139214	7332516000	9.86525301931084
1.424137594077E16	0.249779346866726	6623.00000488758	94.1439050139214	11114408000	10.0458863353049
1.960473668747E16	0.249779346866726	6623.00000488758	94.1439050139214	14351942000	10.1569106706045
