# Supplementary material for: Virus lasers for biological detection
Source: Nat Commun. 2019 Aug 9;10:3594. doi: 10.1038/s41467-019-11604-z (PMC6689004; doi:10.1038/s41467-019-11604-z)
Supplement: Supplementary file 5 — Source Data [file 41467_2019_11604_MOESM5_ESM.zip › fig_2a_s_fig_5i_s_fig_6i.csv]

Pump	Dilution factor	Time_elapsed	Probes	Output	Log(Output)
hw	NA	s	pmol/ml	hw	NA
22058044644944	0.173300673606859	7409.00000631809	65.3184595105775	300141196	8.47732560877903
36810033842318	0.173300673606859	7409.00000631809	65.3184595105775	240837289	8.38172372989964
44048463638652	0.173300673606859	7409.00000631809	65.3184595105775	272195419	8.43488081183071
57979783192980	0.173300673606859	7409.00000631809	65.3184595105775	203326775	8.30819457228826
79980936194104	0.173300673606859	7409.00000631809	65.3184595105775	299135883	8.475868512176
111768128733030	0.173300673606859	7409.00000631809	65.3184595105775	209663096	8.32152199453784
128311071442532	0.173300673606859	7409.00000631809	65.3184595105775	289996105	8.46239216483562
208901551432640	0.173300673606859	7409.00000631809	65.3184595105775	329748750	8.51818315791323
240543432828974	0.173300673606859	7409.00000631809	65.3184595105775	249653591	8.39733781729787
264555972735934	0.173300673606859	7409.00000631809	65.3184595105775	263480599	8.42074864210096
419998175780260	0.173300673606859	7409.00000631809	65.3184595105775	281890180	8.45007994693902
473378092689260	0.173300673606859	7409.00000631809	65.3184595105775	416262685	8.61936748120882
692365033251210	0.173300673606859	7409.00000631809	65.3184595105775	421406586	8.62470131874504
909110209546000	0.173300673606859	7409.00000631809	65.3184595105775	473746248	8.67554578344188
1.093071854798E15	0.173300673606859	7409.00000631809	65.3184595105775	675049713	8.82933575695929
1.385052130616E15	0.173300673606859	7409.00000631809	65.3184595105775	690770005	8.8393334711279
1.680922035716E15	0.173300673606859	7409.00000631809	65.3184595105775	688182198	8.83770343403562
1.95997023783E15	0.173300673606859	7409.00000631809	65.3184595105775	591329721	8.77182970775255
2.480796953404E15	0.173300673606859	7409.00000631809	65.3184595105775	603523492	8.78069417956577
3.51706845787E15	0.173300673606859	7409.00000631809	65.3184595105775	764711194	8.88349744752756
4.042000746938E15	0.173300673606859	7409.00000631809	65.3184595105775	839112227	8.92382004939526
5.795884713828E15	0.173300673606859	7409.00000631809	65.3184595105775	1425236000	9.15388678365083
5.966167258854E15	0.173300673606859	7409.00000631809	65.3184595105775	1401380000	9.14655591510445
9.277839413876E15	0.173300673606859	7409.00000631809	65.3184595105775	1838159000	9.26438307496958
1.2532996510716E16	0.173300673606859	7409.00000631809	65.3184595105775	1834425000	9.26349996043539
1.2833862100818E16	0.173300673606859	7409.00000631809	65.3184595105775	2415001000	9.38291731491958
1.8381198537922E16	0.173300673606859	7409.00000631809	65.3184595105775	2888291000	9.460640946975
