# Supplementary material for: Virus lasers for biological detection
Source: Nat Commun. 2019 Aug 9;10:3594. doi: 10.1038/s41467-019-11604-z (PMC6689004; doi:10.1038/s41467-019-11604-z)
Supplement: Supplementary file 5 — Source Data [file 41467_2019_11604_MOESM5_ESM.zip › fig_2a_s_fig_5j_s_fig_6j.csv]

Pump	Dilution factor	Time_elapsed	Probes	Output	Log(Output)
hw	NA	s	pmol/ml	hw	NA
27447632079538	1.8897692832588	11516.0000190139	712.269697767567	289542826	8.46171280889222
34649853474016	1.8897692832588	11516.0000190139	712.269697767567	324486737	8.51119695024138
44884677753674	1.8897692832588	11516.0000190139	712.269697767567	476542413	8.67810155956436
63069788413236	1.8897692832588	11516.0000190139	712.269697767567	288888970	8.460730960468
74578406151942	1.8897692832588	11516.0000190139	712.269697767567	255013023	8.40656235954227
103646311545216	1.8897692832588	11516.0000190139	712.269697767567	486848423	8.68739376757739
138428451038988	1.8897692832588	11516.0000190139	712.269697767567	398512532	8.60044198317974
158138332367796	1.8897692832588	11516.0000190139	712.269697767567	442333311	8.64574964621732
227325085569978	1.8897692832588	11516.0000190139	712.269697767567	633810252	8.801959259706
308745707780334	1.8897692832588	11516.0000190139	712.269697767567	779726052000	11.8919420449951
314573969202988	1.8897692832588	11516.0000190139	712.269697767567	11919967000000	13.0762750530772
391998297980124	1.8897692832588	11516.0000190139	712.269697767567	16349052000000	13.213492575155
419289019377162	1.8897692832588	11516.0000190139	712.269697767567	17036979000000	13.2313925880865
590163537714014	1.8897692832588	11516.0000190139	712.269697767567	29504289000000	13.4698851533896
898938008210000	1.8897692832588	11516.0000190139	712.269697767567	32972578000000	13.5181529042983
1.024502544912E15	1.8897692832588	11516.0000190139	712.269697767567	193731758000000	14.2872008194472
1.385052130616E15	1.8897692832588	11516.0000190139	712.269697767567	145764242000000	14.1636509985586
1.675726207298E15	1.8897692832588	11516.0000190139	712.269697767567	178000179000000	14.250420439043
2.620986004626E15	1.8897692832588	11516.0000190139	712.269697767567	231331987000000	14.364235688184
2.779915677726E15	1.8897692832588	11516.0000190139	712.269697767567	268841892000000	14.4294969431276
3.8249776917E15	1.8897692832588	11516.0000190139	712.269697767567	286751303000000	14.4575054000151
3.67485257326E15	1.8897692832588	11516.0000190139	712.269697767567	308476940000000	14.4892227041713
5.201763372542E15	1.8897692832588	11516.0000190139	712.269697767567	346932746000000	14.5402452936037
6.74176952042E15	1.8897692832588	11516.0000190139	712.269697767567	1.580699E15	15.1988491785442
7.061619766916E15	1.8897692832588	11516.0000190139	712.269697767567	1.409036E15	15.148922089207
1.1240394837496E16	1.8897692832588	11516.0000190139	712.269697767567	1.648476E15	15.2170826286745
1.7056402742852E16	1.8897692832588	11516.0000190139	712.269697767567	1.57452E15	15.1971481815394
2.2248704072056E16	1.8897692832588	11516.0000190139	712.269697767567	2.058634E15	15.3135791412225
