# Supplementary material for: Virus lasers for biological detection
Source: Nat Commun. 2019 Aug 9;10:3594. doi: 10.1038/s41467-019-11604-z (PMC6689004; doi:10.1038/s41467-019-11604-z)
Supplement: Supplementary file 5 — Source Data [file 41467_2019_11604_MOESM5_ESM.zip › fig_2a_s_fig_5k_s_fig_6k.csv]

Pump	Dilution factor	Time_elapsed	Probes	Output	Log(Output)
hw	NA	s	pmol/ml	hw	NA
18565732523118	0.917332259283431	12310.0000172853	345.750127732798	368310630	8.56621425342923
23253747936694	0.917332259283431	12310.0000172853	345.750127732798	315896320	8.49954456666804
25274011378594	0.917332259283431	12310.0000172853	345.750127732798	287431807	8.45853482517697
36350267547242	0.917332259283431	12310.0000172853	345.750127732798	308622955	8.4894282252238
54477156662654	0.917332259283431	12310.0000172853	345.750127732798	322173334	8.50808959140315
50020866944994	0.917332259283431	12310.0000172853	345.750127732798	308464162	8.48920471407509
87614945940874	0.917332259283431	12310.0000172853	345.750127732798	289710960	8.46196492522615
122795917715592	0.917332259283431	12310.0000172853	345.750127732798	356120894	8.55159745495116
144007193313786	0.917332259283431	12310.0000172853	345.750127732798	512576084	8.70975833881831
157418431423418	0.917332259283431	12310.0000172853	345.750127732798	440851238	8.6442920647173
219712054891186	0.917332259283431	12310.0000172853	345.750127732798	720181463	8.85744193872311
228757770955780	0.917332259283431	12310.0000172853	345.750127732798	730613573	8.86368773607224
283190127972664	0.917332259283431	12310.0000172853	345.750127732798	1198953000	9.07880215871126
411287103018506	0.917332259283431	12310.0000172853	345.750127732798	133183743000	11.1244512161535
558657215735674	0.917332259283431	12310.0000172853	345.750127732798	22188266000000	13.3461233636986
653287990736656	0.917332259283431	12310.0000172853	345.750127732798	18773266000000	13.2735398337503
824556431696008	0.917332259283431	12310.0000172853	345.750127732798	25012544000000	13.3981578656199
1.120499403188E15	0.917332259283431	12310.0000172853	345.750127732798	27520038000000	13.4396490292429
1.33489074807E15	0.917332259283431	12310.0000172853	345.750127732798	32386675000000	13.5103663631607
1.569206896708E15	0.917332259283431	12310.0000172853	345.750127732798	32715509000000	13.5147536816013
1.763808622422E15	0.917332259283431	12310.0000172853	345.750127732798	36935725000000	13.5674466280736
2.903327794884E15	0.917332259283431	12310.0000172853	345.750127732798	46145489000000	13.6641292525307
2.90124999021E15	0.917332259283431	12310.0000172853	345.750127732798	298018987000000	14.4742439341657
4.644932787638E15	0.917332259283431	12310.0000172853	345.750127732798	277948562000000	14.4439644315061
5.201763372542E15	0.917332259283431	12310.0000172853	345.750127732798	336709587000000	14.5272554820606
8.70518082049E15	0.917332259283431	12310.0000172853	345.750127732798	762639149000000	14.8823190954017
9.84910139246E15	0.917332259283431	12310.0000172853	345.750127732798	760952123000000	14.8813573330242
1.0524223758796E16	0.917332259283431	12310.0000172853	345.750127732798	732531662000000	14.8648264008142
1.318851184486E16	0.917332259283431	12310.0000172853	345.750127732798	713515628000000	14.853403489826
1.7987416366942E16	0.917332259283431	12310.0000172853	345.750127732798	895440618000000	14.9520367904865
