# Supplementary material for: Virus lasers for biological detection
Source: Nat Commun. 2019 Aug 9;10:3594. doi: 10.1038/s41467-019-11604-z (PMC6689004; doi:10.1038/s41467-019-11604-z)
Supplement: Supplementary file 5 — Source Data [file 41467_2019_11604_MOESM5_ESM.zip › fig_2a_s_fig_5l_s_fig_6l.csv]

Pump	Dilution factor	Time_elapsed	Probes	Output	Log(Output)
hw	NA	s	pmol/ml	hw	NA
18551667181212	0.452074984921589	13100.0000372529	170.390806820136	247129393	8.3929244024581
23467904025280	0.452074984921589	13100.0000372529	170.390806820136	256818910	8.40962699839329
28806937690894	0.452074984921589	13100.0000372529	170.390806820136	260318594	8.41550518994247
41896197713502	0.452074984921589	13100.0000372529	170.390806820136	258151530	8.4118747033464
51742359280084	0.452074984921589	13100.0000372529	170.390806820136	365119192	8.56243466165593
74082707968940	0.452074984921589	13100.0000372529	170.390806820136	338021548	8.52894438631082
79511150438720	0.452074984921589	13100.0000372529	170.390806820136	274379603	8.43835182338385
89936087262384	0.452074984921589	13100.0000372529	170.390806820136	303432587	8.48206221980705
139941330731422	0.452074984921589	13100.0000372529	170.390806820136	422147855	8.62546458689591
117343921525908	0.452074984921589	13100.0000372529	170.390806820136	419105869	8.62232374257202
225650218750418	0.452074984921589	13100.0000372529	170.390806820136	386313454	8.58693983342624
259284568232844	0.452074984921589	13100.0000372529	170.390806820136	612830828	8.78734060403567
357971936893692	0.452074984921589	13100.0000372529	170.390806820136	586545833	8.76830195377682
366176187712060	0.452074984921589	13100.0000372529	170.390806820136	768482710	8.8856341008064
536153003136256	0.452074984921589	13100.0000372529	170.390806820136	1712199000	9.2335542390674
560104274578904	0.452074984921589	13100.0000372529	170.390806820136	2086111000	9.31933741310535
974591341636000	0.452074984921589	13100.0000372529	170.390806820136	301223068000	11.4788882275602
992234686014000	0.452074984921589	13100.0000372529	170.390806820136	328817877000	11.5169554210073
1.493563219324E15	0.452074984921589	13100.0000372529	170.390806820136	4177425000000	12.620908661467
1.997881614366E15	0.452074984921589	13100.0000372529	170.390806820136	5106220000000	12.7080995223225
2.07535993973E15	0.452074984921589	13100.0000372529	170.390806820136	5499214000000	12.7403006204294
2.574924928642E15	0.452074984921589	13100.0000372529	170.390806820136	7982688000000	12.9021491553858
3.960351889252E15	0.452074984921589	13100.0000372529	170.390806820136	13697278000000	13.1366342702926
4.469779208334E15	0.452074984921589	13100.0000372529	170.390806820136	10035437000000	13.0015362888869
5.51378432462E15	0.452074984921589	13100.0000372529	170.390806820136	17156891000000	13.2344385921448
7.3166902611E15	0.452074984921589	13100.0000372529	170.390806820136	15967518000000	13.2032374144055
1.0640608033022E16	0.452074984921589	13100.0000372529	170.390806820136	21697425000000	13.3364081958463
1.4122546932274E16	0.452074984921589	13100.0000372529	170.390806820136	26630204000000	13.4253744933535
1.5937041874798E16	0.452074984921589	13100.0000372529	170.390806820136	25803031000000	13.4116707241515
1.7452996577698E16	0.452074984921589	13100.0000372529	170.390806820136	24648363000000	13.3917880812735
