# Supplementary material for: Virus lasers for biological detection
Source: Nat Commun. 2019 Aug 9;10:3594. doi: 10.1038/s41467-019-11604-z (PMC6689004; doi:10.1038/s41467-019-11604-z)
Supplement: Supplementary file 5 — Source Data [file 41467_2019_11604_MOESM5_ESM.zip › fig_2b_s_fig4_FL_high_conc.csv]

Wavelength	Frequency	Pump	Output	Log(output)	Mean pump	Std pump	CV
nm	Hz	hw	hw	hw	hw	hw	%
516	580992248062016	1.775626740008E16	647659004000	11.8113464076297	1.5987179316744E16	2.30144944245825E15	14.3955940998788
517	579868471953578	1.348897714813E16	458727126000	11.661554422111
517	579868471953578	1.6382055493342E16	453930030000	11.6569889146924
518	578749034749035	1.3513085651538E16	348194643000	11.5418220851804
519	577633911368015	1.7165597654898E16	865901344000	11.9374684137297
520	576523076923077	1.5224823628564E16	1479145000000	12.1700107498003
521	575416506717850	1.70691610078E16	3697073000000	12.5678580259543
522	574314176245211	1.5923984272548E16	61601509000000	13.7895913508389
523	573216061185469	1.5128387859288E16	60166466000000	13.7793545030693
524	572122137404580	1.8202283491348E16	1.351133E15	15.1306981012967
525	571032380952381	1.4103756274542E16	811076824000000	14.9090619918919
526	569946768060837	1.5707003352766E16	1.583859E15	15.1997165167437
527	568865275142315	1.6623144916532E16	1.971656E15	15.2948311447158
528	567787878787879	1.4670317516316E16	1.693327E15	15.2287408332315
529	566714555765596	1.6996834619754E16	1.3533E15	15.1313940818174
530	565645283018868	1.4670317516316E16	704998453000000	14.8481881640066
531	564580037664783	1.614096519233E16	325274425000000	14.5122499178222
532	563518796992481	2.0082784503518E16	221695444000000	14.3457567681438
533	562461538461538	1.362157655034E16	101675472000000	14.0072161971722
534	561408239700375	1.1138350663462E16	94770440000000	13.976672896971
535	560358878504673	1.817817498794E16	22819912000000	13.3583139653237
537	558271880819367	1.870857259678E16	8287649000000	12.9184313494727
540	555170370370370	2.0902490298008E16	6866088000000	12.8367093653102
543	552103130755064	1.1186569425922E16	267208229000	11.4268498286323
546	549069597069597	1.4007320505266E16	376149962000	11.5753610222812
549	546069216757741	1.5972202157186E16	346405967000	11.5395853643293
552	543101449275362	2.0745781514568E16	560928423000	11.7489074468544
555	540165765765766	1.735846919345E16	359529491000	11.5557345199018
558	537261648745520	1.5779330618634E16	265953957000	11.4248064563617
561	534388591800357	1.5682894849358E16	132717802000	11.122929180527
564	531546099290780	1.57431669857E16	201230610000	11.3036940436948
567	528733686067019	1.4863189054868E16	162860624000	11.211816094458
570	525950877192982	1.483908055146E16	161957218000	11.2094003081209
