# Supplementary material for: Virus lasers for biological detection
Source: Nat Commun. 2019 Aug 9;10:3594. doi: 10.1038/s41467-019-11604-z (PMC6689004; doi:10.1038/s41467-019-11604-z)
Supplement: Supplementary file 5 — Source Data [file 41467_2019_11604_MOESM5_ESM.zip › fig_2b_s_fig4_FL_low_conc.csv]

Wavelength	Frequency	Pump	Output	Log(output)	Mean pump	Std pump	CV
nm	Hz	hw	hw	hw	hw	hw	%
516	580992248062016	1.5755222115226E16	2943372000000	12.4688451541613	1.69383883265713E16	1.93324596252384E15	11.4133997004375
517	579868471953578	1.6876289469248E16	3637208000000	12.5607681376424
517	579868471953578	1.497167995367E16	3072810000000	12.4875357075058
518	578749034749035	1.8600081697978E16	37517897000000	13.5742384867728
519	577633911368015	1.2452290433858E16	57010954000000	13.7559583083865
520	576523076923077	1.722586979124E16	105413382000000	14.022895747118
521	575416506717850	1.4995788457078E16	1.251535E15	15.0974429994451
522	574314176245211	1.616507457356E16	1.03256E15	15.0139152970469
523	573216061185469	1.7454904962726E16	632636984000000	14.801154577206
524	572122137404580	1.722586979124E16	467389034000000	14.6696785186485
525	571032380952381	1.6623144916532E16	360261518000000	14.5566178746321
526	569946768060837	2.001045723765E16	254628487000000	14.405906989478
527	568865275142315	1.9395678111238E16	117925307000000	14.0716070155366
528	567787878787879	1.6996834619754E16	34775002000000	13.5412671636415
529	566714555765596	1.9889912964966E16	27119188000000	13.433276681788
530	565645283018868	1.8865280502398E16	18168640000000	13.2593224197351
531	564580037664783	1.735846919345E16	4447401000000	12.648106289385
532	563518796992481	1.587576638791E16	1626882000000	12.2113560541002
533	562461538461538	1.4911406939506E16	1048716000000	12.0206578939781
534	561408239700375	1.4995788457078E16	1905172000000	12.2799341901318
535	560358878504673	1.9528277513448E16	1524288000000	12.1830670306479
537	558271880819367	1.4465390848238E16	278144152000	11.4442699333014
540	555170370370370	1.8250501375986E16	231350662000	11.3642707465527
543	552103130755064	1.4393064460192E16	193280266000	11.2861875146348
546	549069597069597	2.0251547538662E16	336816085000	11.5273928235044
549	546069216757741	1.831077439015E16	117428760000	11.0697744749324
552	543101449275362	1.6996834619754E16	79261545000	10.8990625335348
555	540165765765766	1.8117901973776E16	78446618000	10.8945742249708
558	537261648745520	1.3404595630558E16	45156651000	10.6547217254108
561	534388591800357	1.8202283491348E16	71723317000	10.8556603662427
564	531546099290780	1.6755744318742E16	83744251000	10.9229550026381
567	528733686067019	1.6719580685808E16	58352373000	10.7660585220755
570	525950877192982	1.6924507353886E16	69624367000	10.8427612597487
