# Supplementary material for: Virus lasers for biological detection
Source: Nat Commun. 2019 Aug 9;10:3594. doi: 10.1038/s41467-019-11604-z (PMC6689004; doi:10.1038/s41467-019-11604-z)
Supplement: Supplementary file 5 — Source Data [file 41467_2019_11604_MOESM5_ESM.zip › fig_2b_s_fig4_M13_high_pump.csv]

Wavelength	Frequency	Pump	Output	Log(output)	Mean pump	Std pump	CV
nm	Hz	hw	hw	hw	hw	hw	%
516	580992248062016	1.607095449872E15	6206675000	9.79285900502742	1.492124389264E15	162471711241528	10.8886170892005
517	579868471953578	1.35535277889E15	5317709000	9.72572456782968
517	579868471953578	1.191898811202E15	4193737000	9.62260119126281
518	578749034749035	1.428131245266E15	5590423000	9.74744467007168
519	577633911368015	1.549826342592E15	6529721000	9.8148946252645
520	576523076923077	1.665556639428E15	8436820000	9.92617878351035
521	575416506717850	1.624991606986E15	17506711000	10.2432045624901
522	574314176245211	1.210988806236E15	10494933000	10.0209796703769
523	573216061185469	1.454379000888E15	170669014000	11.2321546794607
524	572122137404580	1.49494403333E15	345442820000	11.5383761703394
525	571032380952381	1.43290396348E15	3157418000000	12.499332080491
526	569946768060837	1.339842541972E15	5380476000000	12.7308206985342
527	568865275142315	1.611867290264E15	43117444000000	13.6346530079858
528	567787878787879	1.20740904812E15	30899097000000	13.489945787721
529	566714555765596	1.589198414936E15	60326973000000	13.7805115344598
530	565645283018868	1.528351305184E15	50387330000000	13.7023213459131
531	564580037664783	1.57249521792E15	31015410000000	13.4915775265798
532	563518796992481	1.525964507166E15	16891027000000	13.2276560561354
533	562461538461538	1.670329357642E15	12231600000000	13.0874832702596
534	561408239700375	1.264677277578E15	5442122000000	12.7357682734476
535	560358878504673	1.475854916118E15	3345334000000	12.5244394844702
537	558271880819367	1.633343205494E15	575761731000	11.7602427953669
540	555170370370370	1.10957578622E15	278215112000	11.4443807161663
543	552103130755064	1.551020180512E15	23174096000	10.3650028017219
546	549069597069597	1.611867290264E15	33579137000	10.526069530368
549	546069216757741	1.567723377528E15	12369551000	10.0923539355417
552	543101449275362	1.386373252726E15	4103608000	9.61316586780358
555	540165765765766	1.584426574544E15	7388821000	9.86857514556081
558	537261648745520	1.49494403333E15	9896725000	9.99549150270496
561	534388591800357	1.592778173052E15	9690251000	9.9863350264319
564	531546099290780	1.449607160496E15	5683130000	9.75458759052245
567	528733686067019	1.605901611952E15	6406644000	9.8066305920844
570	525950877192982	1.850485644524E15	10185755000	10.0079932257939
