# Supplementary material for: Virus lasers for biological detection
Source: Nat Commun. 2019 Aug 9;10:3594. doi: 10.1038/s41467-019-11604-z (PMC6689004; doi:10.1038/s41467-019-11604-z)
Supplement: Supplementary file 5 — Source Data [file 41467_2019_11604_MOESM5_ESM.zip › fig_2b_s_fig4_M13_low_pump.csv]

Wavelength	Frequency	Pump	Output	Log(output)	Mean pump	Std pump	CV
nm	Hz	hw	hw	hw	hw	hw	%
516	580992248062016	500330234629610	279643107	8.44660411875185	546868888011118	55233152047180.6	10.0998892528071
517	579868471953578	537243487171798	255216365	8.4069085188004
518	578749034749035	486543357174094	302486445	8.48070591785262
519	577633911368015	648427983658620	298773569	8.47534217498682
520	576523076923077	625301608571948	336423082	8.52688578510845
521	575416506717850	564372504100394	268087719	8.42827691956776
522	574314176245211	614627896993484	369428668	8.56753059405797
523	573216061185469	595948901731172	357761780	8.55359394265479
524	572122137404580	535019797259618	438755812	8.64222288241476
525	571032380952381	599062067608224	643282190	8.80840152762951
526	569946768060837	486098619191658	572131442	8.75749581546691
527	568865275142315	438511654193184	504932200	8.70323306694507
528	567787878787879	510559208225638	1180727000	9.07214949448133
529	566714555765596	475424907613194	1051362000	9.02175227600317
530	565645283018868	519898705856794	1054561000	9.0230717061212
531	564580037664783	520788181821666	979255984	8.99089623409812
532	563518796992481	550140888662442	709294763	8.85082675329475
533	562461538461538	562148814188214	769147763	8.8860097812721
534	561408239700375	465195933139344	483084231	8.6840228613295
535	560358878504673	564372504100394	819809469	8.913712930217
537	558271880819367	605288399362328	889965667	8.94937325280216
540	555170370370370	603064709450148	614254875	8.78834861192004
543	552103130755064	552364578574622	293357478	8.46739716333041
546	549069597069597	498551282699866	367491139	8.5652468717745
555	540165765765766	587943618047324	404128294	8.60651925751493
561	534388591800357	617741062870536	357745211	8.55357382873455
567	528733686067019	487432833138966	363485767	8.56048740987352
570	525950877192982	559925124276034	432909652	8.63639726879678
