# Supplementary material for: Virus lasers for biological detection
Source: Nat Commun. 2019 Aug 9;10:3594. doi: 10.1038/s41467-019-11604-z (PMC6689004; doi:10.1038/s41467-019-11604-z)
Supplement: Supplementary file 5 — Source Data [file 41467_2019_11604_MOESM5_ESM.zip › fig_2b_s_fig4_M13_medium_pump.csv]

Wavelength	Frequency	Pump	Output	Log(output)	Mean pump	Std pump	CV
nm	Hz	hw	hw	hw	hw	hw	%
516	580992248062016	928762888482000	377890264	8.57736570285762	905969741847322	59883096929239.8	6.60983409966153
517	579868471953578	772876400411390	324642256	8.51140504769367
517	579868471953578	853004962564700	502958565	8.70153220825061
518	578749034749035	857375611090218	394374106	8.5959083920945
519	577633911368015	930220073002000	381859735	8.58190386683305
520	576523076923077	834793925432368	380122514	8.57992359287698
521	575416506717850	827509510930564	704199939	8.84769598311422
522	574314176245211	965184601084000	1260149000	9.10042189912709
523	573216061185469	853004962564700	1737238000	9.23985932046559
524	572122137404580	842078340811994	29471770000	10.4694062192618
525	571032380952381	997236515770000	99824985000	10.999239253608
526	569946768060837	953529758390000	1437386000000	12.1575734105553
527	568865275142315	961542517606000	483830508000	11.6846932493882
528	567787878787879	869759116269978	3452972000000	12.5381930566886
529	566714555765596	972469645862000	5042891000000	12.7026795811653
530	565645283018868	983395896296000	3571730000000	12.5528786215653
531	564580037664783	960086210908000	3284426000000	12.5164594814104
532	563518796992481	919292944746000	2246229000000	12.3514540299159
533	562461538461538	867573792446130	398546605000	11.6004791139652
534	561408239700375	875586648222550	481747628000	11.6828195849797
535	560358878504673	879229148666000	207537697000	11.3170969931548
537	558271880819367	976840321600000	100542428000	11.0023493688001
540	555170370370370	883599824404000	36976437000	10.567925060804
543	552103130755064	1.003792090466E15	4524030000	9.65552547618075
546	549069597069597	861746260493558	1882027000	9.27462584962625
549	546069216757741	914922269008000	1624507000	9.21072158705978
552	543101449275362	954986942910000	1391165000	9.1433786428172
558	537261648745520	828237952205180	522268942	8.71789420022131
561	534388591800357	964456886646000	666755669	8.82396671690777
564	531546099290780	920021537006000	1280922000	9.10752268477907
570	525950877192982	871944440971648	560015179	8.7481997985537
