# Supplementary material for: Virus lasers for biological detection
Source: Nat Commun. 2019 Aug 9;10:3594. doi: 10.1038/s41467-019-11604-z (PMC6689004; doi:10.1038/s41467-019-11604-z)
Supplement: Supplementary file 5 — Source Data [file 41467_2019_11604_MOESM5_ESM.zip › fig_4a_V2_no_mAb.csv]

Mean(Wavelength)	Std(Wavelength)	Mean(Pump)	Std(Pump)	Mean(Output)	Std(Output)
nm	nm	hw	hw	hw	hw
		1.34953242625E16	6.1027714829983E14	4.5221377154726
504	0	1.3940126E16	442637236712713	43.81374075	30.1317940325654
504.799988	0	1.380951125E16	1.00550178488201E15	40.36518625	23.5237262084018
505.600006	0	1.38886715E16	363649377745927	17.20953	17.2168582282968
506.399994	0	1.349682825E16	595826905783536	27.02038025	7.00662269628415
507.200012	0	1.350870225E16	892454029747331	39.320463	33.2820004549392
508	0	1.3480996E16	389845990325239	32.97710125	21.307104999983
508.799988	0	1.350474425E16	580556849350331	41.24868125	16.0291381566455
509.600006	0	1.3627443E16	428612395673916	51.68872975	15.787616396063
510.399994	0	1.331871775E16	298263647327187	71.25852625	15.9854601918042
511.200012	0	1.4268641E16	406809624102806	45.141585	42.3850172225885
512	0	1.322372575E16	358559064888316	49.15795925	22.9192588680391
512.799988	0	1.344141625E16	289630234216406	52.67019425	32.352820447999
513.599976	0	1.3706603E16	488896069192625	120.0462125	47.7939486934539
514	0	1.316435525E16	138322959570167	62.29949225	37.8175571488655
514.400024	0	1.3682855E16	660834363848713	112.6062785	45.2409963459226
514.799988	0	1.377388925E16	558552528757069	109.3356775	40.2698100530415
515.200012	0	1.391242E16	653715666689018	238.230271	37.694986994687
515.599976	0	1.3409752E16	381943503441718	275.94745075	30.2780201444344
516	0	1.359182075E16	616230838783311	437.06742625	72.7360719949747
516.400024	0	1.322768325E16	318876228467384	667.665482	109.228995108148
516.799988	0	1.3104985E16	96193786715497.7	1048.79703275	310.868114208545
517.200012	0	1.3176229E16	422130329576858	1672.04325	572.704576762095
517.599976	0	1.409053075E16	726781547317292	3876.294	543.09825093992
518	0	1.335434E16	268211895765270	3915.023	1327.14841308222
518.400024	0	1.32870535E16	914372486148652	6981.87925	2686.0611385363
518.799988	0	1.348891225E16	500653991670478	9311.467	4040.92338253317
519.200012	0	1.304957275E16	742743936128899	17533.52075	6020.84855858006
519.599976	0	1.4494248E16	472934280122161	33194.15575	4617.42955028707
520	0	1.27289735E16	683167659356765	24958.3345	2136.52599303472
520.400024	0	1.348495425E16	429196848812892	30313.8505	9848.96219855407
520.799988	0	1.305748875E16	856919875582066	47833.85975	8825.55589692621
521.200012	0	1.265377125E16	936759883455156	40223.54475	12446.8466096224
521.599976	0	1.326726325E16	609756910890110	93050.54525	20858.5218984465
522	0	1.3623485E16	394744499289519	97292.01775	19898.2395903723
522.400024	0	1.360369475E16	472735739064561	178821.94775	52961.0528431438
522.799988	0	1.35522405E16	106597403196951	178010.60425	36139.4221328033
523.200012	0	1.37659735E16	726378952683561	216071.418	57576.6731089463
523.599976	0	1.32474735E16	319105426832053	145336.6835	52389.3563318629
524	0	1.375409925E16	212556899273857	213812.2355	56668.8181062931
524.400024	0	1.3144565E16	240930313224938	132324.13125	45284.6421337459
524.799988	0	1.337808775E16	785244627907072	144385.91175	60381.5369699351
525.200012	0	1.335038175E16	626301021634898	114822.47325	33777.9591055681
525.599976	0	1.411823675E16	381587697150886	128079.30075	52263.2582013814
526	0	1.35482825E16	208187858788643	86071.124	10123.9130110084
526.400024	0	1.38332595E16	615943247622431	129782.49875	45691.912949346
526.799988	0	1.37857635E16	644318082182240	68838.73275	9700.6069254929
527.200012	0	1.30139505E16	548590958310774	68200.635	14958.9182860716
527.599976	0	1.338996175E16	491962461845329	51439.92975	16669.9296350022
528	0	1.3718477E16	647051412291687	41993.41025	24143.7229525337
528.400024	0	1.3120817E16	1.07777246260826E15	28622.97875	6882.11801818168
528.799988	0	1.35839045E16	515940524730968	46537.944	20070.5279173303
529.200012	0	1.30020765E16	229564977011593	21352.64325	5953.29271736896
529.599976	0	1.337017175E16	148798749431069	25197.7485	4546.64444290032
530	0	1.31920615E16	346953343328754	16682.769	2411.70293439304
530.400024	0	1.345329025E16	372278204288473	18148.93875	7096.44894113393
530.799988	0	1.371056125E16	700676565667486	13689.9985	4629.55971051823
531.200012	0	1.322372525E16	445248601442217	16121.46375	7808.6118797553
531.599976	0	1.351661825E16	709960479683846	11125.83775	2542.61865947771
532	0	1.350870225E16	791325757500822	9897.296	2631.45015129238
532.400024	0	1.3480996E16	464376756698696	4716.01425	1213.08584608713
532.799988	0	1.380951125E16	459288854009743	5401.81975	796.421814500907
533.200012	0	1.372243475E16	497871327268653	4953.042	1788.19778169456
534	0	1.337413E16	801189219453599	3843.07675	1611.15242730773
534.799988	0	1.3670981E16	246119192426488	4480.17475	1094.33134143439
535.599976	0	1.3714519E16	563819208710854	4218.0025	1596.55392332455
536.400024	0	1.3401836E16	822302117571557	4271.49375	1444.75684148403
537.200012	0	1.365119075E16	412520748894222	1866.50625	652.688709694688
538	0	1.326726325E16	390167185056505	1013.39251825	500.830655628032
538.799988	0	1.3108943E16	766615712659652	639.7723765	177.982370911389
539.599976	0	1.333059175E16	190423713369904	768.44215825	68.0541900149123
540.400024	0	1.371847725E16	398535963839631	819.41040575	198.368297924555
541.200012	0	1.292687425E16	348184941774124	281.7849415	61.5066416607065
542	0	1.346912225E16	863040945419692	213.55748375	45.259427071173
542.799988	0	1.382534375E16	371603832912037	176.4703805	56.0242417165514
543.599976	0	1.381346925E16	388342647209373	88.0067735	26.6671596420401
544.400024	0	1.4264683E16	335350648981033	156.18584975	39.2744401327158
545.200012	0	1.277251175E16	627500046066599	59.694106	38.9198932052686
546	0	1.38372175E16	157261528383984	86.053679	35.4988787278613
547	0	1.29624965E16	828564981620030	91.4503885	43.9153207900974
549	0	1.3231641E16	603887990642305	88.69712125	29.3578034000532
551	0	1.337412975E16	342591222339759	37.257436	44.5074251994027
553	0	1.35126605E16	639126710347017	19.1179315	24.457668841891
555	0	1.332267575E16	1.17146536713422E15	39.670232	21.1966278180775
557	0	1.398366375E16	454718100313718	54.51913375	73.3396479951378
559	0	1.3948042E16	937261310340932	35.51437575	54.1816898561736
561	0	1.3128733E16	396196974259858	14.3843365	17.1018756851039
563	0	1.3397878E16	795747726966698	6.21675475	12.4335095
565	0	1.360369475E16	544060472710755	2.925922	5.851844
567	0	1.305353075E16	869610911511723	3.107595	6.21519
569	0	1.360765275E16	330709415173276	7.09311875	14.1862375
571	0	1.35839045E16	375545709845020	15.7324085	31.464817
573	0	1.325143175E16	454649409542763	31.98254425	27.7724342326079
575	0	1.3615569E16	617382774337499	18.30003175	36.6000635
577	0	1.38293015E16	523257052566263	32.56450825	27.0708522014982
579	0	1.342558375E16	590827906291601	60.281545	41.0046748873825
581	0	1.365119075E16	1.10267951828848E15	10.362989	20.725978
583	0	1.3366214E16	507840217240948	11.36261275	22.7252255
585	0	1.343350025E16	523576298879399	0	0
587	0	1.41261525E16	995144718196136	17.77942125	26.9820073980181
589	0	1.3235599E16	821132946973875	5.08688325	10.1737665
