# Supplementary material for: Virus lasers for biological detection
Source: Nat Commun. 2019 Aug 9;10:3594. doi: 10.1038/s41467-019-11604-z (PMC6689004; doi:10.1038/s41467-019-11604-z)
Supplement: Supplementary file 5 — Source Data [file 41467_2019_11604_MOESM5_ESM.zip › fig_4a_V2_plus_mAb.csv]

Mean(Wavelength)	Std(Wavelength)	Mean(Pump)	Std(Pump)	Mean(Output)	Std(Output)
nm	nm	hw	hw	hw	hw
		1.35531569025E16	6.5450246033605E14	4.8291513559864
504	0	1.318384E16	469553589355536	6.04219225	7.0989905945071
504.799988	0	1.329686725E16	495489483305398	9.20460725	10.0579702456574
505.600006	0	1.350677525E16	282914443132401	15.62588925	10.6998804936159
506.399994	0	1.372072E16	832394388061733	4.38870675	8.7774135
507.200012	0	1.3405858E16	1.03971332083737E15	1.16342225	2.3268445
508	0	1.355925225E16	706455724648698	22.7093375	5.94924112113971
508.799988	0	1.35027385E16	373446544021586	7.61123825	6.3363578528867
509.600006	0	1.306677575E16	519610969899196	1.96557775	3.9311555
510.399994	0	1.3300904E16	723112673253161	13.32696425	22.5875560975643
511.200012	0	1.391044475E16	597284903612659	11.263575	22.52715
512	0	1.374494E16	880690172638483	0	0
512.799988	0	1.4136499E16	819359199310860	24.82890425	22.8715065529074
513.599976	0	1.3837784E16	718848699385344	10.625127	8.21347638434595
514	0	1.341393125E16	446184026877830	37.4508915	24.7179585183718
514.400024	0	1.3353381E16	787944791355757	42.35136625	30.8322290417937
514.799988	0	1.278017075E16	450086863236698	35.1554375	14.6316454559557
515.200012	0	1.41243895E16	561724370725537	62.2221855	4.68097893096914
515.599976	0	1.38054905E16	283067987040216	70.91187475	34.4645593778466
516	0	1.339778475E16	614196868126920	105.2417785	49.8863315937878
516.400024	0	1.407594925E16	826947526792511	135.421819	72.7573459944506
516.799988	0	1.29739315E16	525783493504376	123.88746175	76.0277474929642
517.200012	0	1.372879325E16	133394034492739	154.5499215	29.1176751962039
517.599976	0	1.356732525E16	476694506754850	149.47049625	35.0447903537162
518	0	1.3777234E16	662001303428223	242.70481275	52.3134438609356
518.400024	0	1.372879325E16	484290903464970	232.16344575	58.3879888134552
518.799988	0	1.38458575E16	735638774704225	256.097554	73.8117979914362
519.200012	0	1.325650025E16	877192335331454	242.1915855	28.4362723377498
519.599976	0	1.38741145E16	495291791001022	278.2395675	54.5406307626156
520	0	1.335741775E16	738218466721686	249.9649305	78.8505588496552
520.400024	0	1.29254915E16	633987559508597	364.41146625	79.3509809186053
520.799988	0	1.322017E16	725871570684971	256.34960475	25.0340068486021
521.200012	0	1.344622475E16	354095488093607	335.82934275	32.9933159560896
521.599976	0	1.3167693E16	784905680860234	345.539767	75.2801626479047
522	0	1.379338075E16	981406354549556	394.639905	71.2814688547344
522.400024	0	1.37530135E16	461879767228442	360.7370235	35.9251728171397
522.799988	0	1.337760125E16	1.25858548292898E15	339.35377875	100.583387116046
523.200012	0	1.3591546E16	654475594124028	251.23216875	65.9969029021316
523.599976	0	1.35431055E16	1.10550386764452E15	356.2631295	128.095691397815
524	0	1.354714225E16	649627610953832	288.58500775	93.6021197910114
524.400024	0	1.267925325E16	588471886522132	196.57427175	62.4206340584103
524.799988	0	1.3422005E16	750014447210630	236.072165	57.1798050722231
525.200012	0	1.29133815E16	523111504274503	181.774025	16.6121923975416
525.599976	0	1.343815175E16	782007968473628	154.2913845	31.6638314829585
526	0	1.3486592E16	700029705043532	186.42158525	36.7848716192249
526.400024	0	1.374897675E16	526444226315491	155.356354	54.7851276774289
526.799988	0	1.33695275E16	160387571942674	135.1450225	61.0748662674388
527.200012	0	1.380145375E16	593618125474268	80.55806225	34.4390110360377
527.599976	0	1.326053725E16	157310102494775	62.601735	51.3346600542799
528	0	1.36319125E16	558154652345566	73.31764225	18.0568501625156
528.400024	0	1.350677525E16	518459798135706	90.80265575	34.7906911871179
528.799988	0	1.31353995E16	540615639486749	42.67281225	15.3581037894401
529.200012	0	1.36117295E16	690734757785022	26.63206075	19.98728715072
529.599976	0	1.3393748E16	638903340700819	48.101223	20.0428781352418
530	0	1.348659175E16	325448228265137	52.91731725	48.5565904952755
530.400024	0	1.317980325E16	728143238322138	61.33905725	31.9747053799808
530.799988	0	1.319998675E16	720478700511160	55.2274855	24.6904858646985
531.200012	0	1.342604125E16	633164671148233	51.347268	52.9982513972773
531.599976	0	1.302237225E16	1.00728756165072E15	47.22093025	25.2671234528348
532	0	1.398714175E16	697542508086962	44.63581575	40.2548728490142
532.400024	0	1.31757665E16	956982802376128	60.206517	43.7582008394977
532.799988	0	1.380549075E16	607742463837205	51.6769105	31.6263459295448
533.200012	0	1.368842625E16	541879905072071	23.32513425	24.502397591466
534	0	1.348255525E16	634330223842637	75.2371365	55.5685898194617
534.799988	0	1.35431055E16	766291299152178	23.11619025	17.0170227504444
535.599976	0	1.344218825E16	939153469523618	43.717707	24.7954571649968
536.400024	0	1.3837784E16	866627047870459	41.1835645	34.4007331202978
537.200012	0	1.33856745E16	470570504249540	65.48740725	40.4034684532703
538	0	1.399521525E16	399747946687556	42.729564	45.8395445370772
538.799988	0	1.366824325E16	390538390729494	38.2652795	15.0537131179947
539.599976	0	1.3526959E16	581190536338987	25.6109095	27.8827390417619
540.400024	0	1.403558225E16	368291688951728	17.81535175	14.5306229563891
541.200012	0	1.380549075E16	532761644080086	34.10543225	6.73695102757092
542	0	1.35027385E16	658447288421531	14.011519	16.2540380593462
542.799988	0	1.390237125E16	505302148454681	17.87568925	21.0504244617552
543.599976	0	1.334530725E16	316822524816208	7.29367525	9.32276877022048
544.400024	0	1.42818205E16	716608595972958	15.59333	20.8072931101382
545.200012	0	1.3966958E16	769305276715297	0	0
546	0	1.370457325E16	378072508218882	26.22987275	15.8576029455095
547	0	1.313136275E16	996957279820413	24.3736625	30.5115594930644
549	0	1.334530775E16	222763106821836	0	0
551	0	1.346237175E16	345147165810349	0	0
553	0	1.351484875E16	560737311796635	0	0
555	0	1.364805975E16	209441773653005	6.3216235	12.643247
557	0	1.422934325E16	116715321788744	4.63637975	9.2727595
559	0	1.407191225E16	411979988891350	4.28050075	8.5610015
561	0	1.3587509E16	122616124178946	0	0
563	0	1.335741775E16	655669544819327	2.543984	5.087968
565	0	1.35713625E16	367848884645584	0	0
567	0	1.321613325E16	661492292259643	7.7751615	9.00279712582782
569	0	1.417282975E16	959465559338592	3.6060835	7.212167
571	0	1.380145375E16	607366927067088	6.51928275	13.0385655
573	0	1.36076925E16	770363869216143	15.91175575	18.3768484635901
575	0	1.4023472E16	647819159874626	4.7636775	9.527355
577	0	1.327264725E16	1.11440005983081E15	10.81865225	12.4931983813625
579	0	1.3946775E16	811994194964061	17.92668875	23.5577098761743
581	0	1.34381515E16	505194452159100	0	0
583	0	1.3704573E16	593617973604237	0	0
585	0	1.35027385E16	721187215370369	7.25406475	14.5081295
587	0	1.386604125E16	738453949569583	0	0
589	0	1.344622475E16	951096243987037	0	0
