# Supplementary material for: Virus lasers for biological detection
Source: Nat Commun. 2019 Aug 9;10:3594. doi: 10.1038/s41467-019-11604-z (PMC6689004; doi:10.1038/s41467-019-11604-z)
Supplement: Supplementary file 5 — Source Data [file 41467_2019_11604_MOESM5_ESM.zip › fig_4b_V2_no_mAb.csv]

Pump	Dilution factor	Time_elapsed	Empty	Empty	Antibody	Output	Log10(Output)
hw	NA	s	NA	NA	pmol/L	hw	hw
75327695000000	1	0			0	0	--
74997416000000	1	2.7155			0	14.402455	1.15843652696177
79306030000000	1	5.53			0	0	--
73463385000000	1	8.346			0	22.556668	1.35327494743512
79762498000000	1	11.059			0	0	--
75793532000000	1	13.874			0	0	--
83306103000000	1	16.69			0	10.445492	1.0189289007886
69396999000000	1	19.505			0	28.352823	1.45259630669578
77291181000000	1	22.321			0	8.753226	0.942168141684196
79981068000000	1	35.6015			0	49.284153	1.69270729714721
84823380000000	1	38.4155			0	13.975393	1.14536402946233
85231273000000	1	41.231			0	11.161733	1.0477316295394
83917187000000	1	44.0455			0	26.339469	1.42060701539819
90410826000000	1	47.0835			0	24.641424	1.3916658016041
92434332000000	1	49.9995			0	0	--
84319518000000	1	52.815			0	27.296098	1.43610056871892
98242798000000	1	55.5545			0	10.767635	1.03212032546714
99214064000000	1	58.3675			0	8.136175	0.910420281202418
100520572000000	1	61.1815			0	9.190186	0.963324301152835
93793301000000	1	63.9945			0	18.977774	1.27824527046159
105817132000000	1	66.8065			0	15.912018	1.20172526139945
105599835000000	1	69.5185			0	0	--
108057148000000	1	72.655			0	48.901512	1.68932228740797
93082391000000	1	75.4695			0	26.613825	1.42510729683675
104237414000000	1	78.2815			0	36.949925	1.56761356121206
102464528000000	1	81.0965			0	31.866996	1.5033411258486
104929249000000	1	83.91			0	0	--
107063239000000	1	86.7225			0	19.033299	1.27951407012212
112127843000000	1	89.5365			0	46.917805	1.67133768590968
99954436000000	1	92.3505			0	9.642975	0.984211040827998
108141834000000	1	95.066			0	11.556635	1.06283139691561
99210820000000	1	97.882			0	42.168324	1.6249863401181
119644782000000	1	100.6975			0	0	--
115987673000000	1	103.5135			0	18.225807	1.26068676705243
122295893000000	1	106.3275			0	16.543238	1.21862051778615
127363391000000	1	109.0415			0	0	--
116455651000000	1	111.856			0	0	--
114591203000000	1	114.671			0	0	--
131346263000000	1	117.486			0	21.587225	1.33419681812649
115466330000000	1	120.3015			0	0	--
116989143000000	1	123.0565			0	0	--
129302504000000	1	125.8695			0	33.563584	1.52586832963927
130404240000000	1	128.683			0	32.79016	1.51574353581995
133362498000000	1	131.498			0	38.750025	1.58827198703223
138391276000000	1	134.311			0	6.759067	0.829886751456967
140072446000000	1	137.127			0	21.073485	1.32373636242892
136817941000000	1	139.943			0	0	--
146063100000000	1	142.6565			0	0	--
144720793000000	1	145.4725			0	16.150798	1.20819398539372
138328568000000	1	158.867			0	0	--
135283920000000	1	161.5815			0	35.250071	1.54715999607571
149006027000000	1	164.398			0	54.322663	1.73498105173374
158412772000000	1	167.2125			0	0	--
146680469000000	1	170.027			0	0	--
152869952000000	1	172.8415			0	71.010263	1.85132112114385
152378302000000	1	175.5565			0	10.99928	1.04136425767995
166604245000000	1	178.3705			0	7.286324	0.862508479050228
163092380000000	1	181.183			0	31.364713	1.49644131791874
167301600000000	1	183.9985			0	43.354036	1.63702953389846
161754086000000	1	186.811			0	44.353829	1.64693111778197
175981175000000	1	189.6255			0	58.575739	1.7677177764256
161787194000000	1	192.4405			0	22.309898	1.34849758471062
171412677000000	1	195.156			0	15.397725	1.18745655895774
156119576000000	1	197.9705			0	10.769042	1.03217707074283
169107366000000	1	200.785			0	37.011329	1.56833467998848
174819653000000	1	203.5985			0	27.082593	1.43269024316229
197898461000000	1	206.4145			0	14.719924	1.1679055677144
181800540000000	1	209.1295			0	24.857844	1.3954634581951
179729563000000	1	211.945			0	8.850105	0.946948423313655
195512239000000	1	214.7595			0	43.583973	1.63932681685403
178181283000000	1	217.5725			0	16.928242	1.22861185891567
179866192000000	1	220.3875			0	22.2295	1.34692969438216
192810044000000	1	223.583			0	47.900613	1.68034107126037
198541448000000	1	226.2985			0	0	--
191712400000000	1	229.113			0	46.882178	1.67100777944795
196599141000000	1	231.9275			0	0	--
199440145000000	1	234.74			0	37.730434	1.57669180076742
195832336000000	1	238.0225			0	12.763803	1.10598009255429
213259809000000	1	240.738			0	63.42024	1.80222788118647
206465412000000	1	243.4515			0	63.397728	1.80207369424225
217937749000000	1	246.265			0	39.031818	1.59141878005348
216534769000000	1	249.0785			0	30.092473	1.47845787953541
209406457000000	1	251.8935			0	53.252824	1.7263426433802
236061222000000	1	254.7075			0	46.998152	1.67208078151058
233661253000000	1	257.523			0	35.981136	1.55607487081451
213282675000000	1	260.3375			0	33.937382	1.53067833689718
202329466000000	1	263.0525			0	21.731488	1.33708946438146
243338402000000	1	265.867			0	72.973218	1.8631634983539
243230644000000	1	268.6805			0	17.001454	1.23048606474144
237467714000000	1	281.96			0	56.354709	1.75093021154928
258263377000000	1	284.777			0	46.550288	1.66792237224376
239164160000000	1	287.5915			0	50.942502	1.70708027117548
241157464000000	1	290.4065			0	23.976386	1.37978372177612
256796792000000	1	293.222			0	74.130389	1.86999627909261
280297821000000	1	295.935			0	8.770562	0.943027422975937
233840435000000	1	298.7505			0	44.756118	1.65085241020009
251717955000000	1	301.565			0	31.174221	1.49379560987702
258799589000000	1	304.3795			0	42.419415	1.62756467492963
281535854000000	1	307.1945			0	37.894746	1.57857900043293
292635569000000	1	310.0105			0	38.480743	1.5852434489605
245834821000000	1	315.5385			0	17.433892	1.24139435127742
266197821000000	1	321.1675			0	35.989728	1.55617856439269
280399787000000	1	324.4595			0	6.330247	0.801420656090689
299646333000000	1	327.174			0	29.628781	1.47171378391799
295746462000000	1	329.8885			0	18.545437	1.26823707139084
304508226000000	1	332.7015			0	18.781102	1.27372107134212
295890936000000	1	335.514			0	32.251748	1.50855325776762
302643795000000	1	338.3275			0	38.876852	1.58969109127534
279230777000000	1	341.1395			0	73.080548	1.86380179528263
331554443000000	1	343.9525			0	15.87413	1.20068993260635
304084323000000	1	346.7645			0	8.123412	0.909738480168856
325753717000000	1	349.4785			0	74.910797	1.8745444176939
334998150000000	1	352.294			0	5.826607	0.765415726261199
324022121000000	1	355.109			0	71.180455	1.85236075977569
344329669000000	1	357.925			0	21.411355	1.3306441521334
353629507000000	1	360.74			0	63.815393	1.8049254481355
351904823000000	1	363.5535			0	28.130674	1.44918013781661
334216629000000	1	366.3675			0	84.854959	1.92867722795485
358803513000000	1	369.083			0	21.242923	1.32721427490612
320621646000000	1	371.8985			0	42.433435	1.62770818946548
348517244000000	1	374.713			0	10.130284	1.00562162086906
377106567000000	1	377.528			0	57.078738	1.75647436238068
354328247000000	1	380.3435			0	20.75295	1.31707983973048
388019417000000	1	383.1565			0	88.331496	1.94611558579797
363778762000000	1	385.971			0	26.394642	1.42151577588504
378509967000000	1	388.6845			0	61.508187	1.78893292605643
390836076000000	1	391.4995			0	0	--
388612247000000	1	404.8835			0	93.940275	1.97285182719924
377792932000000	1	407.597			0	68.460759	1.83544170969646
387553394000000	1	410.4105			0	55.12111	1.7413179545821
442774791000000	1	413.224			0	65.790709	1.8181645666393
435484608000000	1	416.037			0	27.46237	1.43873801409183
414510040000000	1	418.851			0	60.524926	1.78193426712969
462617894000000	1	421.565			0	20.135498	1.30396237523858
404749045000000	1	424.38			0	64.009754	1.80624615813396
455396011000000	1	427.1955			0	17.990142	1.25503459133738
477569943000000	1	430.0095			0	48.76152	1.68807723503748
450078301000000	1	432.824			0	40.657756	1.60914340519944
458184337000000	1	435.6375			0	56.236072	1.75001497829375
468064856000000	1	438.4505			0	22.153826	1.34544874036487
472056736000000	1	443.98			0	37.281314	1.57149121089472
462720124000000	1	446.7945			0	81.995472	1.91378987019213
504368875000000	1	449.61			0	79.892023	1.90250341836242
501890491000000	1	452.4255			0	52.622658	1.72117278076183
491161190000000	1	455.24			0	123.059234	2.09011420743161
518804953000000	1	458.054			0	91.879336	1.96321784794465
525064867000000	1	460.766			0	40.671022	1.60928508569163
466943203000000	1	463.5805			0	91.55247	1.96167006565464
515867882000000	1	466.393			0	58.915067	1.77022637591044
572205490000000	1	469.2075			0	61.875251	1.79151697368213
541538212000000	1	472.022			0	95.061568	1.97800497351998
531563311000000	1	474.8385			0	69.46834	1.84178692119401
549513141000000	1	477.654			0	20.277952	1.30702409070014
523560736000000	1	480.368			0	72.473949	1.86018192603724
611744712000000	1	483.1825			0	71.485312	1.85421681700892
583033189000000	1	485.9975			0	9.472281	0.976454573135101
595473019000000	1	488.813			0	128.254619	2.10807301487617
618503059000000	1	491.6275			0	71.614953	1.85500371123768
602314700000000	1	494.4425			0	58.272741	1.76546544666708
641337839000000	1	497.2575			0	11.205399	1.04942732543271
627638436000000	1	500.0325			0	58.790853	1.76930976143939
654807291000000	1	505.665			0	70.366882	1.84736830759702
569525359000000	1	508.381			0	89.964067	1.95406908033111
649943757000000	1	511.196			0	35.460964	1.54975053764363
625362630000000	1	514.0115			0	79.521943	1.90048698285643
626028248000000	1	530.1185			0	59.375543	1.77360759435209
649773031000000	1	535.7435			0	48.307324	1.68401298026809
669343259000000	1	538.5565			0	38.158651	1.58159301294999
682179359000000	1	541.2685			0	19.54131	1.29095367436234
664669780000000	1	544.084			0	114.726538	2.05966388846681
719917609000000	1	546.899			0	65.331488	1.81512254986025
724524447000000	1	552.5265			0	93.650593	1.97151053169324
729922838000000	1	555.343			0	55.216281	1.74206715211184
722624093000000	1	558.1575			0	8.491733	0.928996330471632
741652954000000	1	560.8695			0	89.254911	1.95063212127189
728800138000000	1	563.683			0	84.233687	1.92548581064892
733179918000000	1	566.4985			0	55.824588	1.74682552654891
699960322000000	1	569.313			0	70.2491	1.84664076462641
740014407000000	1	572.1275			0	107.686182	2.03215997937824
806710453000000	1	574.943			0	46.505516	1.66750446743378
804376786000000	1	577.76			0	64.905131	1.81227903080505
887590300000000	1	580.4725			0	107.510463	2.03145073217761
790470574000000	1	583.287			0	84.506285	1.92688901000666
826111203000000	1	586.1			0	73.414248	1.8657803545657
824284520000000	1	591.731			0	123.214652	2.09066235477963
823264398000000	1	594.445			0	110.761184	2.04438758956106
901627292000000	1	597.2595			0	56.590273	1.75274178904237
835049612000000	1	600.073			0	82.958433	1.91886054007963
860567952000000	1	602.8875			0	61.096351	1.78601527263391
908602947000000	1	605.702			0	95.092421	1.97814590443432
861191445000000	1	611.3315			0	58.466549	1.76690746027326
1.020906E15	1	614.0455			0	175.403866	2.2440391612305
947330692000000	1	616.861			0	103.482801	2.01486817538255
946596105000000	1	622.489			0	98.888488	1.99514573660147
890961880000000	1	625.302			0	131.425746	2.1186804508437
1.038648E15	1	628.115			0	212.269121	2.32688682151087
937662833000000	1	630.931			0	85.398496	1.93145022215677
1.036102E15	1	633.6485			0	87.267084	1.94085046440642
1.005082E15	1	636.4635			0	31.945132	1.50440468701357
987323758000000	1	652.9085			0	63.004484	1.79937145909101
999162974000000	1	655.746			0	84.136859	1.92498629488766
984238634000000	1	658.559			0	79.768613	1.90183204069504
998489671000000	1	661.3745			0	93.818322	1.97228766104924
1.155135E15	1	664.0885			0	68.640548	1.83658074209627
1.115645E15	1	666.904			0	65.119892	1.81371367161329
1.099385E15	1	669.7195			0	26.440971	1.42227739983776
1.178051E15	1	672.5335			0	77.140369	1.88728171197727
1.114106E15	1	675.347			0	86.745455	1.93824672934038
1.224237E15	1	678.16			0	63.44265	1.80238131517242
1.150608E15	1	683.686			0	101.185645	2.00511890440605
1.230644E15	1	686.5005			0	127.490491	2.10547779370932
1.209217E15	1	689.315			0	68.879027	1.83808700355135
1.165753E15	1	692.1295			0	98.135515	1.9918262059247
1.285972E15	1	694.944			0	92.816218	1.9676238681641
1.279665E15	1	700.572			0	128.735446	2.10969814195271
1.317236E15	1	703.386			0	86.419544	1.93661197038986
1.380949E15	1	708.915			0	68.130426	1.83334110446664
1.45829E15	1	711.731			0	185.926186	2.2693405604788
1.361082E15	1	714.547			0	111.7757	2.04834739833596
1.337136E15	1	717.363			0	106.343544	2.02671112949703
1.32025E15	1	722.8935			0	120.010612	2.07921965045822
1.305789E15	1	725.7085			0	154.991451	2.19030774406759
1.371549E15	1	728.523			0	181.259515	2.25830081360735
1.463363E15	1	731.3385			0	128.150152	2.107719125641
1.331865E15	1	734.48			0	104.057442	2.01727314561403
1.467106E15	1	737.2965			0	124.234996	2.09424395034
1.547781E15	1	740.1115			0	220.078127	2.34257688128464
1.426816E15	1	742.927			0	134.520546	2.12878862138647
1.501646E15	1	745.641			0	98.989487	1.99558907358414
1.457744E15	1	748.457			0	66.951899	1.82576289969791
1.405295E15	1	754.0865			0	91.54428	1.9616312132795
1.480221E15	1	756.902			0	174.833647	2.24262501697243
1.560626E15	1	759.696			0	110.244329	2.04235625848136
1.469332E15	1	772.976			0	124.116109	2.09382815213355
1.628733E15	1	775.791			0	153.510127	2.18613703098679
1.707819E15	1	778.607			0	127.546166	2.10566740837843
1.613898E15	1	784.238			0	66.005521	1.81958026341388
1.678528E15	1	786.9505			0	114.144611	2.05745541238158
1.754614E15	1	789.7645			0	47.236832	1.67428076338995
1.715216E15	1	795.394			0	75.532621	1.87813455508095
1.739944E15	1	798.209			0	169.589621	2.2293992696167
1.823067E15	1	800.9235			0	209.310796	2.32079162930528
1.891332E15	1	803.738			0	192.05991	2.28343672101579
1.739691E15	1	806.5535			0	141.642456	2.15119344857181
1.691541E15	1	809.3685			0	166.093035	2.22035142098548
2.000303E15	1	812.181			0	160.698365	2.20601145812557
1.960279E15	1	814.9945			0	134.303674	2.12808789335451
1.851572E15	1	820.8955			0	185.153918	2.26753290648958
1.826104E15	1	823.7115			0	163.624983	2.21384961443731
2.032228E15	1	826.526			0	243.311388	2.38616243622148
2.117564E15	1	832.157			0	322.430589	2.50843623661857
2.21422E15	1	834.9715			0	376.354428	2.57559703009436
1.766518E15	1	837.6835			0	124.940736	2.09670405995639
1.989072E15	1	840.4985			0	177.913473	2.25020883750494
2.113806E15	1	843.312			0	209.816697	2.32184004594727
2.164247E15	1	848.931			0	188.922299	2.27628322187681
1.935173E15	1	851.744			0	218.120399	2.33869628345518
2.339646E15	1	857.2735			0	292.321736	2.46586110914428
2.139734E15	1	860.0885			0	223.239959	2.34877193408259
2.154912E15	1	865.7195			0	315.127484	2.49848628203473
2.178143E15	1	868.533			0	243.779	2.38699629120471
2.188061E15	1	871.3465			0	292.729	2.46646574913724
2.312712E15	1	874.163			0	313.660732	2.49646015164904
2.2298E15	1	876.8785			0	252.567197	2.40237694444978
2.287357E15	1	879.693			0	426.857356	2.6302827699856
2.357455E15	1	882.5075			0	353.331105	2.54818187161325
2.449207E15	1	895.791			0	207.464719	2.31694425214987
2.47283E15	1	901.422			0	328.285283	2.51625141378279
2.41385E15	1	904.236			0	361.159307	2.55769881101872
2.823481E15	1	907.351			0	537.174493	2.73011538260363
2.681713E15	1	910.1655			0	453.143811	2.65623605281202
2.686391E15	1	915.805			0	589.308735	2.77034287845165
2.743747E15	1	918.6185			0	357.766031	2.55359910300164
2.62221E15	1	921.333			0	577.138819	2.76128028642183
2.740043E15	1	924.148			0	396.660819	2.59841930424912
2.67579E15	1	929.778			0	271.384476	2.43358500109688
2.576503E15	1	932.5915			0	430.600109	2.63407413542266
2.803783E15	1	935.3055			0	487.156966	2.68766891703411
2.88132E15	1	938.1185			0	560.056116	2.74823154423506
2.823794E15	1	941.0255			0	625.738839	2.79639311204943
3.176325E15	1	943.74			0	1003.113	3.00134985875542
2.906066E15	1	946.5545			0	596.189251	2.77538414165054
3.036931E15	1	949.3675			0	400.722902	2.60284416381527
2.868192E15	1	954.996			0	599.900599	2.77807929558017
3.216531E15	1	957.809			0	819.353534	2.913471331231
3.199823E15	1	960.5245			0	769.476451	2.88619533325489
3.347142E15	1	963.3395			0	895.464312	2.95204828207749
3.345869E15	1	971.746			0	1281.72	3.10779316111385
3.228511E15	1	974.559			0	753.312899	2.87697540393406
3.189435E15	1	978.0835			0	650.221143	2.81306108718247
3.192186E15	1	980.8985			0	1037.602	3.01603080018871
3.446609E15	1	983.6135			0	1583.698	3.19967236826478
3.480034E15	1	986.427			0	1345.377	3.12884399889423
3.489041E15	1	989.2405			0	1650.381	3.21758421518162
3.535238E15	1	992.365			0	1610.652	3.20700171620711
3.712923E15	1	995.1795			0	1655.836	3.21901732047901
3.736325E15	1	997.9935			0	1111.152	3.04577347230355
3.317956E15	1	1003.6185			0	892.196098	2.95046031953239
3.664755E15	1	1006.431			0	1431.137	3.15568120992756
3.753268E15	1	1019.712			0	1740.746	3.2407354058985
3.834531E15	1	1022.528			0	1415.548	3.1509246004985
3.926339E15	1	1028.056			0	2730.152	3.43618682686625
4.158736E15	1	1033.7025			0	2012.956	3.30383428200935
4.143538E15	1	1042.1255			0	2698.895	3.43118598874042
4.184099E15	1	1044.94			0	3194.83	3.50444775387903
3.965191E15	1	1047.755			0	1970.797	3.29464189250868
4.144478E15	1	1050.4695			0	2606.911	3.41612620459807
4.224094E15	1	1053.283			0	1967.029	3.29381076279027
4.2449E15	1	1056.0965			0	2792.684	3.44602179684659
4.377114E15	1	1064.493			0	3140.527	3.49700253150879
4.455708E15	1	1067.3065			0	3560.62	3.55152562694323
4.295935E15	1	1070.1215			0	3596.856	3.55592305120265
4.26833E15	1	1072.936			0	4014.85	3.60366932411303
4.629623E15	1	1075.7505			0	5353.08	3.7286037338185
4.3497E15	1	1078.466			0	3806.813	3.58056154372722
4.785861E15	1	1081.357			0	5297.36	3.72405948788762
4.460068E15	1	1086.8865			0	2529.493	3.40303348190012
4.704998E15	1	1089.7005			0	3726.597	3.57131243001186
4.858664E15	1	1092.5145			0	4670.805	3.66939173643963
4.651063E15	1	1095.3275			0	5886.475	3.76985530389943
4.466494E15	1	1098.39			0	4117.249	3.61460713273855
5.351125E15	1	1104.017			0	8434.595	3.92606423411093
5.680753E15	1	1106.831			0	11672.755	4.0671733701919
5.536367E15	1	1109.6465			0	7283.059	3.86231382818448
5.529303E15	1	1112.4625			0	9680.039	3.98587710704503
5.308283E15	1	1118.151			0	5134.544	3.71050187985591
5.708382E15	1	1120.865			0	10307.381	4.01314832951835
5.70042E15	1	1129.282			0	11132.741	4.04660210545044
5.000999E15	1	1142.5685			0	5047.933	3.70311358198818
5.674203E15	1	1148.197			0	9923.959	3.99668496135284
5.695799E15	1	1153.7855			0	8499.168	3.92937641386792
5.988036E15	1	1156.5975			0	10337.384	4.01441064919252
5.936915E15	1	1159.31			0	5519.314	3.74188510227113
6.300573E15	1	1162.126			0	12212.137	4.08679166772049
5.940073E15	1	1165.6365			0	8956.369	3.95213197809174
5.604522E15	1	1168.4495			0	8935.288	3.95110855513993
6.040519E15	1	1171.3075			0	9587.275	3.98169518478963
6.127778E15	1	1174.0205			0	7194.129	3.8569782210118
6.312841E15	1	1176.8365			0	11455.626	4.05901882647324
6.343686E15	1	1182.466			0	12490.48	4.09657912831375
6.984354E15	1	1185.282			0	24975.006	4.39750560123302
6.729176E15	1	1187.996			0	22070.962	4.34382126302964
6.755574E15	1	1190.8125			0	25900.393	4.41330635390506
6.940191E15	1	1193.6285			0	21559.323	4.33363511913156
6.574024E15	1	1197.0875			0	21669.903	4.33585696731156
6.669096E15	1	1200.5935			0	20774.912	4.31753919284145
7.013208E15	1	1203.409			0	13495.647	4.13019371007032
6.871984E15	1	1206.2235			0	16548.511	4.21875892297123
7.183146E15	1	1209.3685			0	21529.015	4.33302416034599
6.934945E15	1	1212.1825			0	12331.341	4.09101030751483
6.704885E15	1	1214.9965			0	16514.359	4.21786172134166
7.533878E15	1	1217.813			0	14866.318	4.17220341840156
7.196168E15	1	1220.6295			0	15568.352	4.19224264242128
7.888472E15	1	1226.2055			0	21260.016	4.32756358703154
7.241156E15	1	1229.022			0	30098.487	4.47854466489397
7.96862E15	1	1231.8375			0	21974.159	4.3419122626469
8.318826E15	1	1234.5515			0	20309.99	4.30770970957192
8.495673E15	1	1237.365			0	32464.761	4.51141221001909
7.902902E15	1	1240.1795			0	28793.258	4.45929080872554
8.173808E15	1	1242.9925			0	17957.528	4.25424655227287
8.996136E15	1	1248.6205			0	55388.416	4.74341894535438
8.934377E15	1	1251.433			0	44731.287	4.65061139378986
8.02421E15	1	1254.1475			0	17957.931	4.25425629853151
8.656617E15	1	1270.2445			0	49294.798	4.69280109130369
8.583037E15	1	1273.0565			0	19723.695	4.29498827814012
8.813136E15	1	1281.5155			0	28282.156	4.45151251344214
9.520114E15	1	1284.3315			0	46591.963	4.66831100841149
8.63472E15	1	1287.0465			0	21319.125	4.32876937598916
8.528631E15	1	1289.862			0	25109.074	4.3998306966195
9.635272E15	1	1295.4695			0	49283.741	4.69270366656692
9.32153E15	1	1298.3015			0	30337.371	4.48197794264507
9.513791E15	1	1301.115			0	49572.396	4.69523991031994
1.0034617E16	1	1303.9295			0	27082.144	4.43268304297142
9.437785E15	1	1306.6415			0	33140.892	4.52036419344555
9.169282E15	1	1312.268			0	20483.765	4.31140978474737
1.0969978E16	1	1315.1125			0	37930.808	4.57899209411866
1.016029E16	1	1320.7205			0	27679.225	4.44215392599659
1.0815853E16	1	1323.434			0	24124.013	4.38244955383252
9.978704E15	1	1326.2495			0	23661.703	4.37404599882472
9.588713E15	1	1329.0645			0	20108.175	4.30337265620611
1.0928442E16	1	1331.881			0	53922.435	4.73176949560415
1.0275685E16	1	1334.6975			0	28609.291	4.4565070951837
1.1458149E16	1	1337.512			0	40358.296	4.60593282125616
1.1314498E16	1	1343.041			0	49343.702	4.69323172922059
1.2946686E16	1	1345.857			0	138875.862	5.1426267676154
1.0362164E16	1	1354.307			0	38818.24	4.58903584079949
1.1658075E16	1	1359.8365			0	57347.523	4.75851466424838
1.1770053E16	1	1365.5455			0	19102.722	4.28109525548604
1.221245E16	1	1371.0725			0	54723.64	4.73817497722335
1.2083713E16	1	1373.8875			0	51332.193	4.71038981846794
1.259684E16	1	1376.7005			0	63237.62	4.80097551653662
1.2316222E16	1	1392.8765			0	38237.558	4.58249014874555
1.2600122E16	1	1395.5915			0	62896.502	4.79862649275304
1.2935272E16	1	1398.406			0	17463.218	4.24212427550177
1.2144909E16	1	1404.272			0	66186.2	4.82076744731564
1.2934256E16	1	1407.0865			0	64734.673	4.81113695855295
1.4331643E16	1	1409.9025			0	112784.647	5.05224998460311
1.3730766E16	1	1412.717			0	72943.155	4.86298454386202
1.2686385E16	1	1415.6155			0	61458.75	4.78858372296196
1.4610182E16	1	1418.6445			0	54711.917	4.7380819318847
