# Supplementary material for: Virus lasers for biological detection
Source: Nat Commun. 2019 Aug 9;10:3594. doi: 10.1038/s41467-019-11604-z (PMC6689004; doi:10.1038/s41467-019-11604-z)
Supplement: Supplementary file 5 — Source Data [file 41467_2019_11604_MOESM5_ESM.zip › fig_4b_V2_plus_mAb.csv]

Pump	Dilution factor	Time_elapsed	Empty	Empty	Antibody	Output	Log10(Output)
hw	NA	s	NA	NA	pmol/L	hw	hw
74235035000000	0.985611510791367	29143.0000036955			89.9280575539568	10.941989	1.03909627384469
70628089000000	0.985611510791367	29145.8145036955			89.9280575539568	23.241736	1.36626856378124
73474394000000	0.985611510791367	29148.6285036955			89.9280575539568	20.747198	1.31695945163568
71675491000000	0.985611510791367	29151.4430036955			89.9280575539568	7.319131	0.864459520360531
79345937000000	0.985611510791367	29154.2570036955			89.9280575539568	8.599051	0.934450524708116
83046084000000	0.985611510791367	29157.0720036955			89.9280575539568	29.871856	1.47526220705398
82988528000000	0.985611510791367	29159.7860036955			89.9280575539568	0	--
82532850000000	0.985611510791367	29162.5995036955			89.9280575539568	6.743465	0.828883107766694
83819624000000	0.985611510791367	29165.4145036955			89.9280575539568	0	--
83425582000000	0.985611510791367	29168.2315036955			89.9280575539568	6.218889	0.79371280522682
85136564000000	0.985611510791367	29171.0465036955			89.9280575539568	17.738165	1.24890869037768
89947503000000	0.985611510791367	29173.7615036955			89.9280575539568	24.876831	1.39579505580697
89884145000000	0.985611510791367	29176.5760036955			89.9280575539568	18.824196	1.27471643612267
81187052000000	0.985611510791367	29179.3890036955			89.9280575539568	0	--
93337803000000	0.985611510791367	29182.2575036955			89.9280575539568	20.36006	1.30877905350905
93279127000000	0.985611510791367	29184.9715036955			89.9280575539568	27.077659	1.43261111469074
84118950000000	0.985611510791367	29187.7850036955			89.9280575539568	13.682489	1.13616510766481
91099466000000	0.985611510791367	29190.5970036955			89.9280575539568	0	--
98805944000000	0.985611510791367	29193.4100036955			89.9280575539568	28.689741	1.45772662761935
93851970000000	0.985611510791367	29196.2225036955			89.9280575539568	6.806652	0.83293354723408
100283568000000	0.985611510791367	29199.0365036955			89.9280575539568	0	--
101608602000000	0.985611510791367	29201.8495036955			89.9280575539568	0	--
95964882000000	0.985611510791367	29204.5640036955			89.9280575539568	22.899345	1.35982306020216
92799253000000	0.985611510791367	29207.3800036955			89.9280575539568	0	--
111759062000000	0.985611510791367	29210.1940036955			89.9280575539568	0	--
103135961000000	0.985611510791367	29213.0740036955			89.9280575539568	0	--
111981090000000	0.985611510791367	29215.7890036955			89.9280575539568	0	--
107138640000000	0.985611510791367	29218.6045036955			89.9280575539568	0	--
116366131000000	0.985611510791367	29221.4190036955			89.9280575539568	14.827085	1.17105577726904
106746702000000	0.985611510791367	29224.2340036955			89.9280575539568	15.1888	1.18152346352936
103024927000000	0.985611510791367	29237.6145036955			89.9280575539568	6.764265	0.830220613382136
110777410000000	0.985611510791367	29240.3300036955			89.9280575539568	0	--
113045463000000	0.985611510791367	29243.1435036955			89.9280575539568	10.128817	1.00555872469158
118095581000000	0.985611510791367	29245.9580036955			89.9280575539568	0	--
122838334000000	0.985611510791367	29248.7615036955			89.9280575539568	13.068222	1.11621650356251
113789169000000	0.985611510791367	29251.4745036955			89.9280575539568	0	--
122826710000000	0.985611510791367	29254.9590036955			89.9280575539568	0	--
113928935000000	0.985611510791367	29257.7735036955			89.9280575539568	0	--
118062871000000	0.985611510791367	29260.5890036955			89.9280575539568	17.753409	1.24928175839034
120653948000000	0.985611510791367	29263.4035036955			89.9280575539568	0	--
123001201000000	0.985611510791367	29266.2180036955			89.9280575539568	0	--
129785602000000	0.985611510791367	29269.0320036955			89.9280575539568	25.055721	1.39890690445691
132722587000000	0.985611510791367	29271.7460036955			89.9280575539568	11.434209	1.05820612619531
133074039000000	0.985611510791367	29274.5595036955			89.9280575539568	56.829089	1.75457069413299
136246974000000	0.985611510791367	29277.3745036955			89.9280575539568	0	--
137729649000000	0.985611510791367	29280.1895036955			89.9280575539568	16.76356	1.22436625320691
130631147000000	0.985611510791367	29283.0050036955			89.9280575539568	41.701904	1.62015588417799
141706352000000	0.985611510791367	29285.8200036955			89.9280575539568	10.647197	1.02723528968493
134093361000000	0.985611510791367	29288.6350036955			89.9280575539568	29.679393	1.47245501455018
143457089000000	0.985611510791367	29291.3485036955			89.9280575539568	5.842668	0.766611208941711
148597376000000	0.985611510791367	29294.1615036955			89.9280575539568	6.648758	0.822740525886074
146746029000000	0.985611510791367	29296.9745036955			89.9280575539568	0	--
154631224000000	0.985611510791367	29299.7895036955			89.9280575539568	0	--
137854471000000	0.985611510791367	29302.6045036955			89.9280575539568	0	--
152982388000000	0.985611510791367	29305.4195036955			89.9280575539568	60.08015	1.77873100828524
161199464000000	0.985611510791367	29308.2345036955			89.9280575539568	34.333798	1.53572184767882
163519229000000	0.985611510791367	29310.9495036955			89.9280575539568	0	--
161183967000000	0.985611510791367	29313.8485036955			89.9280575539568	18.987253	1.27846213728903
162923732000000	0.985611510791367	29316.5650036955			89.9280575539568	33.398482	1.52372672806889
167765533000000	0.985611510791367	29319.3810036955			89.9280575539568	12.468411	1.09581110962101
166273352000000	0.985611510791367	29322.1960036955			89.9280575539568	24.687515	1.39247737684558
174388529000000	0.985611510791367	29325.0120036955			89.9280575539568	0	--
175903000000000	0.985611510791367	29327.8250036955			89.9280575539568	0	--
168084500000000	0.985611510791367	29330.6390036955			89.9280575539568	52.260441	1.71817307020299
181583276000000	0.985611510791367	29333.3520036955			89.9280575539568	38.204339	1.5821126900516
169640435000000	0.985611510791367	29336.1670036955			89.9280575539568	68.149903	1.8334652420255
181986250000000	0.985611510791367	29338.9820036955			89.9280575539568	15.659826	1.19478693220087
174150156000000	0.985611510791367	29341.7965036955			89.9280575539568	20.93553	1.32088395988509
205421128000000	0.985611510791367	29344.6105036955			89.9280575539568	6.107119	0.785836382504434
167388533000000	0.985611510791367	29347.7440036955			89.9280575539568	20.991587	1.3220452732317
181804988000000	0.985611510791367	29361.1315036955			89.9280575539568	0	--
191390338000000	0.985611510791367	29364.1650036955			89.9280575539568	29.280798	1.46658290852959
199383725000000	0.985611510791367	29366.9805036955			89.9280575539568	46.199939	1.66464140213663
187016473000000	0.985611510791367	29369.7950036955			89.9280575539568	16.896326	1.22779228027105
184337284000000	0.985611510791367	29372.6105036955			89.9280575539568	0	--
183205010000000	0.985611510791367	29375.4260036955			89.9280575539568	8.793972	0.944185078492597
184661769000000	0.985611510791367	29378.1390036955			89.9280575539568	14.999632	1.17608060423369
204625951000000	0.985611510791367	29380.9530036955			89.9280575539568	28.476331	1.45448403239806
220145133000000	0.985611510791367	29383.7665036955			89.9280575539568	9.666347	0.985262381272579
213048465000000	0.985611510791367	29386.5810036955			89.9280575539568	16.87174	1.22715987413806
215100341000000	0.985611510791367	29389.3935036955			89.9280575539568	19.841238	1.29756876659813
223055541000000	0.985611510791367	29392.2080036955			89.9280575539568	22.483933	1.35187228246623
201599536000000	0.985611510791367	29395.0225036955			89.9280575539568	21.815724	1.33876963052418
223200185000000	0.985611510791367	29397.7365036955			89.9280575539568	30.789322	1.48840012557417
234144847000000	0.985611510791367	29400.5515036955			89.9280575539568	10.855494	1.0356495916405
212385025000000	0.985611510791367	29403.3670036955			89.9280575539568	35.240201	1.54703837683825
257894492000000	0.985611510791367	29406.1800036955			89.9280575539568	49.875706	1.6978890562584
235764605000000	0.985611510791367	29408.9955036955			89.9280575539568	0	--
240277983000000	0.985611510791367	29411.8105036955			89.9280575539568	39.421809	1.59573654943839
240609210000000	0.985611510791367	29414.6250036955			89.9280575539568	0	--
233105719000000	0.985611510791367	29417.3400036955			89.9280575539568	0	--
247003705000000	0.985611510791367	29420.5075036955			89.9280575539568	21.680252	1.3360643259094
242261127000000	0.985611510791367	29423.3225036955			89.9280575539568	5.978287	0.776576760406239
251464483000000	0.985611510791367	29426.1355036955			89.9280575539568	47.417213	1.6759360242459
248998770000000	0.985611510791367	29428.9500036955			89.9280575539568	29.257048	1.46623050422311
267382018000000	0.985611510791367	29431.7640036955			89.9280575539568	55.428007	1.7437292631412
266531135000000	0.985611510791367	29434.5780036955			89.9280575539568	17.336669	1.23896565750664
251709028000000	0.985611510791367	29437.2930036955			89.9280575539568	6.724189	0.827639911861948
272319574000000	0.985611510791367	29440.1100036955			89.9280575539568	8.634357	0.936230001226058
276236639000000	0.985611510791367	29442.9270036955			89.9280575539568	25.295734	1.40304728574201
279563009000000	0.985611510791367	29445.7390036955			89.9280575539568	21.103504	1.32435457100961
291912357000000	0.985611510791367	29448.5530036955			89.9280575539568	15.452514	1.18899914573547
271124319000000	0.985611510791367	29451.3675036955			89.9280575539568	21.079656	1.32386351932415
292825994000000	0.985611510791367	29454.1805036955			89.9280575539568	27.554684	1.44019543485548
272085318000000	0.985611510791367	29456.8925036955			89.9280575539568	10.637412	1.02683598032437
285498580000000	0.985611510791367	29459.7080036955			89.9280575539568	75.942124	1.88048273961152
298873221000000	0.985611510791367	29462.5225036955			89.9280575539568	20.652147	1.31496520765262
298863418000000	0.985611510791367	29465.3370036955			89.9280575539568	16.3391	1.2132281307889
281983858000000	0.985611510791367	29468.1530036955			89.9280575539568	8.578398	0.933406191727491
325653996000000	0.985611510791367	29470.9680036955			89.9280575539568	23.8383	1.37727528097826
331846610000000	0.985611510791367	29484.3510036955			89.9280575539568	54.517228	1.73653376545117
290993828000000	0.985611510791367	29487.0670036955			89.9280575539568	56.116623	1.74909152806207
315633156000000	0.985611510791367	29489.7815036955			89.9280575539568	41.860191	1.62180120560938
313557090000000	0.985611510791367	29492.5970036955			89.9280575539568	0	--
350867500000000	0.985611510791367	29498.2235036955			89.9280575539568	12.815522	1.10773630050095
313482668000000	0.985611510791367	29501.0390036955			89.9280575539568	52.5215	1.72033712092887
345584450000000	0.985611510791367	29504.1290036955			89.9280575539568	16.788982	1.22502436348849
323447137000000	0.985611510791367	29506.9435036955			89.9280575539568	40.40443	1.60642898439476
372269963000000	0.985611510791367	29509.7580036955			89.9280575539568	0	--
343411190000000	0.985611510791367	29512.5725036955			89.9280575539568	16.783327	1.22487805628523
376177524000000	0.985611510791367	29515.3885036955			89.9280575539568	0	--
365986164000000	0.985611510791367	29518.2050036955			89.9280575539568	38.088979	1.58079933126927
371677973000000	0.985611510791367	29520.9200036955			89.9280575539568	13.497992	1.13026916640747
383247893000000	0.985611510791367	29523.7370036955			89.9280575539568	0	--
378853323000000	0.985611510791367	29526.5525036955			89.9280575539568	0	--
349610241000000	0.985611510791367	29529.3675036955			89.9280575539568	61.516636	1.78899257831187
395842703000000	0.985611510791367	29532.2560036955			89.9280575539568	55.892199	1.74735119665793
402483653000000	0.985611510791367	29534.9710036955			89.9280575539568	25.121711	1.40004921518272
408260438000000	0.985611510791367	29537.7850036955			89.9280575539568	60.640425	1.78276223639887
417498489000000	0.985611510791367	29540.5990036955			89.9280575539568	32.454757	1.5112783617662
432735041000000	0.985611510791367	29543.4140036955			89.9280575539568	111.309632	2.04653274693538
414245013000000	0.985611510791367	29546.2275036955			89.9280575539568	11.23142	1.05043466803152
410711528000000	0.985611510791367	29548.9430036955			89.9280575539568	33.313904	1.52262552990847
441491107000000	0.985611510791367	29551.7585036955			89.9280575539568	34.163709	1.53356501397223
426254832000000	0.985611510791367	29554.5735036955			89.9280575539568	42.977447	1.63324061341826
453219368000000	0.985611510791367	29557.3880036955			89.9280575539568	52.153244	1.71728132728762
447583895000000	0.985611510791367	29560.2020036955			89.9280575539568	33.413479	1.52392169658522
451347685000000	0.985611510791367	29562.9750036955			89.9280575539568	14.458436	1.16012131693461
458391660000000	0.985611510791367	29565.7910036955			89.9280575539568	86.358011	1.93630263109536
440296170000000	0.985611510791367	29568.6055036955			89.9280575539568	7.82271	0.893357230574004
497803109000000	0.985611510791367	29571.3205036955			89.9280575539568	62.720239	1.79740770459002
485200118000000	0.985611510791367	29574.1345036955			89.9280575539568	65.322121	1.81506027777378
452836928000000	0.985611510791367	29576.9500036955			89.9280575539568	47.174102	1.67370364174303
466893115000000	0.985611510791367	29579.7640036955			89.9280575539568	54.043645	1.732744632541
487107024000000	0.985611510791367	29582.5780036955			89.9280575539568	63.804943	1.80485432502944
503632103000000	0.985611510791367	29585.3905036955			89.9280575539568	20.223507	1.30585646968629
527693805000000	0.985611510791367	29588.2050036955			89.9280575539568	13.157175	1.1191626511613
516995069000000	0.985611510791367	29590.9205036955			89.9280575539568	42.037263	1.62363443184021
507784127000000	0.985611510791367	29593.7350036955			89.9280575539568	18.047364	1.25641377777325
559474185000000	0.985611510791367	29607.1160036955			89.9280575539568	33.254307	1.5218479018255
550380969000000	0.985611510791367	29609.8300036955			89.9280575539568	41.250743	1.61543177538034
570480920000000	0.985611510791367	29612.6460036955			89.9280575539568	58.839028	1.76966548972301
578023343000000	0.985611510791367	29615.4620036955			89.9280575539568	112.687553	2.05187594832695
547426129000000	0.985611510791367	29621.0920036955			89.9280575539568	36.106134	1.55758098960792
515933269000000	0.985611510791367	29623.8050036955			89.9280575539568	14.022568	1.14682755472207
528832830000000	0.985611510791367	29626.6170036955			89.9280575539568	31.336419	1.49604936554043
628328217000000	0.985611510791367	29629.4310036955			89.9280575539568	36.640348	1.56395958982556
553990443000000	0.985611510791367	29632.2455036955			89.9280575539568	28.6565	1.45722314616222
561296442000000	0.985611510791367	29635.0585036955			89.9280575539568	38.006762	1.57986087130178
587950658000000	0.985611510791367	29637.8730036955			89.9280575539568	44.868978	1.65194617753362
586296125000000	0.985611510791367	29643.4015036955			89.9280575539568	27.565797	1.44037055359737
599179292000000	0.985611510791367	29646.2165036955			89.9280575539568	56.820975	1.75450868157782
529989511000000	0.985611510791367	29649.0295036955			89.9280575539568	0	--
600071794000000	0.985611510791367	29651.8445036955			89.9280575539568	0	--
577523680000000	0.985611510791367	29654.6580036955			89.9280575539568	61.694592	1.79024709648876
644529319000000	0.985611510791367	29657.4720036955			89.9280575539568	74.377593	1.8714421196571
693639692000000	0.985611510791367	29660.2860036955			89.9280575539568	41.51667	1.61822251202195
607817351000000	0.985611510791367	29663.0995036955			89.9280575539568	77.817232	1.8910757786586
670370581000000	0.985611510791367	29665.9140036955			89.9280575539568	61.258528	1.78716655680033
739354550000000	0.985611510791367	29668.6305036955			89.9280575539568	93.823971	1.97231381005317
716158850000000	0.985611510791367	29671.4465036955			89.9280575539568	42.212564	1.62544173209359
682225044000000	0.985611510791367	29674.2610036955			89.9280575539568	68.191651	1.83373120535165
730092406000000	0.985611510791367	29677.0750036955			89.9280575539568	60.463698	1.78149470539358
726030465000000	0.985611510791367	29679.8890036955			89.9280575539568	67.626065	1.83011411759679
650609232000000	0.985611510791367	29682.7020036955			89.9280575539568	46.072336	1.66344023279077
707553586000000	0.985611510791367	29685.5140036955			89.9280575539568	62.006053	1.79243408717865
732007703000000	0.985611510791367	29691.0410036955			89.9280575539568	76.868737	1.88574974540598
764209262000000	0.985611510791367	29699.4845036955			89.9280575539568	65.964958	1.8193132902581
808110157000000	0.985611510791367	29702.2990036955			89.9280575539568	96.949937	1.98654753120161
766905939000000	0.985611510791367	29705.1125036955			89.9280575539568	101.582214	2.00681767411086
771402415000000	0.985611510791367	29707.8265036955			89.9280575539568	67.474711	1.82914103311186
977470488000000	0.985611510791367	29710.6405036955			89.9280575539568	97.8587	1.9905994420945
786099218000000	0.985611510791367	29713.4550036955			89.9280575539568	52.504486	1.72019641125004
845304840000000	0.985611510791367	29716.2705036955			89.9280575539568	43.855231	1.64202140292306
889075534000000	0.985611510791367	29729.6635036955			89.9280575539568	85.629713	1.93262448842532
811616318000000	0.985611510791367	29732.3790036955			89.9280575539568	30.370517	1.48245218501461
875110471000000	0.985611510791367	29735.1935036955			89.9280575539568	86.548654	1.93726031813957
855798424000000	0.985611510791367	29738.0090036955			89.9280575539568	23.623907	1.37335172427761
915035402000000	0.985611510791367	29740.7220036955			89.9280575539568	81.296505	1.91007187533772
905999967000000	0.985611510791367	29743.5360036955			89.9280575539568	66.204183	1.82088543047332
874103291000000	0.985611510791367	29746.3485036955			89.9280575539568	115.916979	2.06414705413387
1.012424E15	0.985611510791367	29749.1625036955			89.9280575539568	25.634338	1.40882210638109
911585429000000	0.985611510791367	29751.9765036955			89.9280575539568	6.863447	0.836542284379768
861269117000000	0.985611510791367	29754.7905036955			89.9280575539568	94.900168	1.97726698125141
966241369000000	0.985611510791367	29757.6045036955			89.9280575539568	90.174954	1.95508592944839
885295300000000	0.985611510791367	29760.3185036955			89.9280575539568	69.837219	1.84408693692602
905057446000000	0.985611510791367	29763.1330036955			89.9280575539568	80.804383	1.90743491846132
927590415000000	0.985611510791367	29765.9485036955			89.9280575539568	9.386504	0.972503869559235
987337699000000	0.985611510791367	29768.7630036955			89.9280575539568	48.846126	1.68883012540302
981087776000000	0.985611510791367	29771.5760036955			89.9280575539568	82.461851	1.9162530790715
1.047745E15	0.985611510791367	29774.2905036955			89.9280575539568	115.685227	2.06327790310028
968868553000000	0.985611510791367	29779.9210036955			89.9280575539568	89.089857	1.94982826184068
1.105595E15	0.985611510791367	29782.7355036955			89.9280575539568	112.144833	2.04977926854509
1.101138E15	0.985611510791367	29785.5500036955			89.9280575539568	105.988935	2.02526052829049
1.060382E15	0.985611510791367	29788.3645036955			89.9280575539568	0	--
1.071815E15	0.985611510791367	29791.1800036955			89.9280575539568	47.573631	1.67736629968738
1.10705E15	0.985611510791367	29793.8935036955			89.9280575539568	49.720468	1.69653520783889
1.121637E15	0.985611510791367	29796.7090036955			89.9280575539568	116.025159	2.06455217224535
1.095778E15	0.985611510791367	29805.1525036955			89.9280575539568	68.556464	1.83604840948558
1.288687E15	0.985611510791367	29810.7520036955			89.9280575539568	77.935001	1.89173254531423
1.165219E15	0.985611510791367	29813.5665036955			89.9280575539568	101.520945	2.00655565170264
1.194714E15	0.985611510791367	29816.3810036955			89.9280575539568	81.40316	1.91064126415118
1.166189E15	0.985611510791367	29819.4360036955			89.9280575539568	50.549473	1.70371663224383
1.194615E15	0.985611510791367	29822.2500036955			89.9280575539568	74.474955	1.87201024947342
1.251425E15	0.985611510791367	29825.0645036955			89.9280575539568	39.098399	1.59215897428331
1.226308E15	0.985611510791367	29827.8790036955			89.9280575539568	29.907998	1.47578734293261
1.305671E15	0.985611510791367	29830.6945036955			89.9280575539568	101.077848	2.00465598699071
1.261933E15	0.985611510791367	29833.5100036955			89.9280575539568	40.543835	1.60792482577203
1.256954E15	0.985611510791367	29836.3240036955			89.9280575539568	117.927754	2.07161602723733
1.364336E15	0.985611510791367	29839.1375036955			89.9280575539568	97.738767	1.99006685598872
1.334749E15	0.985611510791367	29852.5235036955			89.9280575539568	58.375771	1.76623262957133
1.415033E15	0.985611510791367	29855.2385036955			89.9280575539568	102.036522	2.00875564690021
1.471076E15	0.985611510791367	29858.4720036955			89.9280575539568	96.510922	1.98457646459686
1.482253E15	0.985611510791367	29861.1845036955			89.9280575539568	142.083316	2.15254308429951
1.488443E15	0.985611510791367	29864.2640036955			89.9280575539568	98.956287	1.99544339149512
1.403126E15	0.985611510791367	29867.0775036955			89.9280575539568	76.02739	1.88097008152905
1.329077E15	0.985611510791367	29869.8905036955			89.9280575539568	57.54652	1.76001906575045
1.395221E15	0.985611510791367	29875.5180036955			89.9280575539568	79.226476	1.89887033890284
1.605533E15	0.985611510791367	29878.3345036955			89.9280575539568	101.384638	2.00597215482715
1.460833E15	0.985611510791367	29883.8645036955			89.9280575539568	56.699026	1.75357559846154
1.512617E15	0.985611510791367	29886.6790036955			89.9280575539568	78.890626	1.89702540221662
1.413595E15	0.985611510791367	29889.4930036955			89.9280575539568	49.372423	1.69348444116946
1.524951E15	0.985611510791367	29892.3080036955			89.9280575539568	106.678929	2.02807864695293
1.565749E15	0.985611510791367	29897.8385036955			89.9280575539568	77.065822	1.88686181504506
1.491166E15	0.985611510791367	29900.6540036955			89.9280575539568	62.993837	1.79929806234536
1.663315E15	0.985611510791367	29903.4690036955			89.9280575539568	57.906908	1.76273037594376
1.55624E15	0.985611510791367	29906.2815036955			89.9280575539568	64.268495	1.807998129989
1.68175E15	0.985611510791367	29909.0960036955			89.9280575539568	77.014879	1.8865746374238
1.78418E15	0.985611510791367	29911.9090036955			89.9280575539568	91.010302	1.95909055549162
1.632866E15	0.985611510791367	29914.7220036955			89.9280575539568	93.232963	1.96956948658169
1.734754E15	0.985611510791367	29920.2490036955			89.9280575539568	90.773338	1.95795830601196
1.77013E15	0.985611510791367	29923.0635036955			89.9280575539568	138.444822	2.14127671725833
1.73217E15	0.985611510791367	29925.9895036955			89.9280575539568	56.716237	1.75370740862867
1.924298E15	0.985611510791367	29928.7030036955			89.9280575539568	99.035848	1.99579242460327
1.810775E15	0.985611510791367	29931.5155036955			89.9280575539568	115.599666	2.06295657928722
1.73348E15	0.985611510791367	29934.3295036955			89.9280575539568	137.970304	2.13978562120736
1.787527E15	0.985611510791367	29937.0430036955			89.9280575539568	106.338505	2.02669055032822
1.917273E15	0.985611510791367	29942.6730036955			89.9280575539568	102.768361	2.01185943024251
1.883064E15	0.985611510791367	29945.4885036955			89.9280575539568	89.071466	1.9497386002945
1.944945E15	0.985611510791367	29948.3055036955			89.9280575539568	54.379938	1.73543870810118
1.74512E15	0.985611510791367	29953.9340036955			89.9280575539568	118.824568	2.07490624404353
1.991883E15	0.985611510791367	29956.6475036955			89.9280575539568	98.463772	1.99327646892818
1.900014E15	0.985611510791367	29959.4615036955			89.9280575539568	94.288507	1.97445875900806
1.98611E15	0.985611510791367	29962.2755036955			89.9280575539568	71.767155	1.85592573023272
2.056865E15	0.985611510791367	29975.5480036955			89.9280575539568	82.751037	1.91777344487139
1.981223E15	0.985611510791367	29978.3640036955			89.9280575539568	131.407796	2.11862113127662
2.136942E15	0.985611510791367	29981.1945036955			89.9280575539568	116.816153	2.06750289991444
2.069914E15	0.985611510791367	29984.0090036955			89.9280575539568	58.45371	1.7668120806201
2.073727E15	0.985611510791367	29989.5380036955			89.9280575539568	62.068896	1.79287402079426
2.151321E15	0.985611510791367	29992.3550036955			89.9280575539568	123.637998	2.0921519641639
2.276064E15	0.985611510791367	29995.1725036955			89.9280575539568	75.291273	1.87674464011054
2.368492E15	0.985611510791367	29997.9895036955			89.9280575539568	104.594247	2.01950779767786
2.402528E15	0.985611510791367	30000.8050036955			89.9280575539568	149.806499	2.1755306546092
2.372921E15	0.985611510791367	30003.6180036955			89.9280575539568	81.219647	1.90966109761049
2.421164E15	0.985611510791367	30006.4305036955			89.9280575539568	68.894576	1.83818503168999
2.498784E15	0.985611510791367	30011.9580036955			89.9280575539568	128.744104	2.10972734910043
2.401467E15	0.985611510791367	30015.4375036955			89.9280575539568	141.716487	2.15142037809929
2.336288E15	0.985611510791367	30018.2530036955			89.9280575539568	169.192395	2.22838083811339
2.563293E15	0.985611510791367	30021.0685036955			89.9280575539568	138.503239	2.14145992981475
2.35914E15	0.985611510791367	30024.1845036955			89.9280575539568	135.454229	2.13179256863602
2.588656E15	0.985611510791367	30026.9980036955			89.9280575539568	109.575454	2.03971327872628
2.471244E15	0.985611510791367	30029.8145036955			89.9280575539568	203.356299	2.30825762930305
2.619806E15	0.985611510791367	30032.6290036955			89.9280575539568	54.927034	1.7397861482256
2.743302E15	0.985611510791367	30035.4435036955			89.9280575539568	131.952828	2.12041870241233
2.666835E15	0.985611510791367	30038.2590036955			89.9280575539568	96.642656	1.98516885702099
2.884608E15	0.985611510791367	30041.0720036955			89.9280575539568	188.10928	2.27441022113984
2.882995E15	0.985611510791367	30043.8860036955			89.9280575539568	89.519332	1.95191683279424
2.626558E15	0.985611510791367	30046.5985036955			89.9280575539568	135.739677	2.13270681142916
2.871489E15	0.985611510791367	30049.4110036955			89.9280575539568	131.312598	2.11830639386878
2.868137E15	0.985611510791367	30052.2260036955			89.9280575539568	115.646036	2.06313075104671
2.839839E15	0.985611510791367	30055.0410036955			89.9280575539568	125.069124	2.097150108003
3.007756E15	0.985611510791367	30057.8555036955			89.9280575539568	112.395319	2.05074822426861
2.922379E15	0.985611510791367	30060.6700036955			89.9280575539568	116.697646	2.06706209563816
3.026065E15	0.985611510791367	30063.4845036955			89.9280575539568	114.081062	2.05721355544777
3.146762E15	0.985611510791367	30066.1990036955			89.9280575539568	140.066246	2.14633348901791
3.091619E15	0.985611510791367	30069.0140036955			89.9280575539568	137.27382	2.13758771922031
3.11729E15	0.985611510791367	30071.8280036955			89.9280575539568	178.551754	2.25176412083392
3.3263E15	0.985611510791367	30074.6415036955			89.9280575539568	43.526216	1.63875091292465
3.219475E15	0.985611510791367	30080.1690036955			89.9280575539568	94.108534	1.97362900813562
3.073986E15	0.985611510791367	30082.9835036955			89.9280575539568	151.555478	2.18057163863947
3.404142E15	0.985611510791367	30085.7980036955			89.9280575539568	162.968491	2.21210364423449
3.412937E15	0.985611510791367	30099.0840036955			89.9280575539568	155.389582	2.19142189843156
3.323458E15	0.985611510791367	30101.8995036955			89.9280575539568	158.592798	2.20028346129258
3.437444E15	0.985611510791367	30108.5920036955			89.9280575539568	80.675599	1.90674219863657
3.520493E15	0.985611510791367	30114.2210036955			89.9280575539568	152.466454	2.18317429977916
3.520361E15	0.985611510791367	30116.9335036955			89.9280575539568	66.811714	1.82485261336714
3.485224E15	0.985611510791367	30122.5635036955			89.9280575539568	96.607989	1.98501304189327
3.605174E15	0.985611510791367	30126.0320036955			89.9280575539568	195.563389	2.29128755472826
3.754058E15	0.985611510791367	30128.8460036955			89.9280575539568	131.22094	2.11800314449696
3.816888E15	0.985611510791367	30131.6600036955			89.9280575539568	93.895813	1.97264622664803
3.659283E15	0.985611510791367	30134.4745036955			89.9280575539568	134.726717	2.12945372708991
3.886186E15	0.985611510791367	30140.0050036955			89.9280575539568	177.361772	2.24886001911172
3.877173E15	0.985611510791367	30142.8200036955			89.9280575539568	145.260077	2.16214627003787
4.036521E15	0.985611510791367	30145.6350036955			89.9280575539568	144.301601	2.15927114953846
3.803679E15	0.985611510791367	30148.4475036955			89.9280575539568	151.170651	2.1794674833215
4.119549E15	0.985611510791367	30154.0760036955			89.9280575539568	144.090354	2.15863490833106
3.958562E15	0.985611510791367	30156.8885036955			89.9280575539568	82.777836	1.91791406877236
4.263621E15	0.985611510791367	30162.4175036955			89.9280575539568	134.079258	2.12736159788974
4.214396E15	0.985611510791367	30165.2330036955			89.9280575539568	173.379658	2.23899814194881
3.873045E15	0.985611510791367	30168.8245036955			89.9280575539568	95.385553	1.97948260187913
3.960268E15	0.985611510791367	30171.5390036955			89.9280575539568	84.431027	1.92650207196563
3.965395E15	0.985611510791367	30177.1675036955			89.9280575539568	88.445791	1.94667717032694
4.420039E15	0.985611510791367	30179.9825036955			89.9280575539568	185.954723	2.26940721333113
4.392555E15	0.985611510791367	30182.7980036955			89.9280575539568	211.978853	2.32629253789341
4.63526E15	0.985611510791367	30185.6110036955			89.9280575539568	153.893941	2.18722152144249
4.690875E15	0.985611510791367	30188.6750036955			89.9280575539568	152.829939	2.18420843976878
4.869988E15	0.985611510791367	30191.4890036955			89.9280575539568	146.670059	2.16634146668432
4.871952E15	0.985611510791367	30194.3040036955			89.9280575539568	197.345806	2.29522790118803
4.833281E15	0.985611510791367	30197.1175036955			89.9280575539568	94.692314	1.97631472955392
4.879562E15	0.985611510791367	30199.9305036955			89.9280575539568	122.787455	2.0891539978916
4.832244E15	0.985611510791367	30205.5575036955			89.9280575539568	215.775487	2.33400210547516
4.931803E15	0.985611510791367	30211.0870036955			89.9280575539568	141.569509	2.15096972581863
5.189964E15	0.985611510791367	30224.4735036955			89.9280575539568	140.031432	2.1462255300496
5.356142E15	0.985611510791367	30227.1865036955			89.9280575539568	172.937594	2.23788941254528
5.061374E15	0.985611510791367	30235.6310036955			89.9280575539568	238.729658	2.37790637587996
5.046503E15	0.985611510791367	30238.4465036955			89.9280575539568	181.685784	2.25932094727563
5.297481E15	0.985611510791367	30241.1600036955			89.9280575539568	152.42033	2.18304289756766
5.354465E15	0.985611510791367	30244.0840036955			89.9280575539568	171.644939	2.23463100265384
5.562334E15	0.985611510791367	30246.7990036955			89.9280575539568	148.365538	2.17133303575089
5.496769E15	0.985611510791367	30249.6140036955			89.9280575539568	207.193943	2.31637705531969
5.348058E15	0.985611510791367	30252.4305036955			89.9280575539568	161.478063	2.20811353121724
5.377915E15	0.985611510791367	30255.2450036955			89.9280575539568	159.223685	2.20200767081189
6.109321E15	0.985611510791367	30258.0580036955			89.9280575539568	108.660348	2.0360710915889
6.29456E15	0.985611510791367	30260.7740036955			89.9280575539568	147.259838	2.1680843183752
5.890264E15	0.985611510791367	30263.5890036955			89.9280575539568	268.694203	2.42925829675595
6.082351E15	0.985611510791367	30266.4035036955			89.9280575539568	208.992931	2.32013159673492
6.140929E15	0.985611510791367	30269.2180036955			89.9280575539568	118.193582	2.07259389466994
5.82522E15	0.985611510791367	30272.0320036955			89.9280575539568	101.436958	2.00619621664547
6.452783E15	0.985611510791367	30274.8460036955			89.9280575539568	208.857165	2.31984937865112
6.64359E15	0.985611510791367	30277.6600036955			89.9280575539568	159.159761	2.20183327832269
6.50193E15	0.985611510791367	30280.3730036955			89.9280575539568	197.211564	2.29493237730977
6.696099E15	0.985611510791367	30283.1875036955			89.9280575539568	185.913123	2.26931004628258
6.596303E15	0.985611510791367	30288.8185036955			89.9280575539568	206.038382	2.31394813074829
6.595757E15	0.985611510791367	30291.6340036955			89.9280575539568	186.651994	2.27103263384749
7.069299E15	0.985611510791367	30297.1600036955			89.9280575539568	314.923743	2.49820540457166
6.803687E15	0.985611510791367	30299.9720036955			89.9280575539568	163.84957	2.21444530597551
7.381004E15	0.985611510791367	30302.7855036955			89.9280575539568	259.366314	2.41391357007531
7.235548E15	0.985611510791367	30305.5985036955			89.9280575539568	247.643758	2.39382738582011
6.838847E15	0.985611510791367	30308.4110036955			89.9280575539568	238.032928	2.37663703881927
7.384746E15	0.985611510791367	30311.2240036955			89.9280575539568	218.64482	2.33973919276222
7.003181E15	0.985611510791367	30314.0360036955			89.9280575539568	178.099364	2.25066236858293
7.880951E15	0.985611510791367	30319.5615036955			89.9280575539568	237.899424	2.37639339052855
7.287538E15	0.985611510791367	30328.0050036955			89.9280575539568	117.725703	2.07087129251556
7.637197E15	0.985611510791367	30333.6350036955			89.9280575539568	184.732779	2.26654396352769
7.728852E15	0.985611510791367	30347.0225036955			89.9280575539568	240.183895	2.38054388338695
7.719155E15	0.985611510791367	30349.7370036955			89.9280575539568	147.405389	2.16851336120404
8.452422E15	0.985611510791367	30355.2645036955			89.9280575539568	214.696487	2.33182493829281
8.201166E15	0.985611510791367	30358.0780036955			89.9280575539568	159.79232	2.20355590225098
8.231898E15	0.985611510791367	30360.8905036955			89.9280575539568	137.506604	2.13832355643454
7.732784E15	0.985611510791367	30363.7030036955			89.9280575539568	119.427919	2.07710586490285
8.589539E15	0.985611510791367	30366.5170036955			89.9280575539568	187.948977	2.27403996620592
8.582075E15	0.985611510791367	30369.3305036955			89.9280575539568	266.016939	2.42490929181906
8.481345E15	0.985611510791367	30374.8610036955			89.9280575539568	152.698058	2.18383351377386
9.037247E15	0.985611510791367	30380.4910036955			89.9280575539568	207.979233	2.31801997225233
8.737984E15	0.985611510791367	30386.1180036955			89.9280575539568	223.909754	2.35007301281131
9.457499E15	0.985611510791367	30388.9305036955			89.9280575539568	245.080821	2.3893093265121
9.152674E15	0.985611510791367	30391.6425036955			89.9280575539568	174.165341	2.24096173442567
9.567195E15	0.985611510791367	30394.4580036955			89.9280575539568	232.821051	2.36702224539286
9.064926E15	0.985611510791367	30400.0870036955			89.9280575539568	213.007647	2.32839519494244
9.329647E15	0.985611510791367	30402.9015036955			89.9280575539568	361.797987	2.55846614616884
9.792385E15	0.985611510791367	30405.7160036955			89.9280575539568	256.439056	2.40898416949564
9.348142E15	0.985611510791367	30408.5315036955			89.9280575539568	211.529511	2.32537096542447
9.866592E15	0.985611510791367	30411.2440036955			89.9280575539568	305.426748	2.48490706808427
9.772982E15	0.985611510791367	30414.0585036955			89.9280575539568	265.525211	2.42410576262418
1.0486386E16	0.985611510791367	30416.8740036955			89.9280575539568	302.420813	2.48061167657787
9.585241E15	0.985611510791367	30419.6895036955			89.9280575539568	279.255986	2.44600249121972
1.0887507E16	0.985611510791367	30422.5060036955			89.9280575539568	271.428901	2.43365608826318
1.0695979E16	0.985611510791367	30425.3205036955			89.9280575539568	225.316835	2.35279364212088
1.0371948E16	0.985611510791367	30430.8495036955			89.9280575539568	267.032604	2.42656429085079
1.1859107E16	0.985611510791367	30433.6640036955			89.9280575539568	222.588972	2.34750364374448
1.0853923E16	0.985611510791367	30436.4775036955			89.9280575539568	196.41939	2.29318435796388
1.0853307E16	0.985611510791367	30442.1075036955			89.9280575539568	316.740187	2.50070316878747
1.1619151E16	0.985611510791367	30444.9220036955			89.9280575539568	251.391711	2.400350953834
1.1799261E16	0.985611510791367	30447.7365036955			89.9280575539568	343.900307	2.53643256351712
1.1261283E16	0.985611510791367	30450.4500036955			89.9280575539568	312.213828	2.49445213412391
1.1492605E16	0.985611510791367	30453.2640036955			89.9280575539568	257.545936	2.41085470122999
1.249592E16	0.985611510791367	30456.0780036955			89.9280575539568	397.30249	2.59912128690251
1.1783705E16	0.985611510791367	30469.3725036955			89.9280575539568	355.22358	2.55050178684751
1.2584118E16	0.985611510791367	30472.1885036955			89.9280575539568	402.697487	2.60497891943748
1.2924353E16	0.985611510791367	30475.0040036955			89.9280575539568	344.515951	2.53720933443206
1.1991308E16	0.985611510791367	30477.8190036955			89.9280575539568	290.620564	2.4633263412619
1.2730884E16	0.985611510791367	30480.6365036955			89.9280575539568	409.367782	2.61211365989413
1.3200951E16	0.985611510791367	30483.4335036955			89.9280575539568	319.173504	2.50402683147504
1.4630004E16	0.985611510791367	30486.1475036955			89.9280575539568	293.717223	2.46792941344332
1.2078598E16	0.985611510791367	30488.9620036955			89.9280575539568	290.011558	2.4624153064355
1.3337582E16	0.985611510791367	30491.7775036955			89.9280575539568	228.862442	2.35957452762223
1.3959223E16	0.985611510791367	30497.4090036955			89.9280575539568	357.489218	2.55326294786097
1.4207911E16	0.985611510791367	30500.1220036955			89.9280575539568	324.786829	2.51159840908945
1.4182923E16	0.985611510791367	30503.0130036955			89.9280575539568	295.165363	2.4700653926478
1.458523E16	0.985611510791367	30506.1415036955			89.9280575539568	287.13544	2.45808679906756
