# Supplementary material for: Virus lasers for biological detection
Source: Nat Commun. 2019 Aug 9;10:3594. doi: 10.1038/s41467-019-11604-z (PMC6689004; doi:10.1038/s41467-019-11604-z)
Supplement: Supplementary file 5 — Source Data [file 41467_2019_11604_MOESM5_ESM.zip › fig_4c_high_pump.csv]

Mean(Time)	Std(Time)	Mean(Pump)	Std(Pump)	Mean(Output)	Std(Output)
s	s
89.0417142857143	8.54121111561051	1.33715048571429E16	530542055137457	10810.5628571429	2813.36932774828
1905.09714452607	6.76184273278055	1.3370184E16	418529697919196	6635.282	2525.25053968829
3297.11112873084	7.17787212964442	1.34524095714286E16	686015170393935	5780.001	3046.11160197188
4659.54256183222	6.05902688438636	1.32701041428571E16	566974875561939	7253.71628571429	2200.79621719381
6277.76028398575	8.3652917754312	1.36400134285714E16	658792308518362	3300.46885714286	1417.04676902839
7703.28500375509	11.2722785998809	1.32834452857143E16	764180535852559	1197.91218642857	372.584773665567
9175.76426288571	8.37281476395087	1.37151202857143E16	701329348487503	1054.62654714286	318.097286066915
10617.4644080674	6.04324971509827	1.35168207142857E16	509611611196446	833.853832714286	178.942575462235
12199.8387206038	6.0407426823828	1.30819522857143E16	640521318680004	398.910512857143	117.15015257423
13763.7477103518	9.02193058541745	1.3216676E16	799143572581715	296.474373428571	89.8583151258531
15458.4456368967	6.07878052952951	1.31376557142857E16	733921269996248	264.129286428571	50.1962745613795
