# Supplementary material for: Virus lasers for biological detection
Source: Nat Commun. 2019 Aug 9;10:3594. doi: 10.1038/s41467-019-11604-z (PMC6689004; doi:10.1038/s41467-019-11604-z)
Supplement: Supplementary file 5 — Source Data [file 41467_2019_11604_MOESM5_ESM.zip › fig_4c_low_pump.csv]

Mean(Time)	Std(Time)	Mean(Pump)	Std(Pump)	Mean(Output)	Std(Output)
s	s
15.3445	11.8525520388368	1.608962E15	93276246352791.5	88.5329491428571	49.5407600093197
1825.35685881179	6.05671333256396	1.619471E15	87762174855306.2	59.4000931428571	31.2735466342243
3215.34077158798	6.03108068575561	1.68459428571429E15	61754389049724.8	55.5337572857143	32.9611051427459
4581.38306183222	7.17282057740945	1.60225971428571E15	60430775219017.6	54.7532344285714	30.5283462328996
6202.37349827147	6.04143301847044	1.612318E15	77431752608345.4	60.3296028571429	31.1069185657102
7640.32636089795	6.01671535331842	1.57347371428571E15	49943478872669.2	63.9156172857143	36.3363772508511
9122.98304859999	7.38378789098493	1.665976E15	51734164417723	64.8428871428571	34.9339328956755
10567.4147652103	6.04047508380692	1.58140414285714E15	28726517310831.9	69.7269902857143	37.837489954085
12142.4275063181	6.05505617232358	1.61996842857143E15	75899709408440.5	61.6290125714286	35.0969286964454
13710.9937817804	7.37147945834168	1.61341957142857E15	44374609394927.4	72.6302292857143	22.4517141323961
15408.4013511824	6.03405561317238	1.61341957142857E15	96664841000329.8	47.9132612857143	35.098212935093
