# Supplementary material for: Virus lasers for biological detection
Source: Nat Commun. 2019 Aug 9;10:3594. doi: 10.1038/s41467-019-11604-z (PMC6689004; doi:10.1038/s41467-019-11604-z)
Supplement: Supplementary file 5 — Source Data [file 41467_2019_11604_MOESM5_ESM.zip › s_fig10c_1.csv]

Pump	Dilution factor	Time_elapsed	Empty	Empty	Antibody	Output	Log10(Output)
hw	NA	s	NA	NA	pmol/L	hw	hw
							178.847195
239220745000000	0.892857142857143	0			0	161.787373	2.20894462326874
265587988000000	0.892857142857143	2.8145			0	73.782598	1.86795394334401
275264324000000	0.892857142857143	5.6305			0	90.356782	1.95596075539873
263335139000000	0.892857142857143	8.4445			0	97.484841	1.98893708767912
311842030000000	0.892857142857143	11.898			0	89.630837	1.95245745201585
290677394000000	0.892857142857143	17.528			0	48.095	1.68209992907072
333167334000000	0.892857142857143	20.2935			0	81.147308	1.9092741170133
326710247000000	0.892857142857143	23.108			0	118.436598	2.07348592412213
351756319000000	0.892857142857143	26.019			0	99.22429	1.99661799999356
356829394000000	0.892857142857143	28.7335			0	97.052987	1.98700890621232
394893243000000	0.892857142857143	31.551			0	113.00037	2.05307986550727
396721355000000	0.892857142857143	34.265			0	104.739658	2.02011115149257
419409454000000	0.892857142857143	37.079			0	99.756111	1.99893950979525
433708347000000	0.892857142857143	39.895			0	123.174238	2.09051988425388
429491619000000	0.892857142857143	45.525			0	98.811051	1.99480551867597
497743132000000	0.892857142857143	48.3395			0	144.651543	2.16032307063393
473700203000000	0.892857142857143	51.156			0	81.93676	1.91347878678406
483768003000000	0.892857142857143	56.7825			0	183.620939	2.26392220395478
508082892000000	0.892857142857143	59.495			0	107.329754	2.03072013395783
534232903000000	0.892857142857143	62.31			0	123.917976	2.09313431131014
559662958000000	0.892857142857143	65.1255			0	196.794697	2.29401339137852
600271415000000	0.892857142857143	67.94			0	228.310267	2.35852544193783
595917607000000	0.892857142857143	70.755			0	236.401024	2.37364935341305
636484613000000	0.892857142857143	84.0415			0	174.927397	2.24285783368746
694374114000000	0.892857142857143	86.8575			0	158.776223	2.20078546664875
672850760000000	0.892857142857143	95.2			0	190.57529	2.28006658931209
700674478000000	0.892857142857143	98.112			0	192.457902	2.28433574720272
789364340000000	0.892857142857143	100.824			0	225.627815	2.35339263767119
790376235000000	0.892857142857143	103.6375			0	147.14486	2.16774509611538
814345599000000	0.892857142857143	106.4505			0	190.576267	2.28006881575299
872160204000000	0.892857142857143	111.978			0	220.175903	2.34276978617621
865165566000000	0.892857142857143	114.7935			0	187.122464	2.27212592756209
879109627000000	0.892857142857143	117.6075			0	271.866736	2.43435607314323
952946682000000	0.892857142857143	120.423			0	169.926777	2.2302618202289
1.030195E15	0.892857142857143	123.239			0	140.123093	2.14650971512872
1.012306E15	0.892857142857143	128.765			0	335.27157	2.52539672815116
1.019462E15	0.892857142857143	131.5785			0	403.31274	2.60564194088764
1.092352E15	0.892857142857143	134.392			0	231.195173	2.36397876244162
1.115168E15	0.892857142857143	137.354			0	252.300223	2.40191763437658
1.198955E15	0.892857142857143	140.0695			0	232.294966	2.36603979842654
1.206215E15	0.892857142857143	142.7825			0	281.087729	2.44884188671768
1.298447E15	0.892857142857143	145.596			0	377.485065	2.57689977367012
1.506003E15	0.892857142857143	148.408			0	278.572866	2.44493881230201
1.477832E15	0.892857142857143	154.035			0	508.517368	2.70630579048934
1.467891E15	0.892857142857143	156.85			0	430.645837	2.63412025330148
1.646771E15	0.892857142857143	160.046			0	494.162774	2.69387002626373
1.549324E15	0.892857142857143	162.7585			0	240.988251	2.38199586975226
1.817767E15	0.892857142857143	165.573			0	443.958592	2.64734246537469
1.567265E15	0.892857142857143	168.3895			0	440.787823	2.64422958839148
1.873197E15	0.892857142857143	171.105			0	338.136369	2.52909188477511
1.912147E15	0.892857142857143	173.9215			0	511.921342	2.70920323566399
1.97462E15	0.892857142857143	176.737			0	509.324973	2.70699497083591
2.151855E15	0.892857142857143	179.551			0	267.581879	2.42745669909288
2.215223E15	0.892857142857143	182.366			0	592.051904	2.77235978211594
2.218968E15	0.892857142857143	185.1805			0	533.101625	2.72681000634312
2.368816E15	0.892857142857143	187.9935			0	667.29364	2.82431698559396
2.530161E15	0.892857142857143	190.7075			0	532.645756	2.72643847101162
2.619644E15	0.892857142857143	193.522			0	636.877966	2.80405622390506
2.612114E15	0.892857142857143	206.9185			0	530.387753	2.72459348736895
2.713457E15	0.892857142857143	209.6315			0	541.68291	2.73374513388926
2.618588E15	0.892857142857143	215.259			0	452.233908	2.65536312215177
2.95645E15	0.892857142857143	218.073			0	858.035746	2.93350538105054
2.876232E15	0.892857142857143	220.888			0	839.585533	2.92406494659402
3.194145E15	0.892857142857143	223.603			0	635.352233	2.80301456062597
3.258375E15	0.892857142857143	226.4175			0	973.199035	2.98820166962337
3.255929E15	0.892857142857143	229.233			0	750.985018	2.87563127300306
3.537395E15	0.892857142857143	237.605			0	918.900065	2.96326828224681
3.895167E15	0.892857142857143	243.235			0	1374.863	3.13825942448751
3.967048E15	0.892857142857143	246.0495			0	1765.331	3.24682614768189
4.252981E15	0.892857142857143	248.865			0	2408.777	3.38179659570099
4.240553E15	0.892857142857143	251.729			0	2179.639	3.33838457007684
4.553393E15	0.892857142857143	254.444			0	3205.83	3.50594048869204
4.542948E15	0.892857142857143	257.258			0	3025.453	3.48079041061527
4.908523E15	0.892857142857143	260.072			0	3304.013	3.51904174743078
4.770529E15	0.892857142857143	262.892			0	3491.598	3.54302423605538
5.01746E15	0.892857142857143	268.4285			0	2066.393	3.3152129219755
5.140446E15	0.892857142857143	276.8745			0	4592.163	3.6620172950572
5.231319E15	0.892857142857143	279.6885			0	3452.957	3.53819117007288
5.489586E15	0.892857142857143	282.5035			0	4022.508	3.60449691650069
6.214058E15	0.892857142857143	291.166			0	8116.086	3.90934664027451
6.813701E15	0.892857142857143	293.9815			0	10585.216	4.02469972458037
6.619016E15	0.892857142857143	296.891			0	5261.607	3.7211184066335
6.718823E15	0.892857142857143	299.658			0	10166.77	4.00718299874533
7.400899E15	0.892857142857143	302.3705			0	8537.418	3.93132654540777
7.921666E15	0.892857142857143	305.2535			0	8370.969	3.92277573361989
7.567748E15	0.892857142857143	307.967			0	10339.151	4.0144848781048
8.813055E15	0.892857142857143	313.5965			0	18316.574	4.26284424487567
8.721931E15	0.892857142857143	316.4105			0	25720.838	4.41028511405184
8.913612E15	0.892857142857143	332.5735			0	10981.758	4.04067186912908
8.162751E15	0.892857142857143	340.8835			0	7515.258	3.87594389457735
1.0339215E16	0.892857142857143	343.698			0	18976.849	4.27822410189955
9.874146E15	0.892857142857143	346.805			0	17697.939	4.24792269387349
9.848406E15	0.892857142857143	349.6175			0	13783.794	4.13936877391967
1.0022992E16	0.892857142857143	352.4505			0	14679.726	4.16671794946298
1.0463918E16	0.892857142857143	355.309			0	23277.391	4.36693430167372
1.0840246E16	0.892857142857143	358.108			0	19949.114	4.29992361213026
1.1564823E16	0.892857142857143	360.97			0	20012.671	4.30130505581001
1.1875643E16	0.892857142857143	364.017			0	29766.109	4.4737220677582
1.3013769E16	0.892857142857143	367.158			0	33488.574	4.52489665494158
1.5228822E16	0.892857142857143	370.6335			0	24553.872	4.3901199875237
