# Supplementary material for: Virus lasers for biological detection
Source: Nat Commun. 2019 Aug 9;10:3594. doi: 10.1038/s41467-019-11604-z (PMC6689004; doi:10.1038/s41467-019-11604-z)
Supplement: Supplementary file 5 — Source Data [file 41467_2019_11604_MOESM5_ESM.zip › s_fig10c_2.csv]

Pump	Dilution factor	Time_elapsed	Empty	Empty	Antibody	Output	Log10(Output)
hw	NA	s	NA	NA	pmol/L	hw	hw
							1227.1309331183
239263879000000	0.892857142857143	1035.99997311831			0	51.696286	1.71345934333293
260920377000000	0.892857142857143	1041.62897311831			0	107.601321	2.03181760311001
279435368000000	0.892857142857143	1044.44397311831			0	80.816295	1.90749893645632
251675979000000	0.892857142857143	1047.25997311831			0	103.032657	2.01297489953033
287591464000000	0.892857142857143	1049.97597311831			0	115.172341	2.06134819442281
324992706000000	0.892857142857143	1052.85047311831			0	136.934223	2.13651200184191
309967147000000	0.892857142857143	1055.66297311831			0	75.720799	1.87921518795764
344486907000000	0.892857142857143	1058.37697311831			0	118.189662	2.07257949065094
355833517000000	0.892857142857143	1064.00597311831			0	175.439266	2.24412680167895
370106699000000	0.892857142857143	1066.81947311831			0	133.112331	2.12421828866177
368897687000000	0.892857142857143	1069.63397311831			0	95.316623	1.97916864720311
424091350000000	0.892857142857143	1075.52897311831			0	130.841369	2.11674507952231
397568131000000	0.892857142857143	1078.34397311831			0	169.990336	2.23042423231256
427590581000000	0.892857142857143	1081.15997311831			0	123.997322	2.09341230570109
462063819000000	0.892857142857143	1083.97697311831			0	137.417706	2.13804269431508
502973311000000	0.892857142857143	1097.34947311831			0	114.897123	2.06030915418117
449251411000000	0.892857142857143	1100.06347311831			0	131.945739	2.12039536985984
493877207000000	0.892857142857143	1102.87897311831			0	122.289601	2.08738952800658
521664329000000	0.892857142857143	1108.50997311831			0	187.769268	2.27362451322199
545815078000000	0.892857142857143	1114.03797311831			0	144.816407	2.1608177681174
565013730000000	0.892857142857143	1120.34197311831			0	181.815051	2.25962983210754
589738887000000	0.892857142857143	1123.15647311831			0	183.575275	2.2638141874635
607559398000000	0.892857142857143	1125.97047311831			0	152.775931	2.18405493894353
609266805000000	0.892857142857143	1128.78547311831			0	100.346554	2.00150246297715
601410356000000	0.892857142857143	1134.41147311831			0	243.728451	2.38690622836855
672928746000000	0.892857142857143	1137.22647311831			0	260.623311	2.41601325783052
739064655000000	0.892857142857143	1142.75797311831			0	178.908599	2.25263121484631
706602276000000	0.892857142857143	1145.57247311831			0	151.614996	2.18074215880237
755184183000000	0.892857142857143	1148.38697311831			0	149.073958	2.17340178238852
847950556000000	0.892857142857143	1151.20197311831			0	248.075583	2.39458402065992
850911344000000	0.892857142857143	1156.73047311831			0	227.578563	2.35713135082815
819296871000000	0.892857142857143	1165.17697311831			0	173.421719	2.2391034867456
885737742000000	0.892857142857143	1167.99047311831			0	227.684495	2.35733345676703
946091568000000	0.892857142857143	1173.51947311831			0	216.934941	2.33632950803705
888538263000000	0.892857142857143	1176.33497311831			0	288.136596	2.45959842118048
1.022165E15	0.892857142857143	1179.14947311831			0	336.426026	2.52688958555327
1.070793E15	0.892857142857143	1181.96497311831			0	320.606379	2.505972159119
1.130966E15	0.892857142857143	1184.78147311831			0	237.22997	2.37516955393095
1.116768E15	0.892857142857143	1187.59497311831			0	294.496388	2.46907997253131
1.167203E15	0.892857142857143	1190.41047311831			0	210.855406	2.32398474011907
1.111773E15	0.892857142857143	1193.12397311831			0	280.948885	2.44862731285267
1.454924E15	0.892857142857143	1195.93947311831			0	276.32669	2.4414228348257
1.352113E15	0.892857142857143	1198.75397311831			0	412.424715	2.6153446829609
1.413043E15	0.892857142857143	1201.56847311831			0	336.781362	2.52734804896619
1.427292E15	0.892857142857143	1204.38297311831			0	221.627586	2.34562381608321
1.550619E15	0.892857142857143	1207.19747311831			0	359.746038	2.55599601960875
1.545715E15	0.892857142857143	1220.58047311831			0	195.419377	2.29096762441319
1.577631E15	0.892857142857143	1226.00997311831			0	355.39253	2.55070829512411
1.619968E15	0.892857142857143	1228.82347311831			0	349.980728	2.54404413019686
1.896692E15	0.892857142857143	1231.63697311831			0	405.844316	2.6083594678906
1.821904E15	0.892857142857143	1234.45147311831			0	332.444567	2.52171923985561
1.96521E15	0.892857142857143	1237.26797311831			0	415.475153	2.61854505642902
2.082963E15	0.892857142857143	1240.08497311831			0	448.778253	2.65203180361591
2.151208E15	0.892857142857143	1242.89947311831			0	566.882448	2.75349301043116
2.078569E15	0.892857142857143	1245.61347311831			0	397.215978	2.59902670965634
2.191993E15	0.892857142857143	1248.42797311831			0	310.816386	2.49250390640234
2.480662E15	0.892857142857143	1251.24347311831			0	486.599416	2.68717158336971
2.445591E15	0.892857142857143	1254.05847311831			0	576.807942	2.76103123150165
2.792567E15	0.892857142857143	1256.87097311831			0	618.553226	2.79137707625862
2.664753E15	0.892857142857143	1259.68547311831			0	554.607161	2.74398547281975
2.717526E15	0.892857142857143	1265.21297311831			0	556.842023	2.74573200258733
2.710173E15	0.892857142857143	1268.02747311831			0	681.553101	2.8334996981353
2.950229E15	0.892857142857143	1270.84197311831			0	551.0754	2.74121102455712
3.07602E15	0.892857142857143	1276.46997311831			0	797.238338	2.90158817510309
3.226802E15	0.892857142857143	1279.28347311831			0	633.52413	2.80176316117095
3.244452E15	0.892857142857143	1282.09647311831			0	808.899115	2.90789436026382
3.81305E15	0.892857142857143	1284.81047311831			0	805.753029	2.90620194679438
3.518041E15	0.892857142857143	1287.62597311831			0	1015.686	3.00675946627039
4.059964E15	0.892857142857143	1296.07397311831			0	1293.864	3.11188862938246
3.761175E15	0.892857142857143	1298.88847311831			0	1210.746	3.0830530429213
4.275867E15	0.892857142857143	1301.70197311831			0	2141.126	3.33064222520877
4.842336E15	0.892857142857143	1304.41397311831			0	1839.541	3.26470947190366
4.504685E15	0.892857142857143	1307.22847311831			0	2032.615	3.30805512619848
5.296456E15	0.892857142857143	1310.04097311831			0	1380.442	3.14001816424648
4.848882E15	0.892857142857143	1312.85647311831			0	2094.517	3.32108388963218
4.993372E15	0.892857142857143	1315.67097311831			0	2902.047	3.46270444175966
5.406139E15	0.892857142857143	1318.48547311831			0	3218.044	3.50759197786946
5.313714E15	0.892857142857143	1324.10147311831			0	1203.925	3.08059943285147
5.680117E15	0.892857142857143	1329.63447311831			0	4117.886	3.61467431939317
5.907369E15	0.892857142857143	1343.01947311831			0	5757.915	3.76026524940913
6.083229E15	0.892857142857143	1345.88097311831			0	3260.45	3.51327754455556
7.100566E15	0.892857142857143	1348.59497311831			0	4284.676	3.63191798688181
6.629047E15	0.892857142857143	1351.42047311831			0	2271.312	3.35627679541367
6.919962E15	0.892857142857143	1354.24997311831			0	4664.334	3.66878964148581
7.803476E15	0.892857142857143	1359.78047311831			0	7805.73	3.89241352497007
7.438607E15	0.892857142857143	1362.59497311831			0	5515.585	3.7415915818348
7.475115E15	0.892857142857143	1368.48347311831			0	3752.371	3.57430577088169
8.498778E15	0.892857142857143	1371.37897311831			0	9396.593	3.97297041641775
9.1015E15	0.892857142857143	1374.46297311831			0	5725.579	3.75781941132464
8.636714E15	0.892857142857143	1379.99397311831			0	6086.133	3.78434143874429
9.891754E15	0.892857142857143	1385.63747311831			0	8199.934	3.9138103568287
9.803109E15	0.892857142857143	1388.45147311831			0	9994.079	3.9997427780792
9.024501E15	0.892857142857143	1391.26747311831			0	8367.031	3.92257137805754
1.0963477E16	0.892857142857143	1394.08697311831			0	13697.097	4.13662853135526
1.1844072E16	0.892857142857143	1396.94947311831			0	2446.089	3.38847225462411
1.179054E16	0.892857142857143	1399.74747311831			0	11942.805	4.07710634127844
1.079905E16	0.892857142857143	1402.78047311831			0	2256.649	3.35346401401014
1.2573395E16	0.892857142857143	1405.70697311831			0	11089.711	4.04492022849896
1.3674322E16	0.892857142857143	1411.57347311831			0	10610.559	4.02573826460071
1.3928258E16	0.892857142857143	1414.97097311831			0	13226.323	4.12143912440189
