# Supplementary material for: Virus lasers for biological detection
Source: Nat Commun. 2019 Aug 9;10:3594. doi: 10.1038/s41467-019-11604-z (PMC6689004; doi:10.1038/s41467-019-11604-z)
Supplement: Supplementary file 5 — Source Data [file 41467_2019_11604_MOESM5_ESM.zip › s_fig10c_3.csv]

Pump	Dilution factor	Time_elapsed	Empty	Empty	Antibody	Output	Log10(Output)
hw	NA	s	NA	NA	pmol/L	hw	hw
							2387.5148501192
259567019000000	0.892857142857143	2203.00000011921			0	90.429443	1.95630985581331
260316082000000	0.892857142857143	2205.81550011921			0	114.06612	2.05715666911588
286649668000000	0.892857142857143	2214.16000011921			0	102.01977	2.00868434009457
273467018000000	0.892857142857143	2216.97400011921			0	177.901317	2.25017916316945
286530685000000	0.892857142857143	2219.78900011921			0	89.981545	1.95415344581126
297996174000000	0.892857142857143	2233.07600011921			0	109.23998	2.0383816119557
325172422000000	0.892857142857143	2235.89000011921			0	89.790095	1.95322843105372
324714751000000	0.892857142857143	2238.70600011921			0	85.575534	1.93234961785993
364201928000000	0.892857142857143	2241.51950011921			0	128.147553	2.10771031767014
385287049000000	0.892857142857143	2244.33400011921			0	150.620775	2.17788487787798
401180564000000	0.892857142857143	2249.96400011921			0	118.65705	2.07429354689502
405147799000000	0.892857142857143	2252.67800011921			0	154.153873	2.18795444052149
406321673000000	0.892857142857143	2255.49300011921			0	85.698796	1.93297472047361
415476003000000	0.892857142857143	2258.30650011921			0	140.332335	2.14715775152788
453245100000000	0.892857142857143	2261.11950011921			0	112.305845	2.05040235986955
430741433000000	0.892857142857143	2266.74600011921			0	203.146519	2.30780938490981
513181333000000	0.892857142857143	2269.55950011921			0	82.693816	1.91747303340389
456946008000000	0.892857142857143	2272.27350011921			0	155.032134	2.19042172508945
496900630000000	0.892857142857143	2275.08800011921			0	164.984265	2.21744252633795
545842043000000	0.892857142857143	2277.90200011921			0	202.879889	2.30723899858975
579860941000000	0.892857142857143	2280.71700011921			0	238.277568	2.37708315878634
552669700000000	0.892857142857143	2283.53150011921			0	135.462999	2.13182068617315
629455872000000	0.892857142857143	2286.34700011921			0	178.97185	2.25278472734266
612175456000000	0.892857142857143	2289.16150011921			0	205.112231	2.31199155845432
649316032000000	0.892857142857143	2291.87600011921			0	180.445131	2.25634516786762
706616697000000	0.892857142857143	2294.69100011921			0	269.925399	2.4312437520132
734967598000000	0.892857142857143	2297.50750011921			0	187.42144	2.2728192703356
710828683000000	0.892857142857143	2300.32300011921			0	171.142838	2.23335872946185
769969917000000	0.892857142857143	2303.13850011921			0	168.633683	2.22694432521162
784356795000000	0.892857142857143	2305.95400011921			0	164.004546	2.21485588631204
781457006000000	0.892857142857143	2308.76800011921			0	173.889158	2.24027250455843
904052525000000	0.892857142857143	2314.29650011921			0	262.530812	2.41918028182306
918411580000000	0.892857142857143	2317.11050011921			0	324.861153	2.51169778137755
1.041717E15	0.892857142857143	2319.92600011921			0	212.363655	2.32708019139445
1.012468E15	0.892857142857143	2325.55550011921			0	243.152406	2.38587857128176
1.07153E15	0.892857142857143	2328.26950011921			0	195.636641	2.2914501975571
1.057998E15	0.892857142857143	2331.08400011921			0	195.738151	2.29167548152912
1.045426E15	0.892857142857143	2333.89950011921			0	237.016305	2.37477822334325
1.191773E15	0.892857142857143	2336.71550011921			0	350.652833	2.54487735200793
1.275846E15	0.892857142857143	2339.53100011921			0	182.293032	2.26077006842576
1.263539E15	0.892857142857143	2356.32500011921			0	398.200223	2.60010149890496
1.344074E15	0.892857142857143	2359.13850011921			0	372.769536	2.57144041310336
1.317673E15	0.892857142857143	2361.95300011921			0	236.262952	2.37339562597684
1.339691E15	0.892857142857143	2367.48200011921			0	206.10928	2.31409754618028
1.446551E15	0.892857142857143	2370.29850011921			0	344.946632	2.53775190892617
1.571083E15	0.892857142857143	2373.11350011921			0	264.518071	2.42245534694775
1.570476E15	0.892857142857143	2375.92950011921			0	196.557635	2.2934899180313
1.73968E15	0.892857142857143	2381.46000011921			0	347.424984	2.54086104618704
1.702916E15	0.892857142857143	2384.27550011921			0	458.796823	2.66162040190938
1.808013E15	0.892857142857143	2387.09100011921			0	335.156639	2.52524782660162
1.896296E15	0.892857142857143	2389.90550011921			0	307.837169	2.48832105642148
1.715149E15	0.892857142857143	2392.72100011921			0	286.713709	2.45744845890642
2.093113E15	0.892857142857143	2395.53500011921			0	395.796692	2.59747216012771
2.036301E15	0.892857142857143	2398.34900011921			0	426.076094	2.62948716777206
2.373476E15	0.892857142857143	2401.16500011921			0	360.971201	2.55747255441065
2.576879E15	0.892857142857143	2403.87950011921			0	643.723196	2.80869915883116
2.426336E15	0.892857142857143	2406.69450011921			0	340.875438	2.53259570898668
2.69794E15	0.892857142857143	2409.51000011921			0	637.736737	2.80464143536084
2.834505E15	0.892857142857143	2412.40650011921			0	443.499124	2.64689276634961
2.514569E15	0.892857142857143	2415.15650011921			0	430.341924	2.63381365720258
2.706744E15	0.892857142857143	2417.87000011921			0	369.745581	2.56790299224626
3.016519E15	0.892857142857143	2420.68400011921			0	562.775002	2.75033479818955
3.281059E15	0.892857142857143	2426.31600011921			0	612.777347	2.7873027020313
3.205683E15	0.892857142857143	2429.13100011921			0	488.500797	2.68886527661655
3.382034E15	0.892857142857143	2434.76000011921			0	554.976895	2.74427490279317
3.588315E15	0.892857142857143	2437.47400011921			0	716.753982	2.8553701143926
3.736518E15	0.892857142857143	2440.28750011921			0	893.084414	2.95089251017832
3.868365E15	0.892857142857143	2443.10050011921			0	904.698911	2.95650406755006
4.079772E15	0.892857142857143	2445.91650011921			0	1025.709	3.0110241662145
4.24832E15	0.892857142857143	2448.73250011921			0	774.602771	2.88907904626207
4.031871E15	0.892857142857143	2457.09200011921			0	562.403934	2.75004834990031
4.579979E15	0.892857142857143	2459.90750011921			0	1310.198	3.11733693215162
4.824476E15	0.892857142857143	2462.80100011921			0	1702.296	3.23103507865666
4.994975E15	0.892857142857143	2465.51450011921			0	1416.8	3.15130854818202
5.129476E15	0.892857142857143	2478.79650011921			0	1774.608	3.24910243500329
5.173145E15	0.892857142857143	2484.39650011921			0	1423.49	3.15335442058022
5.179129E15	0.892857142857143	2487.21100011921			0	1258.193	3.09974726464343
5.487688E15	0.892857142857143	2492.76400011921			0	2630.021	3.41995921622653
5.615806E15	0.892857142857143	2495.57700011921			0	1405.013	3.14768034260562
6.573201E15	0.892857142857143	2501.17400011921			0	2123.878	3.32712956634139
6.554833E15	0.892857142857143	2503.98950011921			0	2937.218	3.46793618100817
6.404414E15	0.892857142857143	2506.80450011921			0	2748.33	3.43906887852377
6.859425E15	0.892857142857143	2509.61900011921			0	1561.917	3.19365795182058
7.271942E15	0.892857142857143	2515.15000011921			0	3217.323	3.50749466366104
7.401849E15	0.892857142857143	2517.96450011921			0	3355.325	3.52573459272279
8.632526E15	0.892857142857143	2526.78450011921			0	4938.597	3.69360358825569
7.393633E15	0.892857142857143	2529.84150011921			0	2371.716	3.37506268342022
9.299658E15	0.892857142857143	2532.65750011921			0	6825.678	3.83414579667018
9.0403E15	0.892857142857143	2535.48600011921			0	5126.813	3.70984747688077
9.732401E15	0.892857142857143	2541.46700011921			0	2104.002	3.32304614830896
9.733994E15	0.892857142857143	2544.28150011921			0	7687.414	3.88578027030746
1.0255317E16	0.892857142857143	2547.42850011921			0	6444.747	3.80920587302215
1.0492908E16	0.892857142857143	2550.14150011921			0	8475.84	3.92818274985884
1.0009328E16	0.892857142857143	2552.96400011921			0	8143.454	3.91080864751524
1.0947219E16	0.892857142857143	2556.08350011921			0	6424.518	3.80784055024573
1.174961E16	0.892857142857143	2558.99150011921			0	6223.932	3.79406483909312
1.2759918E16	0.892857142857143	2561.83600011921			0	8453.756	3.92704970867128
1.2876975E16	0.892857142857143	2564.87850011921			0	5047.468	3.70307357427888
1.249186E16	0.892857142857143	2568.09950011921			0	6554.555	3.81654321202844
1.3403024E16	0.892857142857143	2574.32450011921			0	7737.358	3.88859269170413
