# Supplementary material for: Virus lasers for biological detection
Source: Nat Commun. 2019 Aug 9;10:3594. doi: 10.1038/s41467-019-11604-z (PMC6689004; doi:10.1038/s41467-019-11604-z)
Supplement: Supplementary file 5 — Source Data [file 41467_2019_11604_MOESM5_ESM.zip › s_fig10c_4.csv]

Pump	Dilution factor	Time_elapsed	Empty	Empty	Antibody	Output	Log10(Output)
hw	NA	s	NA	NA	pmol/L	hw	hw
							4323.8405215226
261247999000000	0.892857142857143	4134.99998152256			0	84.818838	1.92849231842262
264389122000000	0.892857142857143	4140.62498152256			0	16.206867	1.20969906814163
265455403000000	0.892857142857143	4143.43898152256			0	83.551045	1.92195188612523
286701293000000	0.892857142857143	4146.25298152256			0	80.386447	1.90518283370779
298887086000000	0.892857142857143	4148.96748152256			0	161.824861	2.20904524265145
318766991000000	0.892857142857143	4151.78248152256			0	55.948798	1.74779076061281
317715017000000	0.892857142857143	4154.59698152256			0	97.990281	1.99118300306612
330072743000000	0.892857142857143	4157.41148152256			0	143.351353	2.15640179632444
325441183000000	0.892857142857143	4165.75398152256			0	148.489068	2.17169448138361
381986148000000	0.892857142857143	4168.56748152256			0	163.579994	2.21373018792522
375771559000000	0.892857142857143	4171.38298152256			0	117.91753	2.07157837351188
401350701000000	0.892857142857143	4174.19848152256			0	62.241483	1.79407993184545
431297165000000	0.892857142857143	4177.01448152256			0	104.079638	2.01736577303397
426264503000000	0.892857142857143	4179.82948152256			0	120.943901	2.08258397250087
400413497000000	0.892857142857143	4185.35548152256			0	118.782677	2.07475310872705
438487367000000	0.892857142857143	4188.16898152256			0	184.318858	2.26556977095625
476238229000000	0.892857142857143	4190.98348152256			0	147.663105	2.16927199635103
522218943000000	0.892857142857143	4193.79598152256			0	196.396063	2.29313277757256
520065438000000	0.892857142857143	4196.61048152256			0	107.943544	2.0331966727099
520018553000000	0.892857142857143	4202.13898152256			0	134.573476	2.12895947027455
546746273000000	0.892857142857143	4204.95348152256			0	116.239789	2.0653548129536
576208919000000	0.892857142857143	4207.76798152256			0	144.360487	2.15944833848207
595724074000000	0.892857142857143	4210.58248152256			0	148.84173	2.17272470922028
618835273000000	0.892857142857143	4213.39648152256			0	94.671259	1.97621815268637
654497930000000	0.892857142857143	4219.02398152256			0	119.554132	2.07756459068842
654880476000000	0.892857142857143	4224.55648152256			0	79.438404	1.900030510148
697917329000000	0.892857142857143	4230.18548152256			0	193.333592	2.28630731989895
732893568000000	0.892857142857143	4233.42698152256			0	131.453514	2.11877220010698
764959582000000	0.892857142857143	4238.95398152256			0	171.328785	2.23383033504047
816508942000000	0.892857142857143	4241.76848152256			0	276.198389	2.44122114111281
832438600000000	0.892857142857143	4255.05198152256			0	153.069867	2.18488970484824
858560555000000	0.892857142857143	4257.86698152256			0	256.590686	2.40924088784476
929450067000000	0.892857142857143	4260.68298152256			0	262.010921	2.41831939372887
929890819000000	0.892857142857143	4263.39648152256			0	192.717076	2.28492019770688
943893458000000	0.892857142857143	4266.20998152256			0	215.870425	2.33419314655324
1.042186E15	0.892857142857143	4271.83498152256			0	264.799614	2.42291734769443
1.143181E15	0.892857142857143	4274.64948152256			0	250.74559	2.39923330358475
1.109023E15	0.892857142857143	4277.46598152256			0	252.177733	2.40170673623326
1.245041E15	0.892857142857143	4280.28048152256			0	248.300149	2.39497698016616
1.250936E15	0.892857142857143	4285.80848152256			0	264.547125	2.42250304614243
1.299706E15	0.892857142857143	4288.62448152256			0	360.552614	2.55696864853558
1.381121E15	0.892857142857143	4291.44098152256			0	207.146491	2.31627758087716
1.418937E15	0.892857142857143	4296.96748152256			0	299.153809	2.47589453690279
1.352023E15	0.892857142857143	4299.78348152256			0	289.251456	2.46127555372983
1.42184E15	0.892857142857143	4302.59798152256			0	271.364072	2.43355234750565
1.569466E15	0.892857142857143	4308.22698152256			0	302.994882	2.48143529273356
1.66264E15	0.892857142857143	4311.04298152256			0	230.882775	2.36339153360365
1.695897E15	0.892857142857143	4313.85698152256			0	269.533912	2.43061341467276
1.751563E15	0.892857142857143	4319.48598152256			0	280.551639	2.44801281022207
1.966909E15	0.892857142857143	4322.93848152256			0	327.519488	2.51523714640127
1.870404E15	0.892857142857143	4325.75048152256			0	303.453322	2.48209189621229
1.906037E15	0.892857142857143	4328.56348152256			0	439.857316	2.64331181984211
1.902894E15	0.892857142857143	4331.37698152256			0	264.491845	2.4224122861024
2.144528E15	0.892857142857143	4336.90548152256			0	387.631679	2.58841926232273
2.287988E15	0.892857142857143	4339.71998152256			0	361.402644	2.55799132550884
2.246525E15	0.892857142857143	4342.53598152256			0	301.372987	2.47910432255528
2.305291E15	0.892857142857143	4345.35098152256			0	214.579748	2.33158873092497
2.548016E15	0.892857142857143	4350.98048152256			0	602.339418	2.7798412849865
2.604114E15	0.892857142857143	4353.69348152256			0	384.096318	2.58444014397864
2.634901E15	0.892857142857143	4356.50798152256			0	376.564071	2.57583888044216
2.850287E15	0.892857142857143	4359.32248152256			0	433.878571	2.6373682011173
2.74271E15	0.892857142857143	4362.13748152256			0	464.435402	2.66692531680997
2.780129E15	0.892857142857143	4364.95348152256			0	465.065082	2.66751373305269
3.259761E15	0.892857142857143	4378.23948152256			0	605.062803	2.78180045495128
3.229896E15	0.892857142857143	4381.05398152256			0	507.103223	2.70509637080555
3.306248E15	0.892857142857143	4386.58348152256			0	476.637411	2.67818812687578
3.345175E15	0.892857142857143	4392.20848152256			0	532.481201	2.72630427981766
3.6248E15	0.892857142857143	4397.83498152256			0	592.668214	2.7728116357685
3.917346E15	0.892857142857143	4400.64898152256			0	602.121897	2.77968442121703
3.710045E15	0.892857142857143	4403.46248152256			0	421.563945	2.62486345999117
4.067883E15	0.892857142857143	4406.17798152256			0	684.683502	2.83548986331834
3.721382E15	0.892857142857143	4408.99248152256			0	487.501126	2.68797562314229
4.502954E15	0.892857142857143	4411.80798152256			0	802.693078	2.90454951786731
4.756589E15	0.892857142857143	4414.63798152256			0	874.980281	2.94199826565158
4.941354E15	0.892857142857143	4417.45348152256			0	1073.618	3.03084978415422
4.986654E15	0.892857142857143	4420.16698152256			0	952.785476	2.97899512825943
5.294445E15	0.892857142857143	4423.05098152256			0	1269.143	3.10351055874719
5.559411E15	0.892857142857143	4431.42148152256			0	1254.137	3.0983449807484
5.416487E15	0.892857142857143	4434.23448152256			0	966.429908	2.98517036154856
5.978001E15	0.892857142857143	4437.04948152256			0	1336.004	3.12580775842046
6.187504E15	0.892857142857143	4439.86548152256			0	1929.416	3.28542587566171
6.894947E15	0.892857142857143	4442.58048152256			0	1906.217	3.28017233834754
6.336059E15	0.892857142857143	4448.20748152256			0	1385.281	3.14153787763959
6.741418E15	0.892857142857143	4451.12548152256			0	2151.046	3.3326496978503
7.107876E15	0.892857142857143	4456.65398152256			0	1026.415	3.01132299018062
7.612236E15	0.892857142857143	4459.46998152256			0	3006.226	3.47802162657141
7.77405E15	0.892857142857143	4462.18398152256			0	2220.766	3.34650279976296
8.482479E15	0.892857142857143	4464.99748152256			0	2297.858	3.36132318722351
7.922786E15	0.892857142857143	4467.88098152256			0	1950.448	3.29013437627606
8.163906E15	0.892857142857143	4470.59598152256			0	1642.726	3.2155651309265
9.801961E15	0.892857142857143	4481.78248152256			0	4788.076	3.68016103524287
1.0078417E16	0.892857142857143	4484.59798152256			0	5548.377	3.7441659627576
8.999035E15	0.892857142857143	4487.41348152256			0	3206.688	3.50605670658576
1.051039E16	0.892857142857143	4500.80198152256			0	2111.102	3.32450921718591
1.0483038E16	0.892857142857143	4503.54698152256			0	4754.387	3.6770945297531
1.1177057E16	0.892857142857143	4506.45748152256			0	4449.529	3.64831404164903
1.1881759E16	0.892857142857143	4512.29248152256			0	7076.125	3.84979549613293
1.3057467E16	0.892857142857143	4515.47848152256			0	2393.334	3.37900331049601
1.2527143E16	0.892857142857143	4518.55298152256			0	4579.481	3.66081626149557
1.323834E16	0.892857142857143	4522.03748152256			0	2191.447	3.34073097173382
