# Supplementary material for: Virus lasers for biological detection
Source: Nat Commun. 2019 Aug 9;10:3594. doi: 10.1038/s41467-019-11604-z (PMC6689004; doi:10.1038/s41467-019-11604-z)
Supplement: Supplementary file 5 — Source Data [file 41467_2019_11604_MOESM5_ESM.zip › s_fig10c_5.csv]

Pump	Dilution factor	Time_elapsed	Empty	Empty	Antibody	Output	Log10(Output)
hw	NA	s	NA	NA	pmol/L	hw	hw
							5223.4562143836
252330660000000	0.892857142857143	5031.99998438358			0	72.364031	1.85952275100558
263975480000000	0.892857142857143	5034.91398438358			0	111.532128	2.0473999884897
272319017000000	0.892857142857143	5037.72598438358			0	112.218991	2.05006635949217
271531308000000	0.892857142857143	5040.43948438358			0	61.21322	1.78684522529972
303633246000000	0.892857142857143	5046.06998438358			0	124.531406	2.09527889145155
298054571000000	0.892857142857143	5051.69948438358			0	125.477545	2.09856601302712
321310999000000	0.892857142857143	5057.32748438358			0	116.887518	2.0677681368834
337342328000000	0.892857142857143	5060.04198438358			0	98.291366	1.99251537069846
334068917000000	0.892857142857143	5068.48698438358			0	90.943574	1.95877201758383
361107794000000	0.892857142857143	5071.30098438358			0	94.221612	1.97415053013694
384012907000000	0.892857142857143	5074.01598438358			0	148.059683	2.17043681521032
391553438000000	0.892857142857143	5076.82998438358			0	118.939725	2.07532693003411
421684856000000	0.892857142857143	5079.64248438358			0	215.015047	2.33246885340587
432579394000000	0.892857142857143	5085.26798438358			0	103.332867	2.01423847918122
438983440000000	0.892857142857143	5090.89548438358			0	141.894527	2.1519656446503
436977434000000	0.892857142857143	5093.71048438358			0	62.782663	1.79783973286255
465806574000000	0.892857142857143	5096.52648438358			0	104.978109	2.02109874543477
514521220000000	0.892857142857143	5099.24148438358			0	164.940247	2.2173266405888
514273551000000	0.892857142857143	5102.05698438358			0	100.126771	2.00055021077744
525956297000000	0.892857142857143	5118.15948438358			0	114.333214	2.05817241203592
625529781000000	0.892857142857143	5121.96698438358			0	172.21985	2.23608320663352
637495340000000	0.892857142857143	5124.78148438358			0	146.475635	2.1657653894336
599632323000000	0.892857142857143	5127.69098438358			0	182.347592	2.26090003259075
625869532000000	0.892857142857143	5130.40598438358			0	165.044019	2.21759979063324
609506871000000	0.892857142857143	5133.22198438358			0	167.530136	2.22409294105217
672125498000000	0.892857142857143	5136.03698438358			0	193.577956	2.2868558998079
699912359000000	0.892857142857143	5138.85098438358			0	123.305265	2.09098162089119
695236362000000	0.892857142857143	5147.19548438358			0	126.045569	2.10052758311303
727663488000000	0.892857142857143	5150.01048438358			0	208.651655	2.31942183383334
820914689000000	0.892857142857143	5152.82448438358			0	196.470832	2.29329808427018
809944075000000	0.892857142857143	5155.64048438358			0	159.909955	2.20387550106325
862129855000000	0.892857142857143	5158.45398438358			0	89.969923	1.95409734879208
992919563000000	0.892857142857143	5163.97848438358			0	282.612279	2.45119102724394
973119378000000	0.892857142857143	5166.79398438358			0	142.569923	2.15402791504695
1.042639E15	0.892857142857143	5169.60848438358			0	212.736166	2.3278413279801
1.102793E15	0.892857142857143	5172.42298438358			0	217.035371	2.33653051808032
1.129297E15	0.892857142857143	5177.95248438358			0	258.843752	2.41303768639467
1.141497E15	0.892857142857143	5180.76798438358			0	317.946245	2.50235370025717
1.199675E15	0.892857142857143	5183.58198438358			0	206.138849	2.31415984678351
1.239168E15	0.892857142857143	5186.39548438358			0	195.12539	2.29031378410214
1.247032E15	0.892857142857143	5192.02548438358			0	343.046793	2.53535336364519
1.198895E15	0.892857142857143	5194.84048438358			0	236.133108	2.37315688336697
1.319701E15	0.892857142857143	5197.91798438358			0	121.94419	2.08616111329224
1.360722E15	0.892857142857143	5203.54598438358			0	328.88658	2.51704615274427
1.369456E15	0.892857142857143	5206.36048438358			0	345.448524	2.53838334141121
1.647549E15	0.892857142857143	5209.82548438358			0	194.527438	2.28898086700656
1.671795E15	0.892857142857143	5215.45448438358			0	381.823146	2.58186225165166
1.80042E15	0.892857142857143	5218.26798438358			0	327.933446	2.51578571271234
1.649459E15	0.892857142857143	5221.08098438358			0	342.300176	2.53440712243852
1.891921E15	0.892857142857143	5223.79498438358			0	409.281715	2.61202234261257
1.835651E15	0.892857142857143	5226.61098438358			0	233.342872	2.36799453889013
1.941823E15	0.892857142857143	5242.70698438358			0	322.774133	2.50889872324492
1.980638E15	0.892857142857143	5245.52048438358			0	404.390833	2.60680130215477
2.039748E15	0.892857142857143	5248.33648438358			0	357.31988	2.55305717946614
2.166166E15	0.892857142857143	5251.15248438358			0	235.572335	2.37212428669951
2.365381E15	0.892857142857143	5253.96848438358			0	289.212374	2.46121687038236
2.300219E15	0.892857142857143	5256.78448438358			0	376.003813	2.57519224906719
2.300005E15	0.892857142857143	5259.59998438358			0	381.710785	2.58173443084199
2.642891E15	0.892857142857143	5262.31348438358			0	410.076722	2.61286511726633
2.484257E15	0.892857142857143	5265.12798438358			0	522.516368	2.71809989941609
2.919466E15	0.892857142857143	5267.94248438358			0	379.22292	2.57889457795061
2.900177E15	0.892857142857143	5270.75698438358			0	721.964204	2.8585156651726
3.391585E15	0.892857142857143	5273.57148438358			0	556.010506	2.74508299779558
3.304122E15	0.892857142857143	5276.38598438358			0	479.725131	2.68099247012056
3.282564E15	0.892857142857143	5279.19998438358			0	611.368087	2.78630276510396
3.208411E15	0.892857142857143	5281.91398438358			0	448.625526	2.65188398053887
3.529396E15	0.892857142857143	5284.72798438358			0	501.813295	2.70054216329316
3.746509E15	0.892857142857143	5287.54298438358			0	508.305503	2.70612481147252
3.701615E15	0.892857142857143	5290.35898438358			0	519.710449	2.71576144858623
4.202749E15	0.892857142857143	5293.17598438358			0	795.939896	2.90088027399261
4.210109E15	0.892857142857143	5295.89098438358			0	772.764384	2.8880470976353
3.985455E15	0.892857142857143	5298.70448438358			0	714.699102	2.8541232364223
4.636043E15	0.892857142857143	5301.58698438358			0	600.583822	2.77857362937685
5.271089E15	0.892857142857143	5304.30148438358			0	806.40765	2.90655463906304
5.405911E15	0.892857142857143	5307.11698438358			0	818.295204	2.91291000579856
5.228578E15	0.892857142857143	5309.98848438358			0	751.422631	2.8758842708051
5.483052E15	0.892857142857143	5312.70298438358			0	970.853613	2.98715375116541
5.816454E15	0.892857142857143	5315.51598438358			0	878.417938	2.9437011958388
5.987104E15	0.892857142857143	5318.32898438358			0	875.589649	2.94230061880641
6.060545E15	0.892857142857143	5321.14298438358			0	801.673094	2.90399730791644
6.144715E15	0.892857142857143	5329.59298438358			0	1228.154	3.08925282703061
6.516545E15	0.892857142857143	5335.12098438358			0	1435.497	3.1570022892151
7.39963E15	0.892857142857143	5337.93498438358			0	1256.519	3.09916906000601
6.895537E15	0.892857142857143	5340.68648438358			0	1609.934	3.20680807229065
7.872627E15	0.892857142857143	5343.61348438358			0	1808.055	3.25721163733027
7.541731E15	0.892857142857143	5346.32748438358			0	1915.618	3.28230890921414
8.517244E15	0.892857142857143	5349.14198438358			0	2344.915	3.37012710474832
7.766734E15	0.892857142857143	5362.75698438358			0	2774.949	3.44325500575703
9.423295E15	0.892857142857143	5365.57248438358			0	3833.69	3.58361699202339
9.106296E15	0.892857142857143	5368.38698438358			0	2782.64	3.44445702375173
9.346657E15	0.892857142857143	5371.20098438358			0	2109.388	3.32415647104368
1.1076042E16	0.892857142857143	5374.01598438358			0	2370.733	3.37488264501314
1.0024315E16	0.892857142857143	5376.82998438358			0	2086.02	3.31931846796779
1.0757843E16	0.892857142857143	5379.65848438358			0	2517.323	3.40093894384305
1.1867404E16	0.892857142857143	5387.95798438358			0	3183.199	3.50286378970501
1.1443322E16	0.892857142857143	5390.83798438358			0	3479.647	3.5415351882776
1.2089168E16	0.892857142857143	5396.43198438358			0	2922.733	3.46578914312925
1.2273016E16	0.892857142857143	5399.56848438358			0	3916.317	3.59287783782436
1.2388919E16	0.892857142857143	5402.75198438358			0	4455.408	3.64888748032245
1.3715158E16	0.892857142857143	5406.20398438358			0	5261.214	3.72108596709443
