# Supplementary material for: Virus lasers for biological detection
Source: Nat Commun. 2019 Aug 9;10:3594. doi: 10.1038/s41467-019-11604-z (PMC6689004; doi:10.1038/s41467-019-11604-z)
Supplement: Supplementary file 5 — Source Data [file 41467_2019_11604_MOESM5_ESM.zip › s_fig10c_6.csv]

Pump	Dilution factor	Time_elapsed	Empty	Empty	Antibody	Output	Log10(Output)
hw	NA	s	NA	NA	pmol/L	hw	hw
							6917.134304622
261492659000000	0.892207674122568	6737.999984622			4546.28114202582	66.641941	1.82374763775817
251648827000000	0.892207674122568	6740.713984622			4546.28114202582	72.972422	1.86315876099543
287394896000000	0.892207674122568	6743.528484622			4546.28114202582	35.264031	1.54733195461661
274221870000000	0.892207674122568	6746.342484622			4546.28114202582	61.767256	1.79075830830663
278938230000000	0.892207674122568	6751.972484622			4546.28114202582	136.287214	2.13445511372379
297328074000000	0.892207674122568	6754.743984622			4546.28114202582	85.550799	1.93222406998081
325071209000000	0.892207674122568	6757.558484622			4546.28114202582	100.332876	2.00144326129482
320446016000000	0.892207674122568	6760.373984622			4546.28114202582	102.200883	2.00945464805281
350031518000000	0.892207674122568	6765.901984622			4546.28114202582	165.067365	2.21766121862078
350437744000000	0.892207674122568	6771.530484622			4546.28114202582	104.647302	2.01972803590818
422114848000000	0.892207674122568	6774.345484622			4546.28114202582	102.637571	2.0113063655631
391076388000000	0.892207674122568	6777.158984622			4546.28114202582	115.511582	2.06262553181699
404830123000000	0.892207674122568	6780.607984622			4546.28114202582	69.768279	1.8436580102083
401024455000000	0.892207674122568	6783.420984622			4546.28114202582	151.306404	2.17985730980114
441039870000000	0.892207674122568	6786.234484622			4546.28114202582	105.511215	2.02329862412425
444070583000000	0.892207674122568	6799.656984622			4546.28114202582	96.566829	1.98482797055395
443755833000000	0.892207674122568	6802.370984622			4546.28114202582	96.360313	1.98389820201489
516254643000000	0.892207674122568	6805.083984622			4546.28114202582	138.727358	2.14216211541221
483625170000000	0.892207674122568	6807.899484622			4546.28114202582	177.290715	2.2486859914957
502320497000000	0.892207674122568	6810.714484622			4546.28114202582	76.547893	1.88393324113399
556964094000000	0.892207674122568	6813.528484622			4546.28114202582	148.230203	2.17093670337208
584161229000000	0.892207674122568	6816.340984622			4546.28114202582	163.874959	2.21451259604169
593144477000000	0.892207674122568	6819.154484622			4546.28114202582	201.930869	2.30520271424631
628877605000000	0.892207674122568	6821.970984622			4546.28114202582	169.813748	2.22997284750298
669702639000000	0.892207674122568	6825.108484622			4546.28114202582	88.502196	1.94695404695602
718544408000000	0.892207674122568	6827.921984622			4546.28114202582	184.295718	2.2655152447656
693980545000000	0.892207674122568	6830.737484622			4546.28114202582	161.267482	2.20754680501024
812693642000000	0.892207674122568	6833.450984622			4546.28114202582	110.161333	2.04202918243262
797556170000000	0.892207674122568	6839.105484622			4546.28114202582	162.34614	2.21044196714355
779774301000000	0.892207674122568	6841.820484622			4546.28114202582	127.501829	2.10551641472221
827944166000000	0.892207674122568	6844.634484622			4546.28114202582	149.334161	2.1741591663102
897409877000000	0.892207674122568	6850.264484622			4546.28114202582	174.126117	2.24086391539257
871830697000000	0.892207674122568	6853.079984622			4546.28114202582	173.759365	2.23994822079147
902182314000000	0.892207674122568	6855.894484622			4546.28114202582	242.581092	2.38485694673631
1.046064E15	0.892207674122568	6858.709984622			4546.28114202582	226.810143	2.3556624724009
1.09172E15	0.892207674122568	6861.422484622			4546.28114202582	236.740007	2.37427165611733
1.078366E15	0.892207674122568	6867.033984622			4546.28114202582	246.673111	2.39212181109988
1.128204E15	0.892207674122568	6872.663984622			4546.28114202582	230.370187	2.36242627484166
1.064639E15	0.892207674122568	6875.478984622			4546.28114202582	190.63057	2.28019254644784
1.101454E15	0.892207674122568	6881.007484622			4546.28114202582	184.146847	2.26516428717559
1.21564E15	0.892207674122568	6883.821984622			4546.28114202582	232.912201	2.36719223945002
1.436942E15	0.892207674122568	6886.637484622			4546.28114202582	258.543336	2.41253334823562
1.342425E15	0.892207674122568	6889.452984622			4546.28114202582	387.423671	2.58818615192936
1.374308E15	0.892207674122568	6892.267484622			4546.28114202582	237.705893	2.37603994851681
1.38017E15	0.892207674122568	6895.081984622			4546.28114202582	301.845825	2.47978517325889
1.495663E15	0.892207674122568	6897.897484622			4546.28114202582	454.718945	2.65774304863564
1.43938E15	0.892207674122568	6900.712484622			4546.28114202582	251.236427	2.40008260838584
1.716971E15	0.892207674122568	6906.241484622			4546.28114202582	365.883939	2.56334334592617
1.818867E15	0.892207674122568	6909.056484622			4546.28114202582	272.5175	2.43539439618845
1.900469E15	0.892207674122568	6922.440984622			4546.28114202582	294.334662	2.46884140932665
2.059566E15	0.892207674122568	6925.154484622			4546.28114202582	276.767646	2.44211531994324
1.988406E15	0.892207674122568	6927.968484622			4546.28114202582	254.165505	2.40511660835526
2.048746E15	0.892207674122568	6930.781984622			4546.28114202582	339.103901	2.53033278586487
1.994277E15	0.892207674122568	6933.933484622			4546.28114202582	363.8432	2.56091426264328
2.16092E15	0.892207674122568	6936.749984622			4546.28114202582	394.92455	2.59651413195921
2.280351E15	0.892207674122568	6939.564484622			4546.28114202582	190.990277	2.28101125859469
2.274606E15	0.892207674122568	6945.091484622			4546.28114202582	371.62665	2.57010685045868
2.326991E15	0.892207674122568	6947.903984622			4546.28114202582	392.670661	2.59402845349399
2.398416E15	0.892207674122568	6950.716484622			4546.28114202582	480.453544	2.6816514012453
2.600537E15	0.892207674122568	6953.529484622			4546.28114202582	440.189512	2.64363969079618
2.859015E15	0.892207674122568	6956.343484622			4546.28114202582	362.958203	2.55985661607856
2.924696E15	0.892207674122568	6959.155984622			4546.28114202582	606.759519	2.78301659838138
3.041847E15	0.892207674122568	6961.870984622			4546.28114202582	455.690077	2.65866957159086
3.391036E15	0.892207674122568	6964.685484622			4546.28114202582	449.77741	2.652997639275
3.341776E15	0.892207674122568	6967.500984622			4546.28114202582	404.464625	2.60688054365133
3.319578E15	0.892207674122568	6970.315484622			4546.28114202582	454.197511	2.65724474995873
3.563603E15	0.892207674122568	6973.129984622			4546.28114202582	386.47131	2.5871172592604
3.9336E15	0.892207674122568	6975.943484622			4546.28114202582	576.037619	2.76045084660138
3.864168E15	0.892207674122568	6978.757484622			4546.28114202582	556.002279	2.74507657171712
4.149363E15	0.892207674122568	6984.286984622			4546.28114202582	427.549118	2.63098601485599
4.094469E15	0.892207674122568	6987.102484622			4546.28114202582	548.837966	2.73944414616442
4.389268E15	0.892207674122568	6989.916984622			4546.28114202582	591.85778	2.77221736080814
4.76687E15	0.892207674122568	6992.732484622			4546.28114202582	708.004028	2.85003572849937
4.583269E15	0.892207674122568	6995.546484622			4546.28114202582	637.740851	2.80464423695848
4.583324E15	0.892207674122568	6998.361484622			4546.28114202582	376.256302	2.57548378275713
5.234654E15	0.892207674122568	7001.089484622			4546.28114202582	538.868763	2.73148300925956
5.514997E15	0.892207674122568	7006.717484622			4546.28114202582	655.908235	2.81684308355123
5.502379E15	0.892207674122568	7009.541984622			4546.28114202582	690.897767	2.83941378903482
5.722754E15	0.892207674122568	7012.256484622			4546.28114202582	522.534881	2.7181152864007
5.76365E15	0.892207674122568	7017.884484622			4546.28114202582	710.696816	2.85168436975968
6.031857E15	0.892207674122568	7020.698984622			4546.28114202582	859.888533	2.93444215747551
6.736412E15	0.892207674122568	7023.614984622			4546.28114202582	781.80308	2.89309737705091
6.564958E15	0.892207674122568	7026.329984622			4546.28114202582	565.443621	2.7523893089799
7.772724E15	0.892207674122568	7031.959984622			4546.28114202582	714.232691	2.85383972431656
6.923558E15	0.892207674122568	7045.251484622			4546.28114202582	807.098781	2.90692669137366
8.289561E15	0.892207674122568	7053.631484622			4546.28114202582	1128.957	3.05267740072181
8.093838E15	0.892207674122568	7056.446484622			4546.28114202582	1104.812	3.04328838271891
8.107834E15	0.892207674122568	7059.158984622			4546.28114202582	1384.484	3.14128794112034
9.141074E15	0.892207674122568	7061.973984622			4546.28114202582	1465.031	3.165846814442
9.399249E15	0.892207674122568	7065.184484622			4546.28114202582	1561.57	3.1935614569827
8.725093E15	0.892207674122568	7067.998984622			4546.28114202582	840.171233	2.92436780745282
1.0133044E16	0.892207674122568	7073.528484622			4546.28114202582	1971.91	3.29488708941081
1.0159432E16	0.892207674122568	7076.342484622			4546.28114202582	2469.202	3.39255662006431
1.0987407E16	0.892207674122568	7079.192484622			4546.28114202582	1824.584	3.26116386216311
1.1281941E16	0.892207674122568	7082.049484622			4546.28114202582	1783.704	3.25132278623272
1.1208314E16	0.892207674122568	7085.075984622			4546.28114202582	1191.564	3.07611737366559
1.1858635E16	0.892207674122568	7088.242984622			4546.28114202582	1645.314	3.21624879313941
1.2963587E16	0.892207674122568	7093.862984622			4546.28114202582	1701.059	3.23071937706352
1.1874185E16	0.892207674122568	7097.001984622			4546.28114202582	1072.345	3.03033453115097
1.3243282E16	0.892207674122568	7100.247984622			4546.28114202582	1610.315	3.20691083838009
