# Supplementary material for: Virus lasers for biological detection
Source: Nat Commun. 2019 Aug 9;10:3594. doi: 10.1038/s41467-019-11604-z (PMC6689004; doi:10.1038/s41467-019-11604-z)
Supplement: Supplementary file 5 — Source Data [file 41467_2019_11604_MOESM5_ESM.zip › s_fig10c_7.csv]

Pump	Dilution factor	Time_elapsed	Empty	Empty	Antibody	Output	Log10(Output)
hw	NA	s	NA	NA	pmol/L	hw	hw
							7983.0258597684
234188613000000	0.892207674122568	7795.00000476837			4546.28114202582	110.445499	2.04314802170774
243546434000000	0.892207674122568	7800.52800476837			4546.28114202582	56.127597	1.74917644909693
253596544000000	0.892207674122568	7803.34250476837			4546.28114202582	59.72518	1.77615746730243
282581227000000	0.892207674122568	7806.63000476837			4546.28114202582	109.456318	2.03924083482441
315620767000000	0.892207674122568	7809.34300476837			4546.28114202582	88.579434	1.94733290092659
279791421000000	0.892207674122568	7814.96950476837			4546.28114202582	216.473724	2.3354051883829
313000346000000	0.892207674122568	7818.38250476837			4546.28114202582	121.935962	2.08613180893951
324725983000000	0.892207674122568	7821.19700476837			4546.28114202582	142.401048	2.15351318550127
333628977000000	0.892207674122568	7824.10850476837			4546.28114202582	70.406907	1.84761526602913
379575394000000	0.892207674122568	7826.82200476837			4546.28114202582	61.559506	1.78929512606628
368905740000000	0.892207674122568	7829.63650476837			4546.28114202582	95.781079	1.98127972518003
386007151000000	0.892207674122568	7845.73800476837			4546.28114202582	143.509943	2.15688199194415
403857387000000	0.892207674122568	7848.55100476837			4546.28114202582	59.217066	1.77244688580276
394850173000000	0.892207674122568	7854.07800476837			4546.28114202582	85.366498	1.93128746567292
417448367000000	0.892207674122568	7858.01150476837			4546.28114202582	196.368294	2.29307136709437
470787819000000	0.892207674122568	7860.72550476837			4546.28114202582	106.297994	2.02652506882291
502181942000000	0.892207674122568	7863.54100476837			4546.28114202582	116.009926	2.06449514976659
483801041000000	0.892207674122568	7866.35500476837			4546.28114202582	160.510118	2.20550241401857
557516900000000	0.892207674122568	7869.16950476837			4546.28114202582	58.158771	1.76461522052021
543242888000000	0.892207674122568	7874.79800476837			4546.28114202582	157.212745	2.19648775072887
536884798000000	0.892207674122568	7877.61200476837			4546.28114202582	165.919246	2.21989676545056
614856850000000	0.892207674122568	7880.32600476837			4546.28114202582	115.787365	2.06366117070262
573448045000000	0.892207674122568	7885.95700476837			4546.28114202582	203.779336	2.30916014279028
619817090000000	0.892207674122568	7888.77150476837			4546.28114202582	141.156395	2.14970055836178
701287966000000	0.892207674122568	7891.58750476837			4546.28114202582	105.129139	2.02172310758813
681084239000000	0.892207674122568	7897.21700476837			4546.28114202582	194.002302	2.28780688322902
639249587000000	0.892207674122568	7899.92950476837			4546.28114202582	157.059914	2.19606535531333
749217627000000	0.892207674122568	7903.08100476837			4546.28114202582	211.7728	2.32587017877198
769955638000000	0.892207674122568	7905.89550476837			4546.28114202582	205.045484	2.31185020866141
807553811000000	0.892207674122568	7908.71000476837			4546.28114202582	201.146559	2.30351260752575
862980194000000	0.892207674122568	7914.34100476837			4546.28114202582	275.553025	2.44020518303921
886107089000000	0.892207674122568	7917.15550476837			4546.28114202582	294.072659	2.46845464845335
876989359000000	0.892207674122568	7919.86900476837			4546.28114202582	181.907099	2.25984964791652
917789893000000	0.892207674122568	7925.50000476837			4546.28114202582	180.456187	2.2563717765806
934445714000000	0.892207674122568	7928.31600476837			4546.28114202582	230.102425	2.36192119562896
1.041811E15	0.892207674122568	7933.94500476837			4546.28114202582	119.748512	2.0782701255588
1.077168E15	0.892207674122568	7936.75850476837			4546.28114202582	218.525211	2.33950154824728
1.13767E15	0.892207674122568	7939.47050476837			4546.28114202582	226.108521	2.35431692923412
1.159723E15	0.892207674122568	7942.28600476837			4546.28114202582	188.513879	2.27534332987987
1.289919E15	0.892207674122568	7945.10050476837			4546.28114202582	215.566923	2.33358212265278
1.262048E15	0.892207674122568	7950.73100476837			4546.28114202582	241.707922	2.38329088468363
1.303175E15	0.892207674122568	7953.54600476837			4546.28114202582	227.654927	2.35727705392274
1.423847E15	0.892207674122568	7966.92750476837			4546.28114202582	196.284782	2.29288662996363
1.482705E15	0.892207674122568	7969.64150476837			4546.28114202582	211.609068	2.3255342744122
1.515668E15	0.892207674122568	7975.17100476837			4546.28114202582	293.678242	2.46787177175477
1.668476E15	0.892207674122568	7977.98550476837			4546.28114202582	294.198904	2.46864105048655
1.490065E15	0.892207674122568	7980.80000476837			4546.28114202582	372.699857	2.57135922612083
1.6574E15	0.892207674122568	7986.43250476837			4546.28114202582	314.176907	2.49717425985402
1.77168E15	0.892207674122568	7989.24750476837			4546.28114202582	293.277653	2.46727897212296
1.844855E15	0.892207674122568	7991.96300476837			4546.28114202582	386.194909	2.58680654441028
1.763197E15	0.892207674122568	7994.77600476837			4546.28114202582	337.303824	2.52802126479633
1.955774E15	0.892207674122568	7997.59100476837			4546.28114202582	370.168796	2.5683998063775
1.997446E15	0.892207674122568	8000.40500476837			4546.28114202582	367.740839	2.56554186257889
2.248043E15	0.892207674122568	8003.21750476837			4546.28114202582	313.022451	2.49557548769259
2.208325E15	0.892207674122568	8006.03000476837			4546.28114202582	491.233438	2.69128792133471
2.205631E15	0.892207674122568	8009.50800476837			4546.28114202582	382.512991	2.5826461893558
2.408918E15	0.892207674122568	8012.32100476837			4546.28114202582	351.763322	2.5462505540429
2.607136E15	0.892207674122568	8015.13500476837			4546.28114202582	326.074746	2.51331716465217
2.649439E15	0.892207674122568	8017.95000476837			4546.28114202582	285.625847	2.45579750528047
2.801098E15	0.892207674122568	8023.47900476837			4546.28114202582	346.415285	2.53959704629191
2.521285E15	0.892207674122568	8026.29500476837			4546.28114202582	349.63902	2.54361989428572
2.882417E15	0.892207674122568	8029.10950476837			4546.28114202582	365.217234	2.56255126298741
2.748542E15	0.892207674122568	8031.92300476837			4546.28114202582	404.238362	2.6066375254444
3.415459E15	0.892207674122568	8034.73650476837			4546.28114202582	415.648707	2.61872643383674
3.500988E15	0.892207674122568	8037.55050476837			4546.28114202582	415.549974	2.61862325947358
3.368359E15	0.892207674122568	8040.26250476837			4546.28114202582	439.66525	2.6431221414677
3.679798E15	0.892207674122568	8043.07700476837			4546.28114202582	646.453266	2.81053713393112
3.589531E15	0.892207674122568	8045.89150476837			4546.28114202582	521.052343	2.7168813531157
4.08352E15	0.892207674122568	8048.70700476837			4546.28114202582	615.237186	2.78904257709659
4.1598E15	0.892207674122568	8051.52150476837			4546.28114202582	540.592733	2.73287020333235
3.86042E15	0.892207674122568	8054.33650476837			4546.28114202582	407.525348	2.61015462695123
4.784924E15	0.892207674122568	8057.15150476837			4546.28114202582	571.755075	2.75721002817116
4.927537E15	0.892207674122568	8059.86500476837			4546.28114202582	529.244096	2.72365602193203
4.782214E15	0.892207674122568	8062.67850476837			4546.28114202582	620.381844	2.79265907933178
5.259712E15	0.892207674122568	8065.49300476837			4546.28114202582	456.940694	2.65985983696282
4.993116E15	0.892207674122568	8068.30750476837			4546.28114202582	587.990224	2.76937010550105
4.488938E15	0.892207674122568	8071.12200476837			4546.28114202582	426.191282	2.6296045617132
5.824426E15	0.892207674122568	8073.93850476837			4546.28114202582	572.973039	2.75813418690805
6.261253E15	0.892207674122568	8076.75350476837			4546.28114202582	609.123712	2.784705506069
6.118785E15	0.892207674122568	8090.03900476837			4546.28114202582	770.841662	2.8869651791123
5.991709E15	0.892207674122568	8092.75300476837			4546.28114202582	592.545826	2.77272194322108
6.413332E15	0.892207674122568	8095.57050476837			4546.28114202582	757.671607	2.87948101279481
7.040519E15	0.892207674122568	8098.38700476837			4546.28114202582	1031.19	3.0133386927803
6.491012E15	0.892207674122568	8101.23250476837			4546.28114202582	509.409564	2.70706709444274
7.616298E15	0.892207674122568	8106.73700476837			4546.28114202582	798.38508	2.90221241237975
7.605467E15	0.892207674122568	8109.55100476837			4546.28114202582	791.797738	2.89861425672975
7.774508E15	0.892207674122568	8112.45400476837			4546.28114202582	868.549781	2.93879471511936
8.851774E15	0.892207674122568	8115.16800476837			4546.28114202582	1193.066	3.07666446935598
9.374894E15	0.892207674122568	8117.98300476837			4546.28114202582	1028.198	3.01207675476365
9.160822E15	0.892207674122568	8121.09950476837			4546.28114202582	981.501863	2.99189112827617
9.584846E15	0.892207674122568	8123.91500476837			4546.28114202582	903.192718	2.95578042742758
9.648943E15	0.892207674122568	8126.72950476837			4546.28114202582	984.319867	2.99313625076801
9.664793E15	0.892207674122568	8129.54500476837			4546.28114202582	840.62223	2.92460087060717
1.0706708E16	0.892207674122568	8137.91500476837			4546.28114202582	913.674799	2.96079164635625
1.0399482E16	0.892207674122568	8140.77050476837			4546.28114202582	1861.995	3.26997851043946
1.1846536E16	0.892207674122568	8143.65900476837			4546.28114202582	1891.656	3.27684216225341
1.3322649E16	0.892207674122568	8146.68050476837			4546.28114202582	1671.769	3.22317626774648
1.2754774E16	0.892207674122568	8149.59200476837			4546.28114202582	1249.232	3.09664310047445
1.3769479E16	0.892207674122568	8152.63100476837			4546.28114202582	2017.016	3.30470934327184
1.4256326E16	0.892207674122568	8155.83950476837			4546.28114202582	1860.563	3.26964438012973
