# Supplementary material for: Virus lasers for biological detection
Source: Nat Commun. 2019 Aug 9;10:3594. doi: 10.1038/s41467-019-11604-z (PMC6689004; doi:10.1038/s41467-019-11604-z)
Supplement: Supplementary file 5 — Source Data [file 41467_2019_11604_MOESM5_ESM.zip › s_fig10c_8.csv]

Pump	Dilution factor	Time_elapsed	Empty	Empty	Antibody	Output	Log10(Output)
hw	NA	s	NA	NA	pmol/L	hw	hw
							8939.631182735
268027286000000	0.892207674122568	8767.99999773502			4546.28114202582	59.392934	1.77373477987437
266442541000000	0.892207674122568	8770.81349773502			4546.28114202582	69.905837	1.8445134399954
265254137000000	0.892207674122568	8773.62549773502			4546.28114202582	83.739923	1.9229325572157
296611171000000	0.892207674122568	8776.43899773502			4546.28114202582	67.910865	1.8319392622343
315472157000000	0.892207674122568	8779.25199773502			4546.28114202582	52.546521	1.72054396754754
320535573000000	0.892207674122568	8784.77949773502			4546.28114202582	95.636168	1.98062216625391
330372649000000	0.892207674122568	8787.71999773502			4546.28114202582	165.560413	2.21895650110271
315717820000000	0.892207674122568	8790.43399773502			4546.28114202582	96.344475	1.98382681452015
324652759000000	0.892207674122568	8793.24899773502			4546.28114202582	137.605967	2.13863726659562
339790923000000	0.892207674122568	8806.64199773502			4546.28114202582	95.819956	1.98145596709652
387120526000000	0.892207674122568	8809.35549773502			4546.28114202582	48.840486	1.68877997685491
419752682000000	0.892207674122568	8812.06949773502			4546.28114202582	46.123631	1.66392348902145
370659063000000	0.892207674122568	8814.88449773502			4546.28114202582	122.563482	2.08836109066895
385963074000000	0.892207674122568	8817.70099773502			4546.28114202582	79.406728	1.89985730103523
425933992000000	0.892207674122568	8820.51649773502			4546.28114202582	167.536256	2.22410880586161
427737861000000	0.892207674122568	8823.33149773502			4546.28114202582	95.842839	1.98155966965055
479956227000000	0.892207674122568	8826.14549773502			4546.28114202582	135.821266	2.13296777424037
492714478000000	0.892207674122568	8828.95949773502			4546.28114202582	120.481862	2.08092167075965
525933691000000	0.892207674122568	8834.48649773502			4546.28114202582	80.858411	1.90772520248476
540654955000000	0.892207674122568	8837.30099773502			4546.28114202582	75.789398	1.87960845745091
527707570000000	0.892207674122568	8840.11699773502			4546.28114202582	57.419251	1.75905752308406
583446822000000	0.892207674122568	8842.93199773502			4546.28114202582	110.712438	2.04419641447695
563553362000000	0.892207674122568	8845.74999773502			4546.28114202582	92.305987	1.96522987043803
641647756000000	0.892207674122568	8849.22949773502			4546.28114202582	28.335084	1.45232450445528
663494001000000	0.892207674122568	8852.04199773502			4546.28114202582	163.68932	2.2140203445532
743818884000000	0.892207674122568	8854.75399773502			4546.28114202582	122.745264	2.08900474431154
688883437000000	0.892207674122568	8857.56949773502			4546.28114202582	179.42993	2.25389488770291
759724614000000	0.892207674122568	8860.38499773502			4546.28114202582	105.493012	2.02322369233178
754341416000000	0.892207674122568	8863.49449773502			4546.28114202582	206.757884	2.31546207886504
756735828000000	0.892207674122568	8866.30949773502			4546.28114202582	154.204063	2.18809581674499
856825075000000	0.892207674122568	8871.93649773502			4546.28114202582	197.792054	2.29620884048022
829929824000000	0.892207674122568	8874.75049773502			4546.28114202582	231.900959	2.36530254461706
968042494000000	0.892207674122568	8877.56299773502			4546.28114202582	265.874775	2.42467713538356
983256038000000	0.892207674122568	8880.37649773502			4546.28114202582	198.081208	2.29684327589684
1.023874E15	0.892207674122568	8883.19149773502			4546.28114202582	208.740463	2.31960664242587
1.11012E15	0.892207674122568	8885.90649773502			4546.28114202582	239.811426	2.37986987155071
1.070797E15	0.892207674122568	8888.72249773502			4546.28114202582	149.865982	2.17570306376015
1.080582E15	0.892207674122568	8891.53849773502			4546.28114202582	173.158534	2.23844390031965
1.210706E15	0.892207674122568	8897.16649773502			4546.28114202582	230.110653	2.36193672484866
1.18604E15	0.892207674122568	8899.98049773502			4546.28114202582	216.214756	2.33488532990726
1.299365E15	0.892207674122568	8902.79249773502			4546.28114202582	198.36846	2.29747262176552
1.346811E15	0.892207674122568	8905.50449773502			4546.28114202582	199.754527	2.30049663043329
1.463993E15	0.892207674122568	8908.31949773502			4546.28114202582	237.321195	2.37533652650428
1.375917E15	0.892207674122568	8911.13399773502			4546.28114202582	283.93489	2.45321876203435
1.622603E15	0.892207674122568	8913.94899773502			4546.28114202582	214.944803	2.33232694907755
1.556018E15	0.892207674122568	8916.76449773502			4546.28114202582	186.95688	2.27174145179062
1.561231E15	0.892207674122568	8932.86149773502			4546.28114202582	249.903017	2.39777149925787
1.774615E15	0.892207674122568	8935.67699773502			4546.28114202582	474.724203	2.67644137404276
1.841689E15	0.892207674122568	8938.49249773502			4546.28114202582	214.76333	2.33196012927058
1.896225E15	0.892207674122568	8941.30699773502			4546.28114202582	226.925125	2.35588258334536
1.884961E15	0.892207674122568	8946.83649773502			4546.28114202582	269.217144	2.43010271271213
1.909148E15	0.892207674122568	8949.65249773502			4546.28114202582	392.464196	2.59380004276563
2.036533E15	0.892207674122568	8952.46849773502			4546.28114202582	287.825227	2.4591288558506
2.049871E15	0.892207674122568	8957.99749773502			4546.28114202582	323.902621	2.51041446230851
2.224141E15	0.892207674122568	8960.81149773502			4546.28114202582	299.550026	2.47646936162178
2.49984E15	0.892207674122568	8963.62499773502			4546.28114202582	424.807221	2.62819189040345
2.408801E15	0.892207674122568	8966.43849773502			4546.28114202582	338.553928	2.5296278569721
2.258349E15	0.892207674122568	8969.25199773502			4546.28114202582	459.20384	2.66200551110559
2.79471E15	0.892207674122568	8972.06449773502			4546.28114202582	315.216946	2.49860955702965
2.661704E15	0.892207674122568	8974.87699773502			4546.28114202582	336.684429	2.52722303157743
2.909387E15	0.892207674122568	8977.68999773502			4546.28114202582	436.187226	2.63967294285904
2.795225E15	0.892207674122568	8980.50399773502			4546.28114202582	343.203377	2.53555155250199
2.819642E15	0.892207674122568	8983.21849773502			4546.28114202582	350.184622	2.54429707056758
3.046165E15	0.892207674122568	8986.03349773502			4546.28114202582	326.266813	2.51357290074476
3.345766E15	0.892207674122568	8988.84799773502			4546.28114202582	517.432134	2.71385339613455
3.488118E15	0.892207674122568	8991.66149773502			4546.28114202582	388.911094	2.5898503319216
3.726425E15	0.892207674122568	8994.47649773502			4546.28114202582	445.415675	2.64876549659164
3.924914E15	0.892207674122568	8997.19149773502			4546.28114202582	541.244782	2.7333937224616
3.970993E15	0.892207674122568	9000.00499773502			4546.28114202582	511.243067	2.70862743156003
4.081841E15	0.892207674122568	9002.81949773502			4546.28114202582	359.890538	2.55617042862455
4.064064E15	0.892207674122568	9005.63399773502			4546.28114202582	473.852318	2.67564300945623
4.536077E15	0.892207674122568	9008.45049773502			4546.28114202582	498.644326	2.69779088163177
4.870848E15	0.892207674122568	9011.26699773502			4546.28114202582	638.330164	2.80504536730185
4.702471E15	0.892207674122568	9014.08149773502			4546.28114202582	536.95504	2.72993792313466
5.015122E15	0.892207674122568	9016.83699773502			4546.28114202582	567.518042	2.75397967276647
5.345727E15	0.892207674122568	9019.65149773502			4546.28114202582	508.836193	2.70657799466306
5.59862E15	0.892207674122568	9022.54499773502			4546.28114202582	478.296588	2.6796972827786
5.602515E15	0.892207674122568	9028.07449773502			4546.28114202582	422.330668	2.62565261933534
5.708634E15	0.892207674122568	9030.88799773502			4546.28114202582	726.278116	2.8611029583241
6.220033E15	0.892207674122568	9033.60199773502			4546.28114202582	688.842372	2.83811985354404
6.476861E15	0.892207674122568	9036.41649773502			4546.28114202582	468.787625	2.67097613870724
6.24142E15	0.892207674122568	9052.51399773502			4546.28114202582	602.943644	2.78027672135473
6.949431E15	0.892207674122568	9055.32949773502			4546.28114202582	579.094999	2.76274981443073
7.19386E15	0.892207674122568	9061.26749773502			4546.28114202582	808.209527	2.90752396550671
7.36672E15	0.892207674122568	9064.08299773502			4546.28114202582	797.420891	2.90168760921348
7.181281E15	0.892207674122568	9066.89699773502			4546.28114202582	744.763297	2.8720182658477
7.78582E15	0.892207674122568	9069.71199773502			4546.28114202582	672.105588	2.82743750621387
8.628591E15	0.892207674122568	9072.52799773502			4546.28114202582	922.766533	2.96509183509375
8.703243E15	0.892207674122568	9075.34699773502			4546.28114202582	738.428959	2.86830872009706
9.182363E15	0.892207674122568	9078.12049773502			4546.28114202582	823.544508	2.91568707534119
1.030848E16	0.892207674122568	9080.83449773502			4546.28114202582	793.137833	2.8993486663967
1.0239447E16	0.892207674122568	9083.64749773502			4546.28114202582	656.092846	2.81696530226018
1.0331057E16	0.892207674122568	9086.46099773502			4546.28114202582	801.83405	2.90408449468467
1.1332787E16	0.892207674122568	9094.82649773502			4546.28114202582	984.382334	2.99316381113076
1.0523673E16	0.892207674122568	9097.68199773502			4546.28114202582	747.927212	2.8738593345424
1.1457176E16	0.892207674122568	9100.86199773502			4546.28114202582	1696.215	3.22948089945118
1.2449823E16	0.892207674122568	9103.68499773502			4546.28114202582	1015.16	3.00653449706782
1.2843854E16	0.892207674122568	9106.48849773502			4546.28114202582	1060.586	3.02554589002479
1.3530827E16	0.892207674122568	9109.60949773502			4546.28114202582	1729.47	3.23791303298961
1.3405671E16	0.892207674122568	9113.08149773502			4546.28114202582	643.196991	2.80834400403151
