# Supplementary material for: Virus lasers for biological detection
Source: Nat Commun. 2019 Aug 9;10:3594. doi: 10.1038/s41467-019-11604-z (PMC6689004; doi:10.1038/s41467-019-11604-z)
Supplement: Supplementary file 5 — Source Data [file 41467_2019_11604_MOESM5_ESM.zip › s_fig10c_9.csv]

Pump	Dilution factor	Time_elapsed	Empty	Empty	Antibody	Output	Log10(Output)
hw	NA	s	NA	NA	pmol/L	hw	hw
							9954.5102516025
238517809000000	0.892207674122568	9776.99999660254			4546.28114202582	90.086654	1.95466045664533
248062071000000	0.892207674122568	9780.52699660254			4546.28114202582	59.687693	1.77588479322017
271328257000000	0.892207674122568	9783.37599660254			4546.28114202582	72.549156	1.86063236444192
272622631000000	0.892207674122568	9786.19049660254			4546.28114202582	45.212974	1.65526307481375
280786921000000	0.892207674122568	9788.90499660254			4546.28114202582	87.114483	1.94009036355069
335070091000000	0.892207674122568	9791.72049660253			4546.28114202582	59.903877	1.77745493099062
322021876000000	0.892207674122568	9797.35249660254			4546.28114202582	85.84525	1.9337162697257
331036431000000	0.892207674122568	9800.16849660254			4546.28114202582	209.509346	2.32120340117198
341471692000000	0.892207674122568	9802.98199660254			4546.28114202582	156.802694	2.19535351995099
375411460000000	0.892207674122568	9819.08449660254			4546.28114202582	56.687958	1.75349081322127
364109781000000	0.892207674122568	9821.79649660254			4546.28114202582	117.169062	2.06881295318027
395175538000000	0.892207674122568	9824.61149660254			4546.28114202582	131.330509	2.11836562746959
419579854000000	0.892207674122568	9827.42749660254			4546.28114202582	89.663028	1.95261340128737
423039382000000	0.892207674122568	9830.24249660254			4546.28114202582	80.22796	1.90432574930075
429125107000000	0.892207674122568	9833.05749660254			4546.28114202582	62.687787	1.79718293867526
457098653000000	0.892207674122568	9835.87149660253			4546.28114202582	103.42255	2.01461524158995
481558508000000	0.892207674122568	9838.68549660253			4546.28114202582	89.586459	1.95224237097912
474041677000000	0.892207674122568	9841.40149660254			4546.28114202582	44.045611	1.64390263889002
508810947000000	0.892207674122568	9844.21849660254			4546.28114202582	123.041257	2.09005075926957
541859749000000	0.892207674122568	9847.03399660253			4546.28114202582	126.979264	2.10373280547841
562249494000000	0.892207674122568	9849.84849660254			4546.28114202582	67.969025	1.83231104011269
520366427000000	0.892207674122568	9852.66299660254			4546.28114202582	107.546452	2.03159608741303
604660752000000	0.892207674122568	9858.29299660253			4546.28114202582	121.252442	2.08369049396663
650458965000000	0.892207674122568	9861.33399660254			4546.28114202582	180.229667	2.25582628028302
657190254000000	0.892207674122568	9866.96099660253			4546.28114202582	204.801737	2.31133363573307
691601828000000	0.892207674122568	9869.77599660254			4546.28114202582	120.061167	2.07940256040247
689138792000000	0.892207674122568	9875.40499660254			4546.28114202582	214.236805	2.33089408290722
707102722000000	0.892207674122568	9878.22049660253			4546.28114202582	117.500691	2.07004042062141
717185846000000	0.892207674122568	9883.74999660254			4546.28114202582	152.322479	2.18276399910277
794228620000000	0.892207674122568	9886.56399660254			4546.28114202582	141.295753	2.15012910822942
798380346000000	0.892207674122568	9889.37649660254			4546.28114202582	216.376534	2.33521015982221
900203228000000	0.892207674122568	9892.18999660254			4546.28114202582	214.969075	2.33237598771629
896738934000000	0.892207674122568	9895.00349660254			4546.28114202582	159.748743	2.20343744955149
920433607000000	0.892207674122568	9897.81799660253			4546.28114202582	252.022537	2.40143937910335
1.007155E15	0.892207674122568	9900.63149660253			4546.28114202582	198.341822	2.29741429841495
1.014944E15	0.892207674122568	9903.34599660253			4546.28114202582	207.560192	2.31714406375975
990178873000000	0.892207674122568	9906.16099660254			4546.28114202582	214.895745	2.33222781641599
1.103159E15	0.892207674122568	9908.97599660254			4546.28114202582	158.696414	2.20056711328536
1.178709E15	0.892207674122568	9911.79099660253			4546.28114202582	214.692005	2.33181587187438
1.197602E15	0.892207674122568	9914.60499660253			4546.28114202582	209.721108	2.32164214351534
1.281117E15	0.892207674122568	9917.41949660254			4546.28114202582	209.879595	2.32197021747868
1.190761E15	0.892207674122568	9922.94599660254			4546.28114202582	210.722219	2.32371033095855
1.349032E15	0.892207674122568	9925.76049660254			4546.28114202582	220.820496	2.34403938104353
1.37637E15	0.892207674122568	9928.57499660254			4546.28114202582	196.097601	2.29247228067016
1.330594E15	0.892207674122568	9941.86699660254			4546.28114202582	198.882488	2.29859654431201
1.586629E15	0.892207674122568	9944.68349660253			4546.28114202582	225.130859	2.35243502842952
1.535199E15	0.892207674122568	9950.31349660254			4546.28114202582	204.606945	2.31092037094011
1.669352E15	0.892207674122568	9953.12699660254			4546.28114202582	293.459949	2.46754883772949
1.726039E15	0.892207674122568	9955.83999660254			4546.28114202582	223.768601	2.34979914667349
1.848378E15	0.892207674122568	9958.65599660254			4546.28114202582	197.552884	2.29568337416499
1.980181E15	0.892207674122568	9961.47049660253			4546.28114202582	229.383063	2.36056134766641
1.962752E15	0.892207674122568	9964.28499660254			4546.28114202582	173.956008	2.24043943277426
2.00534E15	0.892207674122568	9967.10149660254			4546.28114202582	219.902227	2.34222962758232
2.185782E15	0.892207674122568	9972.72999660253			4546.28114202582	234.514812	2.37017027803922
2.208277E15	0.892207674122568	9975.44399660253			4546.28114202582	319.936074	2.50506321118715
2.158399E15	0.892207674122568	9978.25949660254			4546.28114202582	327.102444	2.51468378904014
2.386005E15	0.892207674122568	9981.07549660254			4546.28114202582	280.714395	2.44826468377363
2.455143E15	0.892207674122568	9983.89049660253			4546.28114202582	303.492404	2.4821478257501
2.351232E15	0.892207674122568	9986.70549660254			4546.28114202582	270.085686	2.43150156806031
2.483409E15	0.892207674122568	9989.81299660254			4546.28114202582	409.109447	2.61183950817743
2.898523E15	0.892207674122568	9992.62699660254			4546.28114202582	328.706598	2.51680842159374
2.935108E15	0.892207674122568	9995.44049660254			4546.28114202582	315.393328	2.49885250179113
3.222189E15	0.892207674122568	9998.25349660254			4546.28114202582	305.280036	2.48469840423797
2.942411E15	0.892207674122568	10003.8814966025			4546.28114202582	375.943648	2.57512275131924
3.146052E15	0.892207674122568	10006.5964966025			4546.28114202582	363.132271	2.56006484570291
3.410305E15	0.892207674122568	10009.4109966025			4546.28114202582	442.325127	2.64574161087648
3.402848E15	0.892207674122568	10012.2264966025			4546.28114202582	305.032792	2.4843465299013
3.980258E15	0.892207674122568	10015.0424966025			4546.28114202582	466.049327	2.66843188516679
3.579485E15	0.892207674122568	10017.8569966025			4546.28114202582	208.023775	2.31811297323797
4.076621E15	0.892207674122568	10023.4839966025			4546.28114202582	180.374424	2.25617495724627
4.573968E15	0.892207674122568	10026.1984966025			4546.28114202582	357.727925	2.55355284341998
4.425568E15	0.892207674122568	10029.0144966025			4546.28114202582	336.81813	2.52739546034258
4.478797E15	0.892207674122568	10031.8309966025			4546.28114202582	445.301001	2.64865367139057
4.888891E15	0.892207674122568	10034.6439966025			4546.28114202582	542.094554	2.73407504428552
4.598682E15	0.892207674122568	10037.4644966025			4546.28114202582	564.145179	2.75139088115548
4.996048E15	0.892207674122568	10040.1794966025			4546.28114202582	369.369162	2.56746063411373
4.865832E15	0.892207674122568	10042.9929966025			4546.28114202582	556.99835	2.74585390866214
5.252027E15	0.892207674122568	10045.8074966025			4546.28114202582	450.642095	2.65383175723321
5.86158E15	0.892207674122568	10048.6229966025			4546.28114202582	613.637918	2.78791218775541
6.204025E15	0.892207674122568	10051.4369966025			4546.28114202582	357.793233	2.55363212242881
5.900143E15	0.892207674122568	10064.7259966025			4546.28114202582	639.601094	2.80590919790996
6.649391E15	0.892207674122568	10067.5389966025			4546.28114202582	548.382869	2.73908387935056
7.256187E15	0.892207674122568	10070.4264966025			4546.28114202582	586.986439	2.76862806796738
7.167956E15	0.892207674122568	10073.1404966025			4546.28114202582	595.41911	2.77482276923305
7.780164E15	0.892207674122568	10075.9549966025			4546.28114202582	412.862072	2.61580498779674
8.238794E15	0.892207674122568	10078.7694966025			4546.28114202582	675.442454	2.82958835413547
7.865044E15	0.892207674122568	10081.4839966025			4546.28114202582	776.215925	2.8899825485672
8.090674E15	0.892207674122568	10084.2999966025			4546.28114202582	632.001996	2.80071844988115
8.094477E15	0.892207674122568	10087.4274966025			4546.28114202582	628.774662	2.7984950324345
9.084805E15	0.892207674122568	10090.6414966025			4546.28114202582	731.078493	2.8639640079383
9.907834E15	0.892207674122568	10093.4559966025			4546.28114202582	966.246073	2.98508774187811
9.314464E15	0.892207674122568	10096.1684966025			4546.28114202582	742.445129	2.87066436229485
9.881333E15	0.892207674122568	10098.9809966025			4546.28114202582	679.443712	2.83215348376114
1.080789E16	0.892207674122568	10101.7994966025			4546.28114202582	1064.935	3.02732310072986
1.0109085E16	0.892207674122568	10104.6364966025			4546.28114202582	736.695989	2.86728830531042
1.0759751E16	0.892207674122568	10107.5259966025			4546.28114202582	764.654909	2.88346548099596
1.2488748E16	0.892207674122568	10110.3384966025			4546.28114202582	1171.985	3.06892205327003
1.2677724E16	0.892207674122568	10118.9774966025			4546.28114202582	699.998447	2.84509707649986
1.2226352E16	0.892207674122568	10122.0654966025			4546.28114202582	693.519295	2.84105854845971
1.400458E16	0.892207674122568	10125.3249966025			4546.28114202582	634.704484	2.80257156648723
