# Supplementary material for: Virus lasers for biological detection
Source: Nat Commun. 2019 Aug 9;10:3594. doi: 10.1038/s41467-019-11604-z (PMC6689004; doi:10.1038/s41467-019-11604-z)
Supplement: Supplementary file 5 — Source Data [file 41467_2019_11604_MOESM5_ESM.zip › s_fig10e_1.csv]

Pump	Dilution factor	Time_elapsed	Non-binding mAb	Binding mAb	Antibody	Output	Log10(Output)
hw	NA	s	pmol/L	pmol/L	1 no anti, 2 non-bind, 3 bind, 4 undiluted bind	hw	hw
							62.565616666667
240305653000000	1	0	0	0	1	41.69413	1.62007491617147
273235161000000	1	2.714	0	0	1	97.992307	1.99119198223748
313358650000000	1	5.528	0	0	1	83.68412	1.92264305356453
380071784000000	1	8.342	0	0	1	72.100101	1.85793587309269
438956715000000	1	13.867	0	0	1	117.966406	2.07175834827202
503989130000000	1	16.808	0	0	1	187.629005	2.27329997550229
531233764000000	1	19.8185	0	0	1	58.896676	1.77009078484493
650610156000000	1	25.448	0	0	1	225.425664	2.35300335758012
717964993000000	1	31.076	0	0	1	219.42535	2.34128679976167
838514638000000	1	33.8885	0	0	1	207.379045	2.31676487017912
927937280000000	1	36.9365	0	0	1	282.423803	2.45090129675622
1.202796E15	1	39.751	0	0	1	181.17349	2.25809465035515
1.28303E15	1	45.382	0	0	1	234.457918	2.37006490410682
1.48724E15	1	48.195	0	0	1	201.646706	2.30459113198357
1.752033E15	1	53.826	0	0	1	263.680389	2.4210778307195
2.064906E15	1	56.6435	0	0	1	410.734397	2.6135610744187
2.229909E15	1	62.197	0	0	1	526.518813	2.72141389353882
2.72843E15	1	65.055	0	0	1	617.44584	2.79059886894269
2.953804E15	1	70.552	0	0	1	420.39968	2.62366237677988
3.44782E15	1	78.9365	0	0	1	2070.039	3.31597852773964
3.815496E15	1	92.5635	0	0	1	2176.84	3.33782650911885
4.492294E15	1	95.551	0	0	1	3379.503	3.52885283630485
5.231193E15	1	104.151	0	0	1	5646.712	3.75179563792275
6.195404E15	1	107.114	0	0	1	10980.106	4.04060653273637
7.081357E15	1	115.771	0	0	1	11298.621	4.05302544094921
7.890777E15	1	118.869	0	0	1	17714.73	4.24833453739718
9.197832E15	1	122.0945	0	0	1	38775.538	4.58855783224477
9.915986E15	1	127.97	0	0	1	23971.454	4.37969437717197
1.2195695E16	1	134.2375	0	0	1	63379.526	4.80194898688404
1.4131239E16	1	143.6825	0	0	1	40038.469	4.60247746247451
