# Supplementary material for: Virus lasers for biological detection
Source: Nat Commun. 2019 Aug 9;10:3594. doi: 10.1038/s41467-019-11604-z (PMC6689004; doi:10.1038/s41467-019-11604-z)
Supplement: Supplementary file 5 — Source Data [file 41467_2019_11604_MOESM5_ESM.zip › s_fig10e_10.csv]

Pump	Dilution factor	Time_elapsed	Non-binding mAb	Binding mAb	Antibody	Output	Log10(Output)
hw	NA	s	pmol/L	pmol/L	1 no anti, 2 non-bind, 3 bind, 4 undiluted bind	hw	hw
							18992.990385681
275127501000000	0.998542274052478	18941.0000190139	91.1078717201166	0	2	94.881277	1.97718052119642
289567040000000	0.998542274052478	18943.7665190139	91.1078717201166	0	2	44.057765	1.64402246211147
319916861000000	0.998542274052478	18946.6110190139	91.1078717201166	0	2	79.82062	1.90211509680723
381293189000000	0.998542274052478	18949.3835190139	91.1078717201166	0	2	129.662831	2.11281549956101
435728905000000	0.998542274052478	18952.2045190139	91.1078717201166	0	2	107.26103	2.03044196306494
509220912000000	0.998542274052478	18954.9165190139	91.1078717201166	0	2	46.581844	1.66821667662402
515775432000000	0.998542274052478	18957.8550190139	91.1078717201166	0	2	44.338955	1.64678545325565
656440182000000	0.998542274052478	18963.3835190139	91.1078717201166	0	2	187.292541	2.27252048176902
768087624000000	0.998542274052478	18966.5115190139	91.1078717201166	0	2	157.971684	2.1985792478112
875732920000000	0.998542274052478	18969.3535190139	91.1078717201166	0	2	146.948689	2.16716571587576
983006361000000	0.998542274052478	18974.8805190139	91.1078717201166	0	2	172.799088	2.23754144602706
1.287914E15	0.998542274052478	18977.6935190139	91.1078717201166	0	2	202.024473	2.30540398254102
1.338131E15	0.998542274052478	18983.3235190139	91.1078717201166	0	2	176.70741	2.24725476147414
1.520238E15	0.998542274052478	18986.0370190139	91.1078717201166	0	2	233.418027	2.36813439380146
1.881498E15	0.998542274052478	18988.8525190139	91.1078717201166	0	2	258.932014	2.41318574933021
2.020711E15	0.998542274052478	18994.4815190139	91.1078717201166	0	2	286.842146	2.45764296300159
2.306635E15	0.998542274052478	18997.2945190139	91.1078717201166	0	2	195.051098	2.29014839942607
2.551711E15	0.998542274052478	19002.8545190139	91.1078717201166	0	2	359.416691	2.55559824150106
2.922649E15	0.998542274052478	19006.0125190139	91.1078717201166	0	2	369.179708	2.56723782196975
3.298181E15	0.998542274052478	19008.9160190139	91.1078717201166	0	2	456.582813	2.65951955945438
4.008901E15	0.998542274052478	19012.0240190139	91.1078717201166	0	2	412.388575	2.61530662488697
4.630042E15	0.998542274052478	19015.1100190139	91.1078717201166	0	2	568.207917	2.75450728057569
5.260089E15	0.998542274052478	19021.1345190139	91.1078717201166	0	2	837.396736	2.92293126376807
5.85374E15	0.998542274052478	19024.3335190139	91.1078717201166	0	2	745.373792	2.87237411850921
6.934557E15	0.998542274052478	19027.3415190139	91.1078717201166	0	2	1114.448	3.04705980916447
7.745536E15	0.998542274052478	19036.1070190139	91.1078717201166	0	2	1374.596	3.13817507580143
9.012249E15	0.998542274052478	19039.6265190139	91.1078717201166	0	2	1815.547	3.25900749619931
1.1279419E16	0.998542274052478	19045.9290190139	91.1078717201166	0	2	3630.592	3.55997744635037
1.1895413E16	0.998542274052478	19049.3810190139	91.1078717201166	0	2	4129.005	3.61584540878197
1.3478072E16	0.998542274052478	19053.3925190139	91.1078717201166	0	2	3413.91	3.53325206773988
