# Supplementary material for: Virus lasers for biological detection
Source: Nat Commun. 2019 Aug 9;10:3594. doi: 10.1038/s41467-019-11604-z (PMC6689004; doi:10.1038/s41467-019-11604-z)
Supplement: Supplementary file 5 — Source Data [file 41467_2019_11604_MOESM5_ESM.zip › s_fig10e_11.csv]

Pump	Dilution factor	Time_elapsed	Non-binding mAb	Binding mAb	Antibody	Output	Log10(Output)
hw	NA	s	pmol/L	pmol/L	1 no anti, 2 non-bind, 3 bind, 4 undiluted bind	hw	hw
							21203.986933035
231600754000000	0.998542274052478	21154.999999702	91.1078717201166	0	2	54.942728	1.73991021908042
271315125000000	0.998542274052478	21157.735499702	91.1078717201166	0	2	64.302853	1.80823024220368
330859843000000	0.998542274052478	21160.550999702	91.1078717201166	0	2	31.640929	1.50024922620524
402101317000000	0.998542274052478	21163.366999702	91.1078717201166	0	2	28.918369	1.46117379504453
410177846000000	0.998542274052478	21166.181999702	91.1078717201166	0	2	126.972681	2.103710289718
492051090000000	0.998542274052478	21171.705999702	91.1078717201166	0	2	125.231121	2.09771226816396
572336804000000	0.998542274052478	21174.521999702	91.1078717201166	0	2	133.416488	2.12520950428017
674176847000000	0.998542274052478	21177.336999702	91.1078717201166	0	2	36.826666	1.56616240298896
791762603000000	0.998542274052478	21180.151499702	91.1078717201166	0	2	140.270322	2.14696579394321
853123313000000	0.998542274052478	21182.966499702	91.1078717201166	0	2	170.877589	2.23268510770694
977223124000000	0.998542274052478	21185.780999702	91.1078717201166	0	2	180.697738	2.25695271603483
1.174367E15	0.998542274052478	21188.875499702	91.1078717201166	0	2	241.561437	2.38302760447376
1.28214E15	0.998542274052478	21191.691499702	91.1078717201166	0	2	232.020669	2.36552667468751
1.54823E15	0.998542274052478	21194.507499702	91.1078717201166	0	2	236.110991	2.37311620401879
1.710558E15	0.998542274052478	21197.322499702	91.1078717201166	0	2	107.549908	2.03161004322084
1.884747E15	0.998542274052478	21205.664999702	91.1078717201166	0	2	242.124822	2.38403931445222
2.303352E15	0.998542274052478	21208.480499702	91.1078717201166	0	2	309.78683	2.49106295060877
2.438581E15	0.998542274052478	21211.324999702	91.1078717201166	0	2	235.278475	2.37158219654988
2.930572E15	0.998542274052478	21214.462999702	91.1078717201166	0	2	302.669644	2.48096886593714
3.295938E15	0.998542274052478	21217.369499702	91.1078717201166	0	2	395.359637	2.59699232931011
3.784357E15	0.998542274052478	21220.360499702	91.1078717201166	0	2	580.41778	2.76374070775883
4.558967E15	0.998542274052478	21226.034499702	91.1078717201166	0	2	600.187015	2.77828659526269
5.498493E15	0.998542274052478	21229.128999702	91.1078717201166	0	2	1014.946	3.0064429363124
6.010218E15	0.998542274052478	21232.276999702	91.1078717201166	0	2	1006.665	3.00288496920629
6.480169E15	0.998542274052478	21240.992499702	91.1078717201166	0	2	1799.481	3.25514726547144
7.83992E15	0.998542274052478	21244.156499702	91.1078717201166	0	2	1357.678	3.13279678069183
8.617795E15	0.998542274052478	21247.482499702	91.1078717201166	0	2	2059.652	3.31379384791922
1.0004992E16	0.998542274052478	21250.830999702	91.1078717201166	0	2	2831.702	3.45204754754695
1.2120375E16	0.998542274052478	21254.360499702	91.1078717201166	0	2	2721.77	3.43485142286909
1.2641E16	0.998542274052478	21268.984499702	91.1078717201166	0	2	2775.396	3.44332495803345
