# Supplementary material for: Virus lasers for biological detection
Source: Nat Commun. 2019 Aug 9;10:3594. doi: 10.1038/s41467-019-11604-z (PMC6689004; doi:10.1038/s41467-019-11604-z)
Supplement: Supplementary file 5 — Source Data [file 41467_2019_11604_MOESM5_ESM.zip › s_fig10e_12.csv]

Pump	Dilution factor	Time_elapsed	Non-binding mAb	Binding mAb	Antibody	Output	Log10(Output)
hw	NA	s	pmol/L	pmol/L	1 no anti, 2 non-bind, 3 bind, 4 undiluted bind	hw	hw
							23399.811191738
236349134000000	0.998542274052478	23349.0000084043	91.1078717201166	0	2	15.558872	1.19197810795359
280874706000000	0.998542274052478	23351.7240084043	91.1078717201166	0	2	46.183122	1.66448328807754
327958826000000	0.998542274052478	23354.5050084043	91.1078717201166	0	2	128.374964	2.1084803348168
373875509000000	0.998542274052478	23360.1345084043	91.1078717201166	0	2	99.517498	1.99789944875296
446775969000000	0.998542274052478	23362.9655084043	91.1078717201166	0	2	120.98719	2.08273939009478
510614816000000	0.998542274052478	23365.8115084043	91.1078717201166	0	2	79.057648	1.89794388974619
569330539000000	0.998542274052478	23368.5240084043	91.1078717201166	0	2	84.113543	1.92486592655469
698836526000000	0.998542274052478	23371.3945084043	91.1078717201166	0	2	102.926551	2.01252742010155
767544800000000	0.998542274052478	23374.1085084043	91.1078717201166	0	2	179.437608	2.25391347123405
869998380000000	0.998542274052478	23376.9240084043	91.1078717201166	0	2	171.66257	2.23467561016061
954127230000000	0.998542274052478	23379.7390084043	91.1078717201166	0	2	203.323797	2.30818821140225
1.122607E15	0.998542274052478	23382.5535084043	91.1078717201166	0	2	214.038468	2.33049183381069
1.33551E15	0.998542274052478	23385.6625084043	91.1078717201166	0	2	166.506077	2.22143008864957
1.474641E15	0.998542274052478	23388.4755084043	91.1078717201166	0	2	121.303504	2.08387334617478
1.75658E15	0.998542274052478	23394.1060084043	91.1078717201166	0	2	234.138238	2.36947234576107
1.875882E15	0.998542274052478	23399.6360084043	91.1078717201166	0	2	139.243194	2.14377397669689
2.267205E15	0.998542274052478	23402.4505084043	91.1078717201166	0	2	186.485753	2.27064565850488
2.816985E15	0.998542274052478	23408.1315084043	91.1078717201166	0	2	198.71471	2.29823001726265
3.202394E15	0.998542274052478	23410.9250084043	91.1078717201166	0	2	305.170759	2.48454291783679
3.125361E15	0.998542274052478	23413.7240084043	91.1078717201166	0	2	375.550202	2.57466799991352
3.898175E15	0.998542274052478	23416.8340084043	91.1078717201166	0	2	765.789976	2.8841096772423
4.610516E15	0.998542274052478	23419.9015084043	91.1078717201166	0	2	481.351515	2.68246234304659
5.250455E15	0.998542274052478	23425.9280084043	91.1078717201166	0	2	779.023651	2.89155064296508
5.865091E15	0.998542274052478	23429.0805084043	91.1078717201166	0	2	655.381889	2.81649443580126
6.799483E15	0.998542274052478	23432.2650084043	91.1078717201166	0	2	859.367858	2.93417910620816
7.86324E15	0.998542274052478	23435.6690084043	91.1078717201166	0	2	1161.816	3.0651373530869
8.888732E15	0.998542274052478	23439.0070084043	91.1078717201166	0	2	1282.082	3.10791580288065
1.0687263E16	0.998542274052478	23461.2770084043	91.1078717201166	0	2	2520.421	3.40147308947432
1.2412534E16	0.998542274052478	23464.9135084043	91.1078717201166	0	2	4074.741	3.61010000918752
1.3243282E16	0.998542274052478	23468.9650084043	91.1078717201166	0	2	2455.712	3.39017743244272
