# Supplementary material for: Virus lasers for biological detection
Source: Nat Commun. 2019 Aug 9;10:3594. doi: 10.1038/s41467-019-11604-z (PMC6689004; doi:10.1038/s41467-019-11604-z)
Supplement: Supplementary file 5 — Source Data [file 41467_2019_11604_MOESM5_ESM.zip › s_fig10e_13.csv]

Pump	Dilution factor	Time_elapsed	Non-binding mAb	Binding mAb	Antibody	Output	Log10(Output)
hw	NA	s	pmol/L	pmol/L	1 no anti, 2 non-bind, 3 bind, 4 undiluted bind	hw	hw
							24692.978617405
255564258000000	0.998542274052478	24638.0000174046	91.1078717201166	0	2	25.935773	1.4138991964064
283263609000000	0.998542274052478	24640.8130174046	91.1078717201166	0	2	69.222625	1.84024806420687
306923206000000	0.998542274052478	24643.6270174046	91.1078717201166	0	2	42.498054	1.62836904401711
381943725000000	0.998542274052478	24646.5225174046	91.1078717201166	0	2	65.643883	1.81719426274662
431870127000000	0.998542274052478	24649.2345174046	91.1078717201166	0	2	55.925638	1.74761094723088
515305103000000	0.998542274052478	24652.0500174046	91.1078717201166	0	2	44.686423	1.65017559221831
572692734000000	0.998542274052478	24654.8650174046	91.1078717201166	0	2	51.037873	1.70789256689627
635053575000000	0.998542274052478	24657.6815174046	91.1078717201166	0	2	128.805241	2.10993353453833
743426484000000	0.998542274052478	24660.8090174046	91.1078717201166	0	2	109.794405	2.0405802095172
863829967000000	0.998542274052478	24666.3595174046	91.1078717201166	0	2	120.01634	2.07924037845374
1.001273E15	0.998542274052478	24672.3090174046	91.1078717201166	0	2	206.873546	2.31570495871426
1.176638E15	0.998542274052478	24678.3405174046	91.1078717201166	0	2	221.93159	2.34621912461246
1.285888E15	0.998542274052478	24681.1555174046	91.1078717201166	0	2	113.657202	2.05559696042842
1.579734E15	0.998542274052478	24686.6840174046	91.1078717201166	0	2	160.192464	2.20464208153475
1.787214E15	0.998542274052478	24692.3120174046	91.1078717201166	0	2	296.790328	2.47244974376106
1.951078E15	0.998542274052478	24695.1260174046	91.1078717201166	0	2	174.006307	2.2405649899243
2.313022E15	0.998542274052478	24697.9640174046	91.1078717201166	0	2	258.839205	2.41303005725802
2.510245E15	0.998542274052478	24700.7095174046	91.1078717201166	0	2	367.344636	2.56507370261892
3.116888E15	0.998542274052478	24703.5820174046	91.1078717201166	0	2	224.956445	2.35209844021259
3.546081E15	0.998542274052478	24706.3820174046	91.1078717201166	0	2	336.777266	2.52734276696066
3.921628E15	0.998542274052478	24709.4045174046	91.1078717201166	0	2	444.539774	2.64791062437472
4.518903E15	0.998542274052478	24712.2990174046	91.1078717201166	0	2	511.005117	2.708425249007
5.355384E15	0.998542274052478	24718.2175174046	91.1078717201166	0	2	729.007379	2.86273192426141
6.099241E15	0.998542274052478	24732.1555174046	91.1078717201166	0	2	880.905837	2.94492948768912
6.441245E15	0.998542274052478	24735.3790174046	91.1078717201166	0	2	588.448985	2.76970881808286
8.22784E15	0.998542274052478	24741.2550174046	91.1078717201166	0	2	1132.843	3.05416972543423
8.599089E15	0.998542274052478	24744.4895174046	91.1078717201166	0	2	1176.867	3.07072738516304
1.0526589E16	0.998542274052478	24747.9125174046	91.1078717201166	0	2	1270.082	3.10383176111177
1.2044028E16	0.998542274052478	24759.8955174046	91.1078717201166	0	2	2062.853	3.31446828102043
1.3714996E16	0.998542274052478	24763.8235174046	91.1078717201166	0	2	3188.857	3.50363504432813
