# Supplementary material for: Virus lasers for biological detection
Source: Nat Commun. 2019 Aug 9;10:3594. doi: 10.1038/s41467-019-11604-z (PMC6689004; doi:10.1038/s41467-019-11604-z)
Supplement: Supplementary file 5 — Source Data [file 41467_2019_11604_MOESM5_ESM.zip › s_fig10e_14.csv]

Pump	Dilution factor	Time_elapsed	Non-binding mAb	Binding mAb	Antibody	Output	Log10(Output)
hw	NA	s	pmol/L	pmol/L	1 no anti, 2 non-bind, 3 bind, 4 undiluted bind	hw	hw
							26162.96214398
250967073000000	0.997088791848617	26110.9999939799	90.9752547307133	90.9752547307133	3	25.659156	1.40924236713747
288818906000000	0.997088791848617	26113.8749939799	90.9752547307133	90.9752547307133	3	40.977286	1.61254319090617
320444171000000	0.997088791848617	26116.5889939799	90.9752547307133	90.9752547307133	3	85.550648	1.93222330343596
395810900000000	0.997088791848617	26119.4014939799	90.9752547307133	90.9752547307133	3	64.141154	1.80713676930186
446342304000000	0.997088791848617	26122.2169939799	90.9752547307133	90.9752547307133	3	46.536218	1.66779108525772
469874867000000	0.997088791848617	26125.2969939799	90.9752547307133	90.9752547307133	3	57.897084	1.76265669093642
544841056000000	0.997088791848617	26130.9979939799	90.9752547307133	90.9752547307133	3	83.39469	1.92113839863395
663283990000000	0.997088791848617	26133.8134939799	90.9752547307133	90.9752547307133	3	84.66497	1.92770375882523
712115532000000	0.997088791848617	26136.8954939799	90.9752547307133	90.9752547307133	3	113.104972	2.05348169656739
828794664000000	0.997088791848617	26140.0849939799	90.9752547307133	90.9752547307133	3	58.782562	1.7692485105936
994703343000000	0.997088791848617	26142.8994939799	90.9752547307133	90.9752547307133	3	79.047046	1.89788564492135
1.17425E15	0.997088791848617	26145.7149939799	90.9752547307133	90.9752547307133	3	35.054655	1.5447456972407
1.226893E15	0.997088791848617	26151.2424939799	90.9752547307133	90.9752547307133	3	169.10382	2.22815341827889
1.438712E15	0.997088791848617	26154.0554939799	90.9752547307133	90.9752547307133	3	197.049779	2.29457595212152
1.583078E15	0.997088791848617	26156.8709939799	90.9752547307133	90.9752547307133	3	158.107657	2.19895290290073
1.861843E15	0.997088791848617	26159.6934939799	90.9752547307133	90.9752547307133	3	227.055723	2.35613245288308
2.383251E15	0.997088791848617	26165.2389939799	90.9752547307133	90.9752547307133	3	281.637164	2.44968996245579
2.543399E15	0.997088791848617	26168.0869939799	90.9752547307133	90.9752547307133	3	304.519289	2.48361480711977
2.83929E15	0.997088791848617	26170.8379939799	90.9752547307133	90.9752547307133	3	213.977416	2.33036793865688
3.312581E15	0.997088791848617	26173.6354939799	90.9752547307133	90.9752547307133	3	271.537433	2.43382970804911
3.710703E15	0.997088791848617	26190.1339939799	90.9752547307133	90.9752547307133	3	435.671933	2.63915958257553
4.494972E15	0.997088791848617	26193.0029939799	90.9752547307133	90.9752547307133	3	355.800564	2.55120663217369
4.885911E15	0.997088791848617	26195.9969939799	90.9752547307133	90.9752547307133	3	599.773471	2.77798725226527
5.567694E15	0.997088791848617	26198.9344939799	90.9752547307133	90.9752547307133	3	698.116159	2.84392769055375
6.876424E15	0.997088791848617	26201.7304939799	90.9752547307133	90.9752547307133	3	905.870257	2.9570660004319
8.117726E15	0.997088791848617	26204.7929939799	90.9752547307133	90.9752547307133	3	1120.013	3.04922306355902
8.661588E15	0.997088791848617	26208.2949939799	90.9752547307133	90.9752547307133	3	1146.492	3.05937102865342
9.920849E15	0.997088791848617	26211.8084939799	90.9752547307133	90.9752547307133	3	1118.37	3.04858550871527
1.076044E16	0.997088791848617	26220.8619939799	90.9752547307133	90.9752547307133	3	862.604954	2.93581194800039
1.3674154E16	0.997088791848617	26224.8589939799	90.9752547307133	90.9752547307133	3	1932.172	3.28604578425649
