# Supplementary material for: Virus lasers for biological detection
Source: Nat Commun. 2019 Aug 9;10:3594. doi: 10.1038/s41467-019-11604-z (PMC6689004; doi:10.1038/s41467-019-11604-z)
Supplement: Supplementary file 5 — Source Data [file 41467_2019_11604_MOESM5_ESM.zip › s_fig10e_15.csv]

Pump	Dilution factor	Time_elapsed	Non-binding mAb	Binding mAb	Antibody	Output	Log10(Output)
hw	NA	s	pmol/L	pmol/L	1 no anti, 2 non-bind, 3 bind, 4 undiluted bind	hw	hw
							28104.495401215
246516299000000	0.997088791848617	28050.0000178814	90.9752547307133	90.9752547307133	3	122.857436	2.08940144747491
306658580000000	0.997088791848617	28055.5305178814	90.9752547307133	90.9752547307133	3	177.907343	2.25019387365204
337274431000000	0.997088791848617	28058.3460178814	90.9752547307133	90.9752547307133	3	61.060875	1.78576302343053
388997175000000	0.997088791848617	28061.1475178814	90.9752547307133	90.9752547307133	3	55.700424	1.74585850110119
488170408000000	0.997088791848617	28063.9610178814	90.9752547307133	90.9752547307133	3	86.755605	1.93829754273595
493306864000000	0.997088791848617	28066.6755178814	90.9752547307133	90.9752547307133	3	110.316084	2.04263883685727
537868988000000	0.997088791848617	28069.6075178814	90.9752547307133	90.9752547307133	3	168.879511	2.22757696277764
696337082000000	0.997088791848617	28072.6175178814	90.9752547307133	90.9752547307133	3	152.238139	2.18252346637874
770120180000000	0.997088791848617	28075.5040178814	90.9752547307133	90.9752547307133	3	110.569135	2.04363391205078
877802452000000	0.997088791848617	28081.0595178814	90.9752547307133	90.9752547307133	3	172.58101	2.23699300629264
1.0089E15	0.997088791848617	28083.8720178814	90.9752547307133	90.9752547307133	3	111.049208	2.04551546551884
1.194177E15	0.997088791848617	28086.5850178814	90.9752547307133	90.9752547307133	3	177.691375	2.24966634800331
1.385165E15	0.997088791848617	28089.5330178814	90.9752547307133	90.9752547307133	3	162.617452	2.21116715196273
1.615736E15	0.997088791848617	28092.2475178814	90.9752547307133	90.9752547307133	3	186.526052	2.27073949807328
1.588941E15	0.997088791848617	28097.8725178814	90.9752547307133	90.9752547307133	3	250.561029	2.3989135239351
1.905783E15	0.997088791848617	28100.5985178814	90.9752547307133	90.9752547307133	3	163.756132	2.21419757152734
2.171268E15	0.997088791848617	28103.4345178814	90.9752547307133	90.9752547307133	3	190.488039	2.27986771093352
2.606657E15	0.997088791848617	28106.2910178814	90.9752547307133	90.9752547307133	3	262.375739	2.41892367481359
2.788731E15	0.997088791848617	28119.9035178814	90.9752547307133	90.9752547307133	3	220.834768	2.34406744931919
3.593805E15	0.997088791848617	28125.8725178814	90.9752547307133	90.9752547307133	3	344.096953	2.53668082693321
3.780668E15	0.997088791848617	28128.7130178814	90.9752547307133	90.9752547307133	3	316.887937	2.50090570718005
4.763787E15	0.997088791848617	28131.4905178814	90.9752547307133	90.9752547307133	3	566.336163	2.75307429408267
5.531867E15	0.997088791848617	28134.2930178814	90.9752547307133	90.9752547307133	3	500.670524	2.69955202391146
6.038797E15	0.997088791848617	28140.1840178814	90.9752547307133	90.9752547307133	3	696.849899	2.84313924143194
6.974124E15	0.997088791848617	28143.3030178814	90.9752547307133	90.9752547307133	3	565.030207	2.75207166619597
7.948772E15	0.997088791848617	28152.1115178814	90.9752547307133	90.9752547307133	3	1218.443	3.08580521725937
9.092307E15	0.997088791848617	28155.5825178814	90.9752547307133	90.9752547307133	3	1629.017	3.21192561651702
1.0689571E16	0.997088791848617	28159.0540178814	90.9752547307133	90.9752547307133	3	1968.682	3.29417557048108
1.2126963E16	0.997088791848617	28162.6380178814	90.9752547307133	90.9752547307133	3	2251.495	3.352470986842
1.4850808E16	0.997088791848617	28166.8330178814	90.9752547307133	90.9752547307133	3	3323.492	3.52159463771824
