# Supplementary material for: Virus lasers for biological detection
Source: Nat Commun. 2019 Aug 9;10:3594. doi: 10.1038/s41467-019-11604-z (PMC6689004; doi:10.1038/s41467-019-11604-z)
Supplement: Supplementary file 5 — Source Data [file 41467_2019_11604_MOESM5_ESM.zip › s_fig10e_16.csv]

Pump	Dilution factor	Time_elapsed	Non-binding mAb	Binding mAb	Antibody	Output	Log10(Output)
hw	NA	s	pmol/L	pmol/L	1 no anti, 2 non-bind, 3 bind, 4 undiluted bind	hw	hw
							30099.215017799
244471812000000	0.997088791848617	30041.0000011325	90.9752547307133	90.9752547307133	3	99.064056	1.99591610541867
296289993000000	0.997088791848617	30043.8155011325	90.9752547307133	90.9752547307133	3	90.92738	1.95869467741814
337014465000000	0.997088791848617	30049.4450011325	90.9752547307133	90.9752547307133	3	68.399958	1.83505583504798
366293713000000	0.997088791848617	30052.2690011325	90.9752547307133	90.9752547307133	3	112.157287	2.04982749549438
431284179000000	0.997088791848617	30054.9870011325	90.9752547307133	90.9752547307133	3	73.226821	1.86467018049591
514591685000000	0.997088791848617	30060.6150011325	90.9752547307133	90.9752547307133	3	61.689282	1.79020971553085
574503305000000	0.997088791848617	30063.5280011325	90.9752547307133	90.9752547307133	3	122.618103	2.08855459296064
712400754000000	0.997088791848617	30068.9565011325	90.9752547307133	90.9752547307133	3	116.135052	2.06496331872785
768720946000000	0.997088791848617	30071.7710011325	90.9752547307133	90.9752547307133	3	181.752151	2.25947955934897
919397003000000	0.997088791848617	30074.9295011325	90.9752547307133	90.9752547307133	3	156.859888	2.19551190058227
1.021337E15	0.997088791848617	30077.7445011325	90.9752547307133	90.9752547307133	3	72.72695	1.86169537464768
1.096808E15	0.997088791848617	30083.6490011325	90.9752547307133	90.9752547307133	3	131.954661	2.12042473529748
1.203283E15	0.997088791848617	30086.4635011325	90.9752547307133	90.9752547307133	3	156.606736	2.19481043808409
1.509567E15	0.997088791848617	30089.2780011325	90.9752547307133	90.9752547307133	3	241.859611	2.38356335003058
1.769716E15	0.997088791848617	30102.5610011325	90.9752547307133	90.9752547307133	3	198.288403	2.29729731501022
1.839263E15	0.997088791848617	30105.3755011325	90.9752547307133	90.9752547307133	3	126.127653	2.10081031439773
2.321543E15	0.997088791848617	30108.1905011325	90.9752547307133	90.9752547307133	3	209.979702	2.32217731504129
2.717657E15	0.997088791848617	30113.7575011325	90.9752547307133	90.9752547307133	3	218.618863	2.33968763127967
3.197919E15	0.997088791848617	30116.7175011325	90.9752547307133	90.9752547307133	3	295.594918	2.47069696320205
3.650761E15	0.997088791848617	30119.5145011325	90.9752547307133	90.9752547307133	3	507.185985	2.70516724424028
3.49409E15	0.997088791848617	30122.4895011325	90.9752547307133	90.9752547307133	3	349.067527	2.54290944921329
4.413817E15	0.997088791848617	30125.3675011325	90.9752547307133	90.9752547307133	3	517.642933	2.71403028928302
5.702014E15	0.997088791848617	30128.1775011325	90.9752547307133	90.9752547307133	3	475.085034	2.67677134960761
5.908923E15	0.997088791848617	30133.7260011325	90.9752547307133	90.9752547307133	3	497.974697	2.69720727602788
6.612767E15	0.997088791848617	30136.8220011325	90.9752547307133	90.9752547307133	3	731.483622	2.86420460666823
7.703181E15	0.997088791848617	30140.0015011325	90.9752547307133	90.9752547307133	3	932.145658	2.96948378094086
8.961027E15	0.997088791848617	30143.2625011325	90.9752547307133	90.9752547307133	3	1044.651	3.01897122433259
1.0115E16	0.997088791848617	30146.6285011325	90.9752547307133	90.9752547307133	3	1130.245	3.05317259447013
1.0906458E16	0.997088791848617	30152.9370011325	90.9752547307133	90.9752547307133	3	839.278382	2.9239060367685
1.333036E16	0.997088791848617	30162.4705011325	90.9752547307133	90.9752547307133	3	1973.633	3.29526639813454
