# Supplementary material for: Virus lasers for biological detection
Source: Nat Commun. 2019 Aug 9;10:3594. doi: 10.1038/s41467-019-11604-z (PMC6689004; doi:10.1038/s41467-019-11604-z)
Supplement: Supplementary file 5 — Source Data [file 41467_2019_11604_MOESM5_ESM.zip › s_fig10e_17.csv]

Pump	Dilution factor	Time_elapsed	Non-binding mAb	Binding mAb	Antibody	Output	Log10(Output)
hw	NA	s	pmol/L	pmol/L	1 no anti, 2 non-bind, 3 bind, 4 undiluted bind	hw	hw
							32155.007162457
234786946000000	0.997088791848617	32101.0000124574	90.9752547307133	90.9752547307133	3	39.622639	1.59794339762781
294241213000000	0.997088791848617	32103.8890124574	90.9752547307133	90.9752547307133	3	72.173414	1.8583772491012
335921207000000	0.997088791848617	32106.9345124574	90.9752547307133	90.9752547307133	3	88.844332	1.94862972634906
373666713000000	0.997088791848617	32109.7490124574	90.9752547307133	90.9752547307133	3	117.193133	2.06890216468907
424956643000000	0.997088791848617	32112.5735124574	90.9752547307133	90.9752547307133	3	115.995562	2.06444137340122
477352697000000	0.997088791848617	32115.3250124574	90.9752547307133	90.9752547307133	3	85.613207	1.93254076566772
591234526000000	0.997088791848617	32120.9520124574	90.9752547307133	90.9752547307133	3	158.726114	2.20064838380029
648675421000000	0.997088791848617	32123.7645124574	90.9752547307133	90.9752547307133	3	167.562801	2.22417761146882
761660150000000	0.997088791848617	32126.8740124574	90.9752547307133	90.9752547307133	3	73.398872	1.86568938569346
869412223000000	0.997088791848617	32129.6895124574	90.9752547307133	90.9752547307133	3	80.09769	1.90361999130622
1.076782E15	0.997088791848617	32132.5035124574	90.9752547307133	90.9752547307133	3	144.068952	2.15857039699774
1.132752E15	0.997088791848617	32135.3185124574	90.9752547307133	90.9752547307133	3	102.966599	2.01269636817613
1.308342E15	0.997088791848617	32151.7420124574	90.9752547307133	90.9752547307133	3	97.139341	1.98739515286324
1.544779E15	0.997088791848617	32154.5555124574	90.9752547307133	90.9752547307133	3	180.280676	2.25594917787974
1.812379E15	0.997088791848617	32157.3690124574	90.9752547307133	90.9752547307133	3	120.614799	2.08140059743704
1.94772E15	0.997088791848617	32160.1815124574	90.9752547307133	90.9752547307133	3	176.605205	2.2470034991819
2.236292E15	0.997088791848617	32163.0120124574	90.9752547307133	90.9752547307133	3	147.95627	2.17013337415163
2.734155E15	0.997088791848617	32165.7900124574	90.9752547307133	90.9752547307133	3	226.948393	2.35592711189181
2.990695E15	0.997088791848617	32171.3635124574	90.9752547307133	90.9752547307133	3	307.619867	2.48801438005609
3.344465E15	0.997088791848617	32174.1580124574	90.9752547307133	90.9752547307133	3	310.101134	2.49150335439935
3.93329E15	0.997088791848617	32176.9885124574	90.9752547307133	90.9752547307133	3	318.012245	2.50244384273143
4.693052E15	0.997088791848617	32179.8505124574	90.9752547307133	90.9752547307133	3	437.774578	2.64125053805676
5.36388E15	0.997088791848617	32182.8625124574	90.9752547307133	90.9752547307133	3	601.665826	2.77935534471235
6.017392E15	0.997088791848617	32186.0130124574	90.9752547307133	90.9752547307133	3	519.710153	2.71576120123464
6.673926E15	0.997088791848617	32189.2105124574	90.9752547307133	90.9752547307133	3	569.806319	2.75572726114006
8.351945E15	0.997088791848617	32195.1130124574	90.9752547307133	90.9752547307133	3	719.376265	2.8569561046674
9.579029E15	0.997088791848617	32198.5665124574	90.9752547307133	90.9752547307133	3	583.292492	2.76588638633237
1.0986194E16	0.997088791848617	32204.6340124574	90.9752547307133	90.9752547307133	3	952.544506	2.97888527648273
1.1345655E16	0.997088791848617	32208.1560124574	90.9752547307133	90.9752547307133	3	936.176083	2.97135754177561
1.2962245E16	0.997088791848617	32212.0755124574	90.9752547307133	90.9752547307133	3	1097.052	3.04022721351621
