# Supplementary material for: Virus lasers for biological detection
Source: Nat Commun. 2019 Aug 9;10:3594. doi: 10.1038/s41467-019-11604-z (PMC6689004; doi:10.1038/s41467-019-11604-z)
Supplement: Supplementary file 5 — Source Data [file 41467_2019_11604_MOESM5_ESM.zip › s_fig10e_18.csv]

Pump	Dilution factor	Time_elapsed	Non-binding mAb	Binding mAb	Antibody	Output	Log10(Output)
hw	NA	s	pmol/L	pmol/L	1 no anti, 2 non-bind, 3 bind, 4 undiluted bind	hw	hw
							34092.828049285
258259704000000	0.997088791848617	34031.9999992847	90.9752547307133	90.9752547307133	3	101.735161	2.00747107671015
267015069000000	0.997088791848617	34037.5289992847	90.9752547307133	90.9752547307133	3	94.663802	1.97618394313283
324296129000000	0.997088791848617	34040.3464992847	90.9752547307133	90.9752547307133	3	35.224746	1.54684787016475
381203529000000	0.997088791848617	34043.0584992847	90.9752547307133	90.9752547307133	3	119.208848	2.07630849110025
421948981000000	0.997088791848617	34048.6924992847	90.9752547307133	90.9752547307133	3	110.343319	2.04274604289621
474552761000000	0.997088791848617	34051.5039992847	90.9752547307133	90.9752547307133	3	108.212082	2.0342757529424
562282294000000	0.997088791848617	34054.5689992847	90.9752547307133	90.9752547307133	3	119.896096	2.07880504203746
701746715000000	0.997088791848617	34057.4829992847	90.9752547307133	90.9752547307133	3	96.036689	1.98243717872967
713029576000000	0.997088791848617	34063.4269992847	90.9752547307133	90.9752547307133	3	51.66623	1.71320677294627
828861370000000	0.997088791848617	34076.7074992847	90.9752547307133	90.9752547307133	3	200.54727	2.30221675441537
978434165000000	0.997088791848617	34079.5234992847	90.9752547307133	90.9752547307133	3	150.027208	2.17617002714058
1.01253E15	0.997088791848617	34085.0539992847	90.9752547307133	90.9752547307133	3	149.428549	2.1744335793313
1.305232E15	0.997088791848617	34087.8679992847	90.9752547307133	90.9752547307133	3	276.35907	2.44147372253209
1.48805E15	0.997088791848617	34090.6804992847	90.9752547307133	90.9752547307133	3	192.154528	2.28365062279591
1.603434E15	0.997088791848617	34093.4959992847	90.9752547307133	90.9752547307133	3	241.214622	2.38240363042267
2.054674E15	0.997088791848617	34096.3099992847	90.9752547307133	90.9752547307133	3	170.001256	2.23045213003624
2.052612E15	0.997088791848617	34099.0394992847	90.9752547307133	90.9752547307133	3	200.441648	2.30198796478668
2.509807E15	0.997088791848617	34104.7199992847	90.9752547307133	90.9752547307133	3	271.503063	2.4337747335068
3.085563E15	0.997088791848617	34107.4989992847	90.9752547307133	90.9752547307133	3	189.783054	2.27825743104779
3.324814E15	0.997088791848617	34110.3154992847	90.9752547307133	90.9752547307133	3	228.408913	2.35871304699584
3.979715E15	0.997088791848617	34116.2489992847	90.9752547307133	90.9752547307133	3	299.538414	2.47645252595216
4.633307E15	0.997088791848617	34119.1084992847	90.9752547307133	90.9752547307133	3	302.257105	2.4803765183865
5.087709E15	0.997088791848617	34122.1959992847	90.9752547307133	90.9752547307133	3	489.026458	2.68933235657261
5.904787E15	0.997088791848617	34125.1219992847	90.9752547307133	90.9752547307133	3	496.574776	2.69598465536709
6.473792E15	0.997088791848617	34128.1289992847	90.9752547307133	90.9752547307133	3	672.562074	2.82773237365819
7.729037E15	0.997088791848617	34131.2819992847	90.9752547307133	90.9752547307133	3	485.476407	2.68616812907681
9.267194E15	0.997088791848617	34137.5829992847	90.9752547307133	90.9752547307133	3	1174.209	3.06974540480621
1.0664733E16	0.997088791848617	34141.0224992847	90.9752547307133	90.9752547307133	3	1379.984	3.13987405107371
1.2566987E16	0.997088791848617	34150.1799992847	90.9752547307133	90.9752547307133	3	1872.712	3.27247099337741
1.2485063E16	0.997088791848617	34154.1464992847	90.9752547307133	90.9752547307133	3	1074.948	3.03138745601044
