# Supplementary material for: Virus lasers for biological detection
Source: Nat Commun. 2019 Aug 9;10:3594. doi: 10.1038/s41467-019-11604-z (PMC6689004; doi:10.1038/s41467-019-11604-z)
Supplement: Supplementary file 5 — Source Data [file 41467_2019_11604_MOESM5_ESM.zip › s_fig10e_19.csv]

Pump	Dilution factor	Time_elapsed	Non-binding mAb	Binding mAb	Antibody	Output	Log10(Output)
hw	NA	s	pmol/L	pmol/L	1 no anti, 2 non-bind, 3 bind, 4 undiluted bind	hw	hw
							35953.124322233
255422108000000	0.997088791848617	35897.0000222325	90.9752547307133	90.9752547307133	3	42.3859	1.62722140917279
279357745000000	0.997088791848617	35899.7980222325	90.9752547307133	90.9752547307133	3	61.029973	1.78554317782234
341773180000000	0.997088791848617	35902.6125222325	90.9752547307133	90.9752547307133	3	123.290728	2.09093041698626
359792660000000	0.997088791848617	35905.5070222325	90.9752547307133	90.9752547307133	3	107.160986	2.03003670094577
447507106000000	0.997088791848617	35908.2215222325	90.9752547307133	90.9752547307133	3	118.035698	2.07201337255862
515583089000000	0.997088791848617	35911.0355222325	90.9752547307133	90.9752547307133	3	124.002849	2.09343166331357
530415381000000	0.997088791848617	35914.1140222325	90.9752547307133	90.9752547307133	3	178.031255	2.25049625333392
669614732000000	0.997088791848617	35930.6310222325	90.9752547307133	90.9752547307133	3	119.352961	2.07683319778776
766173976000000	0.997088791848617	35933.4295222325	90.9752547307133	90.9752547307133	3	115.763616	2.06357208397414
838759205000000	0.997088791848617	35938.9570222325	90.9752547307133	90.9752547307133	3	117.560599	2.0702617902428
1.047704E15	0.997088791848617	35941.7715222325	90.9752547307133	90.9752547307133	3	115.570963	2.0628487320695
1.057149E15	0.997088791848617	35944.5860222325	90.9752547307133	90.9752547307133	3	132.896467	2.12351343554921
1.26186E15	0.997088791848617	35947.4015222325	90.9752547307133	90.9752547307133	3	204.582017	2.31086745605792
1.3972E15	0.997088791848617	35953.0305222325	90.9752547307133	90.9752547307133	3	152.103021	2.18213783989521
1.788197E15	0.997088791848617	35956.0890222325	90.9752547307133	90.9752547307133	3	275.678204	2.44040243075315
2.12832E15	0.997088791848617	35958.9045222325	90.9752547307133	90.9752547307133	3	212.790097	2.32795141254063
2.257705E15	0.997088791848617	35961.7335222325	90.9752547307133	90.9752547307133	3	287.734307	2.45899164657062
2.796468E15	0.997088791848617	35964.5700222325	90.9752547307133	90.9752547307133	3	353.586367	2.54849551185345
3.079417E15	0.997088791848617	35967.4435222325	90.9752547307133	90.9752547307133	3	405.619861	2.60811921188625
3.421653E15	0.997088791848617	35970.2265222325	90.9752547307133	90.9752547307133	3	421.011957	2.62429443024274
4.064513E15	0.997088791848617	35973.0565222325	90.9752547307133	90.9752547307133	3	436.857042	2.64033934079653
4.424788E15	0.997088791848617	35976.0350222325	90.9752547307133	90.9752547307133	3	411.948901	2.61484334858157
5.012589E15	0.997088791848617	35979.2285222325	90.9752547307133	90.9752547307133	3	561.567839	2.74940222778133
6.343768E15	0.997088791848617	35982.0880222325	90.9752547307133	90.9752547307133	3	496.997867	2.69635452484577
6.673426E15	0.997088791848617	35984.9710222325	90.9752547307133	90.9752547307133	3	483.445869	2.6843478535779
8.03612E15	0.997088791848617	35988.0255222325	90.9752547307133	90.9752547307133	3	573.961612	2.75888284665916
8.561651E15	0.997088791848617	35991.2715222325	90.9752547307133	90.9752547307133	3	777.705635	2.89081524572192
1.0618844E16	0.997088791848617	36000.2775222325	90.9752547307133	90.9752547307133	3	1221.857	3.087020381238
1.2291414E16	0.997088791848617	36003.8090222325	90.9752547307133	90.9752547307133	3	1938.993	3.28757624122576
1.3966677E16	0.997088791848617	36007.9040222325	90.9752547307133	90.9752547307133	3	1395.861	3.14484217334548
