# Supplementary material for: Virus lasers for biological detection
Source: Nat Commun. 2019 Aug 9;10:3594. doi: 10.1038/s41467-019-11604-z (PMC6689004; doi:10.1038/s41467-019-11604-z)
Supplement: Supplementary file 5 — Source Data [file 41467_2019_11604_MOESM5_ESM.zip › s_fig10e_2.csv]

Pump	Dilution factor	Time_elapsed	Non-binding mAb	Binding mAb	Antibody	Output	Log10(Output)
hw	NA	s	pmol/L	pmol/L	1 no anti, 2 non-bind, 3 bind, 4 undiluted bind	hw	hw
							2193.1851231266
209201644000000	1	2132.0000231266	0	0	1	88.78735	1.94835109397067
247167197000000	1	2134.9230231266	0	0	1	125.126403	2.09734896011169
287626931000000	1	2137.6380231266	0	0	1	103.409137	2.01455891374214
332469281000000	1	2140.3530231266	0	0	1	147.839593	2.16979075827202
336604882000000	1	2143.1750231266	0	0	1	75.49393	1.87791203409963
412122507000000	1	2148.8245231266	0	0	1	99.610859	1.99830668527826
508788999000000	1	2151.6395231266	0	0	1	90.600212	1.95712921390554
508853038000000	1	2157.1670231266	0	0	1	111.068604	2.04559131333776
634861944000000	1	2170.5500231266	0	0	1	76.148667	1.88166230531341
717983676000000	1	2173.2640231266	0	0	1	115.544784	2.06275034504536
872666364000000	1	2176.0785231266	0	0	1	162.214158	2.21008875661334
942111607000000	1	2181.7090231266	0	0	1	256.137347	2.40847290690842
1.113585E15	1	2184.5225231266	0	0	1	282.235874	2.45061221455671
1.225919E15	1	2187.3560231266	0	0	1	193.490382	2.28665938202603
1.597337E15	1	2192.8870231266	0	0	1	276.342739	2.44144805783163
1.633544E15	1	2195.7020231266	0	0	1	429.76498	2.63323102350442
1.824639E15	1	2198.5180231266	0	0	1	333.553076	2.52316495003632
2.069557E15	1	2201.3415231266	0	0	1	498.943989	2.69805179485477
2.446345E15	1	2204.1840231266	0	0	1	519.510918	2.71559467908728
2.745181E15	1	2209.6625231266	0	0	1	605.044028	2.78178697865532
3.344457E15	1	2212.4505231266	0	0	1	1017.242	3.00742428307237
3.415833E15	1	2218.1040231266	0	0	1	789.41785	2.89730694226327
4.429283E15	1	2223.6590231266	0	0	1	2778.201	3.44376366329973
5.091604E15	1	2226.6200231266	0	0	1	2738.409	3.43749831347568
5.819344E15	1	2238.0010231266	0	0	1	5631.963	3.75065979298267
6.458864E15	1	2241.1615231266	0	0	1	8302.696	3.91921913669002
7.662853E15	1	2244.3715231266	0	0	1	10224.09	4.0096246638123
9.10227E15	1	2253.0515231266	0	0	1	14359.47	4.15713841063586
9.741889E15	1	2256.5440231266	0	0	1	24503.1	4.38922103243499
1.1065424E16	1	2260.0950231266	0	0	1	11147.186	4.04716524775069
