# Supplementary material for: Virus lasers for biological detection
Source: Nat Commun. 2019 Aug 9;10:3594. doi: 10.1038/s41467-019-11604-z (PMC6689004; doi:10.1038/s41467-019-11604-z)
Supplement: Supplementary file 5 — Source Data [file 41467_2019_11604_MOESM5_ESM.zip › s_fig10e_20.csv]

Pump	Dilution factor	Time_elapsed	Non-binding mAb	Binding mAb	Antibody	Output	Log10(Output)
hw	NA	s	pmol/L	pmol/L	1 no anti, 2 non-bind, 3 bind, 4 undiluted bind	hw	hw
							37463.131165951
261163124000000	0.996798603026775	37406.9999992847	90.9487776484284	1909.924330617	4	70.302514	1.8469708555576
281653941000000	0.996798603026775	37409.8419992847	90.9487776484284	1909.924330617	4	23.053624	1.36273920562544
351149995000000	0.996798603026775	37412.6574992847	90.9487776484284	1909.924330617	4	82.345452	1.91563961776385
399260540000000	0.996798603026775	37415.4714992847	90.9487776484284	1909.924330617	4	86.969865	1.93936879593644
412791308000000	0.996798603026775	37418.3419992847	90.9487776484284	1909.924330617	4	56.076936	1.74878427609545
511368548000000	0.996798603026775	37421.1274992847	90.9487776484284	1909.924330617	4	114.758346	2.05978428017827
542191527000000	0.996798603026775	37434.4044992847	90.9487776484284	1909.924330617	4	78.666263	1.89578851972516
603568064000000	0.996798603026775	37437.4324992847	90.9487776484284	1909.924330617	4	139.790349	2.1454771891441
768854591000000	0.996798603026775	37440.3449992847	90.9487776484284	1909.924330617	4	100.343883	2.00149090287914
858781122000000	0.996798603026775	37443.4414992847	90.9487776484284	1909.924330617	4	212.541568	2.32744388021018
1.022813E15	0.996798603026775	37446.5799992847	90.9487776484284	1909.924330617	4	188.905968	2.27624567855987
1.066146E15	0.996798603026775	37449.3939992847	90.9487776484284	1909.924330617	4	65.024169	1.81307481067921
1.210493E15	0.996798603026775	37455.0244992847	90.9487776484284	1909.924330617	4	316.078033	2.49979431400348
1.414231E15	0.996798603026775	37457.8404992847	90.9487776484284	1909.924330617	4	222.439401	2.34721171690862
1.621861E15	0.996798603026775	37460.6554992847	90.9487776484284	1909.924330617	4	186.642025	2.27100943775288
1.926331E15	0.996798603026775	37466.5539992847	90.9487776484284	1909.924330617	4	269.968074	2.43131240821291
2.006437E15	0.996798603026775	37472.1999992847	90.9487776484284	1909.924330617	4	218.878647	2.34020339545372
2.466984E15	0.996798603026775	37474.9309992847	90.9487776484284	1909.924330617	4	238.669992	2.37779781855407
2.895134E15	0.996798603026775	37477.7984992847	90.9487776484284	1909.924330617	4	173.343379	2.23890725805657
3.280235E15	0.996798603026775	37483.3164992847	90.9487776484284	1909.924330617	4	341.566694	2.53347551624059
3.789285E15	0.996798603026775	37486.4964992847	90.9487776484284	1909.924330617	4	328.581749	2.51664343697878
4.408495E15	0.996798603026775	37489.5949992847	90.9487776484284	1909.924330617	4	292.221239	2.46571177780392
4.730058E15	0.996798603026775	37492.5049992847	90.9487776484284	1909.924330617	4	419.251755	2.62247488925122
5.832708E15	0.996798603026775	37495.5319992847	90.9487776484284	1909.924330617	4	556.645253	2.74557850981209
6.235807E15	0.996798603026775	37498.7149992847	90.9487776484284	1909.924330617	4	491.411499	2.69144531472814
8.091381E15	0.996798603026775	37501.8439992847	90.9487776484284	1909.924330617	4	678.092415	2.83128888647689
8.881302E15	0.996798603026775	37505.1719992847	90.9487776484284	1909.924330617	4	740.608734	2.86958882937915
1.0077019E16	0.996798603026775	37508.4999992847	90.9487776484284	1909.924330617	4	611.388895	2.78631754612703
1.082385E16	0.996798603026775	37512.1914992847	90.9487776484284	1909.924330617	4	546.962131	2.7379572589348
1.3427797E16	0.996798603026775	37519.0254992847	90.9487776484284	1909.924330617	4	938.392039	2.97238431471592
