# Supplementary material for: Virus lasers for biological detection
Source: Nat Commun. 2019 Aug 9;10:3594. doi: 10.1038/s41467-019-11604-z (PMC6689004; doi:10.1038/s41467-019-11604-z)
Supplement: Supplementary file 5 — Source Data [file 41467_2019_11604_MOESM5_ESM.zip › s_fig10e_21.csv]

Pump	Dilution factor	Time_elapsed	Non-binding mAb	Binding mAb	Antibody	Output	Log10(Output)
hw	NA	s	pmol/L	pmol/L	1 no anti, 2 non-bind, 3 bind, 4 undiluted bind	hw	hw
							39413.307592907
240603672000000	0.996798603026775	39358.999992907	90.9487776484284	1909.924330617	4	29.981273	1.47685006897718
305925511000000	0.996798603026775	39361.718992907	90.9487776484284	1909.924330617	4	51.14244	1.70878144432498
334425449000000	0.996798603026775	39364.554992907	90.9487776484284	1909.924330617	4	93.369654	1.97020574944443
400172127000000	0.996798603026775	39367.364992907	90.9487776484284	1909.924330617	4	73.805181	1.86808684963785
422312280000000	0.996798603026775	39370.390492907	90.9487776484284	1909.924330617	4	81.563788	1.91149738715632
494954161000000	0.996798603026775	39383.774492907	90.9487776484284	1909.924330617	4	37.345029	1.57223280102297
562872813000000	0.996798603026775	39386.488492907	90.9487776484284	1909.924330617	4	92.682155	1.96699612323757
668139739000000	0.996798603026775	39389.303992907	90.9487776484284	1909.924330617	4	61.929721	1.79189912347101
791386449000000	0.996798603026775	39394.9324929071	90.9487776484284	1909.924330617	4	95.331	1.97923414869407
848909330000000	0.996798603026775	39397.746492907	90.9487776484284	1909.924330617	4	121.239387	2.08364373185931
1.018493E15	0.996798603026775	39400.5594929071	90.9487776484284	1909.924330617	4	220.209678	2.34283640187294
1.102881E15	0.996798603026775	39403.697992907	90.9487776484284	1909.924330617	4	179.056423	2.25298990436733
1.358307E15	0.996798603026775	39406.512492907	90.9487776484284	1909.924330617	4	199.261815	2.29942408182311
1.439613E15	0.996798603026775	39409.3264929071	90.9487776484284	1909.924330617	4	221.314037	2.34500896023684
1.879103E15	0.996798603026775	39412.139492907	90.9487776484284	1909.924330617	4	161.751371	2.20884797042396
1.945085E15	0.996798603026775	39414.955992907	90.9487776484284	1909.924330617	4	211.346258	2.32499456281402
2.531415E15	0.996798603026775	39420.4894929071	90.9487776484284	1909.924330617	4	171.469766	2.23418755518406
2.782068E15	0.996798603026775	39423.338992907	90.9487776484284	1909.924330617	4	315.43023	2.49890331262338
2.890678E15	0.996798603026775	39426.378992907	90.9487776484284	1909.924330617	4	315.148086	2.49851467385363
3.511895E15	0.996798603026775	39429.556492907	90.9487776484284	1909.924330617	4	238.105953	2.37677025354319
3.947404E15	0.996798603026775	39432.727492907	90.9487776484284	1909.924330617	4	433.693653	2.63718306640229
4.721726E15	0.996798603026775	39435.596492907	90.9487776484284	1909.924330617	4	439.215452	2.64267761058659
5.079934E15	0.996798603026775	39438.383992907	90.9487776484284	1909.924330617	4	396.841714	2.59861731672772
5.782673E15	0.996798603026775	39441.442492907	90.9487776484284	1909.924330617	4	495.17184	2.69475593875772
7.040804E15	0.996798603026775	39444.657492907	90.9487776484284	1909.924330617	4	504.732104	2.70306092935548
7.990199E15	0.996798603026775	39447.820492907	90.9487776484284	1909.924330617	4	523.596617	2.71899683187609
9.13108E15	0.996798603026775	39453.727492907	90.9487776484284	1909.924330617	4	797.836156	2.90191371359263
1.0831122E16	0.996798603026775	39457.194492907	90.9487776484284	1909.924330617	4	706.325243	2.84900472755898
1.2720715E16	0.996798603026775	39460.723492907	90.9487776484284	1909.924330617	4	1208.322	3.08218268278552
1.4230014E16	0.996798603026775	39464.7224929071	90.9487776484284	1909.924330617	4	1021.854	3.00938884929785
