# Supplementary material for: Virus lasers for biological detection
Source: Nat Commun. 2019 Aug 9;10:3594. doi: 10.1038/s41467-019-11604-z (PMC6689004; doi:10.1038/s41467-019-11604-z)
Supplement: Supplementary file 5 — Source Data [file 41467_2019_11604_MOESM5_ESM.zip › s_fig10e_22.csv]

Pump	Dilution factor	Time_elapsed	Non-binding mAb	Binding mAb	Antibody	Output	Log10(Output)
hw	NA	s	pmol/L	pmol/L	1 no anti, 2 non-bind, 3 bind, 4 undiluted bind	hw	hw
							41309.295852824
249198194000000	0.996798603026775	41253.0000194907	90.9487776484284	1909.924330617	4	19.821194	1.29712981220742
290454128000000	0.996798603026775	41255.7985194907	90.9487776484284	1909.924330617	4	77.699634	1.89041897308464
334277892000000	0.996798603026775	41258.6130194907	90.9487776484284	1909.924330617	4	50.913961	1.70683688555679
374582419000000	0.996798603026775	41261.6720194907	90.9487776484284	1909.924330617	4	44.496785	1.64832863329105
404847922000000	0.996798603026775	41264.4855194907	90.9487776484284	1909.924330617	4	88.215975	1.94554723848923
478166196000000	0.996798603026775	41267.2995194907	90.9487776484284	1909.924330617	4	102.516725	2.01079472375931
535027600000000	0.996798603026775	41280.9980194907	90.9487776484284	1909.924330617	4	103.273517	2.01398896725704
624259216000000	0.996798603026775	41283.8130194907	90.9487776484284	1909.924330617	4	116.066614	2.06470731499518
794844835000000	0.996798603026775	41286.6265194907	90.9487776484284	1909.924330617	4	130.738046	2.11640198974907
896502169000000	0.996798603026775	41289.4930194907	90.9487776484284	1909.924330617	4	61.231619	1.78697574258894
1.015486E15	0.996798603026775	41295.3310194907	90.9487776484284	1909.924330617	4	54.09956	1.73319373293745
1.065063E15	0.996798603026775	41298.1455194907	90.9487776484284	1909.924330617	4	78.254678	1.89351030875984
1.285361E15	0.996798603026775	41300.9600194907	90.9487776484284	1909.924330617	4	151.169455	2.17946404734864
1.34629E15	0.996798603026775	41306.4895194907	90.9487776484284	1909.924330617	4	135.065239	2.13054359141306
1.7026E15	0.996798603026775	41309.3045194907	90.9487776484284	1909.924330617	4	193.326472	2.28629132560836
1.765644E15	0.996798603026775	41312.1190194907	90.9487776484284	1909.924330617	4	148.707785	2.17233370486386
2.210186E15	0.996798603026775	41317.7715194907	90.9487776484284	1909.924330617	4	251.423794	2.40040637563282
2.708093E15	0.996798603026775	41320.5185194907	90.9487776484284	1909.924330617	4	358.620505	2.55463511777987
3.056994E15	0.996798603026775	41323.2850194907	90.9487776484284	1909.924330617	4	353.705456	2.54864175897341
3.566078E15	0.996798603026775	41326.1680194907	90.9487776484284	1909.924330617	4	260.192646	2.41529501764158
4.007018E15	0.996798603026775	41329.2825194907	90.9487776484284	1909.924330617	4	393.422811	2.59485953708871
4.447534E15	0.996798603026775	41332.4700194907	90.9487776484284	1909.924330617	4	476.030961	2.67763520010321
5.082216E15	0.996798603026775	41335.5705194907	90.9487776484284	1909.924330617	4	179.88512	2.25499524022625
5.626275E15	0.996798603026775	41341.5210194907	90.9487776484284	1909.924330617	4	555.807361	2.74492429418751
6.323954E15	0.996798603026775	41344.6060194907	90.9487776484284	1909.924330617	4	568.548852	2.75476778695254
8.023851E15	0.996798603026775	41347.8650194907	90.9487776484284	1909.924330617	4	655.895427	2.81683460294718
8.833052E15	0.996798603026775	41351.2625194907	90.9487776484284	1909.924330617	4	548.085435	2.73884826114322
1.0178301E16	0.996798603026775	41354.7940194907	90.9487776484284	1909.924330617	4	666.026011	2.82349119045135
1.1811847E16	0.996798603026775	41361.4570194907	90.9487776484284	1909.924330617	4	889.601055	2.94919528927891
1.354619E16	0.996798603026775	41368.1550194907	90.9487776484284	1909.924330617	4	1329.769	3.12377620432159
