# Supplementary material for: Virus lasers for biological detection
Source: Nat Commun. 2019 Aug 9;10:3594. doi: 10.1038/s41467-019-11604-z (PMC6689004; doi:10.1038/s41467-019-11604-z)
Supplement: Supplementary file 5 — Source Data [file 41467_2019_11604_MOESM5_ESM.zip › s_fig10e_3.csv]

Pump	Dilution factor	Time_elapsed	Non-binding mAb	Binding mAb	Antibody	Output	Log10(Output)
hw	NA	s	pmol/L	pmol/L	1 no anti, 2 non-bind, 3 bind, 4 undiluted bind	hw	hw
							4125.6866487113
263077153000000	1	4062.000015378	0	0	1	70.577072	1.84866363701318
298081459000000	1	4064.853015378	0	0	1	118.597425	2.07407525968228
351797796000000	1	4078.243015378	0	0	1	79.698818	1.90145188049418
357921937000000	1	4083.672015378	0	0	1	66.236663	1.82109844459216
428557960000000	1	4086.485015378	0	0	1	183.785202	2.26431053997464
482852437000000	1	4089.379515378	0	0	1	79.979606	1.90297926035705
569635357000000	1	4094.908015378	0	0	1	145.346166	2.1624035802619
645693768000000	1	4098.119515378	0	0	1	200.014436	2.30106134190841
691554178000000	1	4100.935015378	0	0	1	105.29687	2.02241546176543
845187058000000	1	4103.649015378	0	0	1	111.016748	2.04538850144711
931235830000000	1	4106.463015378	0	0	1	236.763215	2.37431422861051
1.094387E15	1	4109.277015378	0	0	1	197.067065	2.29461404851112
1.33408E15	1	4112.089515378	0	0	1	255.341664	2.40712168424797
1.542269E15	1	4114.905015378	0	0	1	247.8043	2.39410883815816
1.840899E15	1	4120.434515378	0	0	1	322.387375	2.50837802607601
1.945785E15	1	4123.250015378	0	0	1	303.541454	2.48221801011989
2.400467E15	1	4128.879515378	0	0	1	544.852703	2.73627910976201
2.568268E15	1	4131.617015378	0	0	1	586.326994	2.76813988919652
3.2064E15	1	4134.479515378	0	0	1	677.97207	2.83121180287189
3.677607E15	1	4137.370015378	0	0	1	965.27645	2.98465171076919
3.607535E15	1	4140.188515378	0	0	1	926.650993	2.96691619546693
4.45826E15	1	4148.797015378	0	0	1	1636.902	3.21402267933055
5.30647E15	1	4154.809515378	0	0	1	2881.496	3.45961802104417
5.717682E15	1	4163.538015378	0	0	1	4031.306	3.60544576492745
7.04369E15	1	4166.623015378	0	0	1	5999.223	3.77809500560631
7.611096E15	1	4172.603515378	0	0	1	6996.698	3.84489312876936
9.285829E15	1	4178.526015378	0	0	1	10294.444	4.01260289546569
1.0372029E16	1	4184.572015378	0	0	1	14442.795	4.15965124694662
1.1507107E16	1	4188.014515378	0	0	1	11303.78	4.05322369645942
1.3992252E16	1	4191.918015378	0	0	1	17323.27	4.23862987433906
