# Supplementary material for: Virus lasers for biological detection
Source: Nat Commun. 2019 Aug 9;10:3594. doi: 10.1038/s41467-019-11604-z (PMC6689004; doi:10.1038/s41467-019-11604-z)
Supplement: Supplementary file 5 — Source Data [file 41467_2019_11604_MOESM5_ESM.zip › s_fig10e_4.csv]

Pump	Dilution factor	Time_elapsed	Non-binding mAb	Binding mAb	Antibody	Output	Log10(Output)
hw	NA	s	pmol/L	pmol/L	1 no anti, 2 non-bind, 3 bind, 4 undiluted bind	hw	hw
							6166.1932690139
254408168000000	1	6116.00001901388	0	0	1	36.301721	1.55992721465281
285119986000000	1	6118.81451901388	0	0	1	58.038734	1.76371793059529
326226832000000	1	6121.63051901388	0	0	1	113.13286	2.05358876623355
333282092000000	1	6124.55051901388	0	0	1	77.402164	1.88875310280332
437140383000000	1	6127.26501901388	0	0	1	75.8722	1.8800826771049
493794872000000	1	6129.98151901388	0	0	1	138.38259	2.14108145469775
526429294000000	1	6132.78601901388	0	0	1	96.329889	1.98376105985312
640310779000000	1	6135.60051901388	0	0	1	157.984347	2.19861405943363
758892802000000	1	6138.41601901388	0	0	1	231.29267	2.36416186956701
772725065000000	1	6141.23051901388	0	0	1	158.652852	2.20044788353841
1.022401E15	1	6147.13151901388	0	0	1	184.072321	2.26498848844585
1.115562E15	1	6149.94601901388	0	0	1	237.791147	2.37619568173507
1.393527E15	1	6152.87201901388	0	0	1	130.040196	2.11407761540464
1.565071E15	1	6155.58601901388	0	0	1	243.744228	2.38693434015548
1.620336E15	1	6158.29951901388	0	0	1	233.65319	2.36857171469883
1.738203E15	1	6161.11201901388	0	0	1	343.770087	2.53626808405544
2.07792E15	1	6163.93951901388	0	0	1	395.523446	2.59717223288203
2.562063E15	1	6166.77501901388	0	0	1	354.375016	2.54946309584534
2.917279E15	1	6169.64851901388	0	0	1	509.303454	2.70697662148946
3.269498E15	1	6175.50651901388	0	0	1	769.986473	2.88648309562305
3.850641E15	1	6178.34751901388	0	0	1	1086.669	3.03609727788144
4.637715E15	1	6186.70551901388	0	0	1	2131.982	3.32878353368771
4.803464E15	1	6192.30201901388	0	0	1	2104.374	3.32312292735517
5.306276E15	1	6195.41001901388	0	0	1	1417.402	3.15149304122947
6.16456E15	1	6201.01451901388	0	0	1	2753.044	3.43981315247742
7.977712E15	1	6209.78501901388	0	0	1	4634.272	3.66598152031118
9.044034E15	1	6226.28501901388	0	0	1	10352.359	4.01503932408734
1.0347906E16	1	6232.54801901388	0	0	1	6606.023	3.81994008142862
1.1797972E16	1	6236.06701901388	0	0	1	11488.029	4.06024552321822
1.3370761E16	1	6240.24151901388	0	0	1	9442.793	3.97510046941261
