# Supplementary material for: Virus lasers for biological detection
Source: Nat Commun. 2019 Aug 9;10:3594. doi: 10.1038/s41467-019-11604-z (PMC6689004; doi:10.1038/s41467-019-11604-z)
Supplement: Supplementary file 5 — Source Data [file 41467_2019_11604_MOESM5_ESM.zip › s_fig10e_5.csv]

Pump	Dilution factor	Time_elapsed	Non-binding mAb	Binding mAb	Antibody	Output	Log10(Output)
hw	NA	s	pmol/L	pmol/L	1 no anti, 2 non-bind, 3 bind, 4 undiluted bind	hw	hw
							8105.4438878859
244066021000000	1	8059.00002121925	0	0	1	116.793708	2.06741944676196
278183459000000	1	8061.81302121925	0	0	1	175.899416	2.24526439756776
322147476000000	1	8064.88452121925	0	0	1	83.488855	1.92162850500398
383712532000000	1	8067.69902121925	0	0	1	106.631267	2.02788456955457
436964065000000	1	8070.54152121925	0	0	1	121.349632	2.08403846364602
477042688000000	1	8073.27902121925	0	0	1	193.445661	2.28655899291025
547730390000000	1	8076.09452121925	0	0	1	127.131215	2.10425219758648
685469498000000	1	8078.91002121925	0	0	1	130.207825	2.11463708447952
771037393000000	1	8081.72552121925	0	0	1	152.638116	2.18366299693121
892478974000000	1	8084.54002121925	0	0	1	181.308055	2.25841709898984
996509086000000	1	8087.35252121925	0	0	1	157.392421	2.19698381571602
1.172514E15	1	8090.16952121925	0	0	1	182.757019	2.2618740655447
1.338496E15	1	8092.88652121925	0	0	1	220.647743	2.34369948941902
1.584834E15	1	8095.70202121925	0	0	1	240.532048	2.38117294907698
1.711573E15	1	8098.51652121925	0	0	1	296.023286	2.47132587519251
2.047233E15	1	8101.33152121925	0	0	1	302.329463	2.48048047266512
2.19723E15	1	8104.15652121925	0	0	1	325.07039	2.51197741229753
2.754397E15	1	8106.89052121925	0	0	1	523.219	2.71868350642732
2.921527E15	1	8109.86602121925	0	0	1	681.647993	2.83356016034036
3.557986E15	1	8112.82502121925	0	0	1	776.206222	2.88997711968387
4.487172E15	1	8115.67002121925	0	0	1	979.006328	2.99078549896003
4.23984E15	1	8118.53402121925	0	0	1	798.51853	2.90228499860021
4.794181E15	1	8126.88652121925	0	0	1	1798.551	3.25492275725297
6.509221E15	1	8132.45202121925	0	0	1	3151.782	3.49855617091421
6.970213E15	1	8135.58002121925	0	0	1	3009.034	3.47842709499464
8.068418E15	1	8149.30452121925	0	0	1	4232.175	3.62656361743048
9.006934E15	1	8157.97852121925	0	0	1	4339.894	3.63747912219056
9.480898E15	1	8163.94602121925	0	0	1	3709.407	3.56930448718592
1.1845945E16	1	8170.28702121925	0	0	1	11835.426	4.07318389438337
1.3925596E16	1	8174.49402121925	0	0	1	10028.007	4.00121462844337
