# Supplementary material for: Virus lasers for biological detection
Source: Nat Commun. 2019 Aug 9;10:3594. doi: 10.1038/s41467-019-11604-z (PMC6689004; doi:10.1038/s41467-019-11604-z)
Supplement: Supplementary file 5 — Source Data [file 41467_2019_11604_MOESM5_ESM.zip › s_fig10e_6.csv]

Pump	Dilution factor	Time_elapsed	Non-binding mAb	Binding mAb	Antibody	Output	Log10(Output)
hw	NA	s	pmol/L	pmol/L	1 no anti, 2 non-bind, 3 bind, 4 undiluted bind	hw	hw
							10123.797660871
256728881000000	1	10068.0000275373	0	0	1	56.108894	1.74903170811834
291115500000000	1	10070.7975275373	0	0	1	99.456245	1.99763205828888
323167261000000	1	10076.4275275373	0	0	1	67.357052	1.82838307124472
388609553000000	1	10079.2095275373	0	0	1	75.515788	1.87803775857588
446720161000000	1	10082.0220275373	0	0	1	29.384724	1.46812161589983
472954760000000	1	10084.8550275373	0	0	1	94.090769	1.973547018018
612838143000000	1	10087.5685275373	0	0	1	73.57856	1.86675128403638
638784413000000	1	10090.3845275373	0	0	1	107.941293	2.03318761605828
764150720000000	1	10093.2000275373	0	0	1	78.210359	1.89326427938449
900506423000000	1	10098.8310275373	0	0	1	138.854472	2.14255987136498
1.037419E15	1	10101.6440275373	0	0	1	205.097667	2.31196072026701
1.135459E15	1	10104.4580275373	0	0	1	140.662913	2.14817960701117
1.372205E15	1	10107.1715275373	0	0	1	257.892072	2.41143799146103
1.432172E15	1	10109.9870275373	0	0	1	123.637643	2.09215071717863
1.770925E15	1	10112.8015275373	0	0	1	177.949652	2.25029714303035
1.927239E15	1	10118.4305275373	0	0	1	309.888584	2.49120557753929
2.265859E15	1	10121.2575275373	0	0	1	222.80129	2.34791770103607
2.838632E15	1	10127.1115275373	0	0	1	279.327244	2.44611329639502
2.938216E15	1	10129.9725275373	0	0	1	485.302799	2.68601279613035
3.553976E15	1	10135.8865275373	0	0	1	648.094863	2.81163857911463
4.209482E15	1	10149.2830275373	0	0	1	748.346488	2.87410272484988
4.220426E15	1	10152.0400275373	0	0	1	881.291745	2.94511970213422
5.312922E15	1	10154.9315275373	0	0	1	1249.855	3.096859631926
6.009601E15	1	10166.4165275373	0	0	1	2246.415	3.35148999037647
6.652288E15	1	10169.5200275373	0	0	1	2837.024	3.45286300975549
7.757384E15	1	10172.6665275373	0	0	1	3930.149	3.59440901568106
8.411584E15	1	10175.7865275373	0	0	1	2895.196	3.46167797007972
1.0009027E16	1	10187.3660275373	0	0	1	6717.92	3.82723482776325
1.1936935E16	1	10190.8710275373	0	0	1	7560.981	3.87857814672436
1.4104717E16	1	10195.0320275373	0	0	1	9939.537	3.99736615471639
