# Supplementary material for: Virus lasers for biological detection
Source: Nat Commun. 2019 Aug 9;10:3594. doi: 10.1038/s41467-019-11604-z (PMC6689004; doi:10.1038/s41467-019-11604-z)
Supplement: Supplementary file 5 — Source Data [file 41467_2019_11604_MOESM5_ESM.zip › s_fig10e_7.csv]

Pump	Dilution factor	Time_elapsed	Non-binding mAb	Binding mAb	Antibody	Output	Log10(Output)
hw	NA	s	pmol/L	pmol/L	1 no anti, 2 non-bind, 3 bind, 4 undiluted bind	hw	hw
							12599.66857823
239449660000000	1	12541.0000115633	0	0	1	84.734915	1.9280623981391
268043029000000	1	12543.7140115633	0	0	1	69.723552	1.84337950372059
312303276000000	1	12546.5700115633	0	0	1	79.003128	1.89764428681254
401002297000000	1	12549.3830115633	0	0	1	145.186326	2.16192571538343
421631632000000	1	12552.1960115633	0	0	1	104.734088	2.020088055326
514941948000000	1	12555.2655115633	0	0	1	159.283168	2.20216988483475
568313770000000	1	12558.0805115633	0	0	1	108.61623	2.03589472463401
689435728000000	1	12560.8965115633	0	0	1	186.000755	2.26951470707635
705170055000000	1	12566.5270115633	0	0	1	172.51016	2.2368146779716
881123658000000	1	12572.1000115633	0	0	1	87.145935	1.94024713386434
1.010518E15	1	12577.7280115633	0	0	1	167.69606	2.22452285902612
1.212615E15	1	12580.8450115633	0	0	1	217.508021	2.33747527697713
1.201517E15	1	12583.6595115633	0	0	1	166.461657	2.22131421339182
1.574443E15	1	12589.2915115633	0	0	1	197.991636	2.29664684422229
1.702856E15	1	12602.8580115633	0	0	1	272.638426	2.43558706581883
2.062024E15	1	12605.6710115633	0	0	1	288.186241	2.45967324226417
2.195292E15	1	12611.2990115633	0	0	1	253.527193	2.40402454803414
2.37378E15	1	12614.1595115633	0	0	1	321.181664	2.50675074379555
3.024926E15	1	12616.9190115633	0	0	1	543.740705	2.73539184595954
3.504817E15	1	12620.0855115633	0	0	1	416.007466	2.61910112488998
3.869863E15	1	12623.1520115633	0	0	1	616.530816	2.78995478877325
3.828646E15	1	12625.9965115633	0	0	1	575.342438	2.75992640932791
4.707005E15	1	12629.1850115633	0	0	1	746.53654	2.87305106957209
5.79608E15	1	12632.3950115633	0	0	1	1244.416	3.09496558638639
6.773213E15	1	12643.8880115633	0	0	1	1888.177	3.27604270316133
7.559647E15	1	12647.0590115633	0	0	1	2379.152	3.37642218926403
8.950058E15	1	12650.4560115633	0	0	1	3914.903	3.59272100596315
1.0610592E16	1	12659.5730115633	0	0	1	5003.111	3.69924013833268
1.1840392E16	1	12663.1300115633	0	0	1	5807.199	3.76396670860971
1.3248737E16	1	12666.9740115633	0	0	1	6236.204	3.79492031348044
