# Supplementary material for: Virus lasers for biological detection
Source: Nat Commun. 2019 Aug 9;10:3594. doi: 10.1038/s41467-019-11604-z (PMC6689004; doi:10.1038/s41467-019-11604-z)
Supplement: Supplementary file 5 — Source Data [file 41467_2019_11604_MOESM5_ESM.zip › s_fig10e_8.csv]

Pump	Dilution factor	Time_elapsed	Non-binding mAb	Binding mAb	Antibody	Output	Log10(Output)
hw	NA	s	pmol/L	pmol/L	1 no anti, 2 non-bind, 3 bind, 4 undiluted bind	hw	hw
							14647.274318753
236188999000000	0.998542274052478	14590.0000020862	91.1078717201166	0	2	79.175832	1.89859263574601
283131590000000	0.998542274052478	14592.8535020862	91.1078717201166	0	2	62.894541	1.79861295201979
349458377000000	0.998542274052478	14595.5680020862	91.1078717201166	0	2	37.685261	1.57617152744826
380260090000000	0.998542274052478	14598.3830020862	91.1078717201166	0	2	51.584325	1.71251775201071
415027785000000	0.998542274052478	14601.1980020862	91.1078717201166	0	2	48.195521	1.68300667941376
482292650000000	0.998542274052478	14606.8275020862	91.1078717201166	0	2	30.17468	1.47964267313654
611313566000000	0.998542274052478	14609.6430020862	91.1078717201166	0	2	128.094075	2.10752904188898
654800011000000	0.998542274052478	14615.2690020862	91.1078717201166	0	2	168.584653	2.22681803635763
767571831000000	0.998542274052478	14618.0740020862	91.1078717201166	0	2	162.316364	2.21036230563432
862278458000000	0.998542274052478	14620.7880020862	91.1078717201166	0	2	120.400741	2.08062915977248
856644458000000	0.998542274052478	14634.1740020862	91.1078717201166	0	2	215.461101	2.33336887474764
1.131458E15	0.998542274052478	14636.8880020862	91.1078717201166	0	2	170.510373	2.23175080444071
1.247611E15	0.998542274052478	14639.7625020862	91.1078717201166	0	2	182.17685	2.26049318846559
1.5804E15	0.998542274052478	14642.4775020862	91.1078717201166	0	2	265.915137	2.42474305989066
1.752653E15	0.998542274052478	14645.2925020862	91.1078717201166	0	2	244.119282	2.38760208394597
1.918338E15	0.998542274052478	14650.9220020862	91.1078717201166	0	2	347.196276	2.54057505832092
2.17095E15	0.998542274052478	14654.0150020862	91.1078717201166	0	2	276.900748	2.44232412891941
2.483565E15	0.998542274052478	14656.8575020862	91.1078717201166	0	2	305.667465	2.48524921522945
2.976627E15	0.998542274052478	14659.7150020862	91.1078717201166	0	2	419.423102	2.62265234790997
3.342004E15	0.998542274052478	14662.5070020862	91.1078717201166	0	2	402.01906	2.60424664377252
4.089015E15	0.998542274052478	14668.3720020862	91.1078717201166	0	2	546.941781	2.73794110049051
4.416439E15	0.998542274052478	14671.3460020862	91.1078717201166	0	2	797.958762	2.90198044786876
5.088873E15	0.998542274052478	14674.3255020862	91.1078717201166	0	2	938.780961	2.97256427328224
5.64902E15	0.998542274052478	14677.4760020862	91.1078717201166	0	2	1053.691	3.02271327058246
6.971618E15	0.998542274052478	14689.1000020862	91.1078717201166	0	2	2309.556	3.36352849708533
8.150899E15	0.998542274052478	14692.2365020862	91.1078717201166	0	2	1695.074	3.22918866247429
9.054428E15	0.998542274052478	14695.4780020862	91.1078717201166	0	2	3822.438	3.58234044987867
1.0107083E16	0.998542274052478	14698.8255020862	91.1078717201166	0	2	3026.147	3.48089002075862
1.1286639E16	0.998542274052478	14707.9515020862	91.1078717201166	0	2	3807.861	3.58068108676213
1.3721483E16	0.998542274052478	14711.9035020862	91.1078717201166	0	2	4893.175	3.68959074818897
