# Supplementary material for: Virus lasers for biological detection
Source: Nat Commun. 2019 Aug 9;10:3594. doi: 10.1038/s41467-019-11604-z (PMC6689004; doi:10.1038/s41467-019-11604-z)
Supplement: Supplementary file 5 — Source Data [file 41467_2019_11604_MOESM5_ESM.zip › s_fig10e_9.csv]

Pump	Dilution factor	Time_elapsed	Non-binding mAb	Binding mAb	Antibody	Output	Log10(Output)
hw	NA	s	pmol/L	pmol/L	1 no anti, 2 non-bind, 3 bind, 4 undiluted bind	hw	hw
							16730.645885002
262240575000000	0.998542274052478	16667.0000016689	91.1078717201166	0	2	40.776744	1.61041254465724
275127463000000	0.998542274052478	16669.8125016689	91.1078717201166	0	2	38.730428	1.58805229628924
322784814000000	0.998542274052478	16672.5270016689	91.1078717201166	0	2	121.558062	2.08478376750683
389926874000000	0.998542274052478	16675.3410016689	91.1078717201166	0	2	74.919088	1.87459248201102
413443039000000	0.998542274052478	16678.1555016689	91.1078717201166	0	2	87.642239	1.94271346396996
449799080000000	0.998542274052478	16680.9700016689	91.1078717201166	0	2	141.786116	2.15163370588372
543711064000000	0.998542274052478	16683.8295016689	91.1078717201166	0	2	71.724293	1.85566627601581
577729749000000	0.998542274052478	16700.2375016689	91.1078717201166	0	2	142.850227	2.15488093484665
670384519000000	0.998542274052478	16703.0530016689	91.1078717201166	0	2	220.559507	2.34352578235316
849192649000000	0.998542274052478	16705.8670016689	91.1078717201166	0	2	108.217911	2.03429914621152
950775146000000	0.998542274052478	16711.3935016689	91.1078717201166	0	2	133.721898	2.12620253218225
1.228312E15	0.998542274052478	16717.0200016689	91.1078717201166	0	2	223.778371	2.34981810806684
1.210769E15	0.998542274052478	16725.4675016689	91.1078717201166	0	2	197.160276	2.29481941744167
1.468894E15	0.998542274052478	16730.9970016689	91.1078717201166	0	2	150.598935	2.17782190064783
1.666517E15	0.998542274052478	16733.8095016689	91.1078717201166	0	2	235.624586	2.37222060448112
1.947987E15	0.998542274052478	16736.6240016689	91.1078717201166	0	2	206.064547	2.31400327869476
2.112332E15	0.998542274052478	16739.4540016689	91.1078717201166	0	2	183.446829	2.26351020908894
2.425298E15	0.998542274052478	16745.0535016689	91.1078717201166	0	2	286.398201	2.45697028563922
2.976601E15	0.998542274052478	16747.8020016689	91.1078717201166	0	2	421.841307	2.62514910390943
3.565996E15	0.998542274052478	16750.8940016689	91.1078717201166	0	2	628.99368	2.79864628176496
3.790834E15	0.998542274052478	16753.8195016689	91.1078717201166	0	2	481.344731	2.68245622220884
4.706383E15	0.998542274052478	16756.6770016689	91.1078717201166	0	2	623.590468	2.79489946808409
4.839854E15	0.998542274052478	16759.6410016689	91.1078717201166	0	2	894.699531	2.95167720968692
5.828547E15	0.998542274052478	16762.5755016689	91.1078717201166	0	2	1059.9	3.02526489215451
6.724248E15	0.998542274052478	16770.8905016689	91.1078717201166	0	2	1776.319	3.24952096116057
7.555416E15	0.998542274052478	16774.0340016689	91.1078717201166	0	2	2037.075	3.30900701892973
9.275933E15	0.998542274052478	16785.5590016689	91.1078717201166	0	2	3720.715	3.57062640512832
1.0577859E16	0.998542274052478	16789.0775016689	91.1078717201166	0	2	4930.435	3.69288523768808
1.0978089E16	0.998542274052478	16792.5845016689	91.1078717201166	0	2	2560.659	3.40835174782467
1.3801561E16	0.998542274052478	16799.2100016689	91.1078717201166	0	2	7557.406	3.87837275407213
