# Supplementary material for: Virus lasers for biological detection
Source: Nat Commun. 2019 Aug 9;10:3594. doi: 10.1038/s41467-019-11604-z (PMC6689004; doi:10.1038/s41467-019-11604-z)
Supplement: Supplementary file 5 — Source Data [file 41467_2019_11604_MOESM5_ESM.zip › s_fig_2a_FL.csv]

Wavelength	Absorption
nm	a.u.
560	0.003
559	0.003
558	0.003
557	0.003
556	0.003
555	0.004
554	0.003
553	0.003
552	0.004
551	0.004
550	0.004
549	0.003
548	0.003
547	0.003
546	0.004
545	0.004
544	0.003
543	0.003
542	0.003
541	0.003
540	0.002
539	0.002
538	0.002
537	0.002
536	0.003
535	0.003
534	0.003
533	0.003
532	0.003
531	0.003
530	0.004
529	0.003
528	0.004
527	0.005
526	0.005
525	0.005
524	0.006
523	0.008
522	0.009
521	0.01
520	0.011
519	0.012
518	0.015
517	0.018
516	0.021
515	0.024
514	0.028
513	0.033
512	0.039
511	0.044
510	0.052
509	0.059
508	0.069
507	0.079
506	0.09
505	0.102
504	0.114
503	0.126
502	0.14
501	0.154
500	0.168
499	0.182
498	0.194
497	0.207
496	0.218
495	0.228
494	0.236
493	0.242
492	0.246
491	0.248
490	0.247
489	0.246
488	0.243
487	0.238
486	0.233
485	0.226
484	0.218
483	0.21
482	0.202
481	0.192
480	0.183
479	0.175
478	0.166
477	0.157
476	0.149
475	0.142
474	0.135
473	0.13
472	0.124
471	0.12
470	0.115
469	0.111
468	0.107
467	0.104
466	0.102
465	0.099
464	0.097
463	0.094
462	0.092
461	0.09
460	0.087
459	0.084
458	0.082
457	0.078
456	0.076
455	0.073
454	0.069
453	0.066
452	0.062
451	0.059
450	0.056
449	0.052
448	0.05
447	0.046
446	0.044
445	0.043
444	0.04
443	0.037
442	0.035
441	0.034
440	0.032
439	0.031
438	0.03
437	0.027
436	0.027
435	0.025
434	0.024
433	0.023
432	0.022
431	0.021
430	0.021
429	0.02
428	0.019
427	0.018
426	0.017
425	0.016
424	0.016
423	0.015
422	0.014
421	0.014
420	0.013
419	0.013
418	0.012
417	0.012
416	0.012
415	0.011
414	0.011
413	0.01
412	0.01
411	0.01
410	0.01
409	0.01
408	0.009
407	0.01
406	0.009
405	0.008
404	0.008
403	0.009
402	0.009
401	0.009
400	0.009
399	0.008
398	0.009
397	0.009
396	0.009
395	0.009
394	0.009
393	0.009
392	0.009
391	0.009
390	0.01
389	0.009
388	0.009
387	0.008
386	0.008
385	0.008
384	0.009
383	0.009
382	0.009
381	0.01
380	0.008
379	0.007
378	0.007
377	0.007
376	0.006
375	0.007
374	0.007
373	0.007
372	0.007
371	0.007
370	0.007
369	0.007
368	0.006
367	0.007
366	0.006
365	0.006
364	0.006
363	0.006
362	0.007
361	0.006
360	0.006
359	0.006
358	0.007
357	0.006
356	0.007
355	0.007
354	0.007
353	0.007
352	0.007
351	0.006
350	0.007
349	0.007
348	0.007
347	0.009
346	0.009
345	0.009
344	0.008
343	0.01
342	0.011
341	0.012
340	0.012
339	0.011
338	0.011
337	0.012
336	0.013
335	0.014
334	0.015
333	0.016
332	0.017
331	0.018
330	0.019
329	0.019
328	0.021
327	0.021
326	0.022
325	0.022
324	0.023
323	0.023
322	0.023
321	0.024
320	0.023
319	0.022
318	0.022
317	0.021
316	0.02
315	0.02
314	0.019
313	0.018
312	0.017
311	0.016
310	0.016
309	0.016
308	0.015
307	0.015
306	0.015
305	0.015
304	0.016
303	0.016
302	0.017
301	0.017
300	0.018
299	0.019
298	0.02
297	0.021
296	0.022
295	0.024
294	0.025
293	0.027
292	0.029
291	0.03
290	0.031
289	0.033
288	0.034
287	0.035
286	0.036
285	0.037
284	0.037
283	0.037
282	0.037
281	0.036
280	0.036
279	0.035
278	0.034
277	0.034
276	0.033
275	0.033
274	0.032
273	0.032
272	0.032
271	0.032
270	0.032
269	0.032
268	0.033
267	0.033
266	0.034
265	0.035
264	0.037
263	0.039
262	0.04
261	0.042
260	0.043
259	0.044
258	0.046
257	0.047
256	0.048
255	0.049
254	0.051
253	0.053
252	0.055
251	0.058
250	0.062
249	0.065
248	0.07
247	0.076
246	0.082
245	0.089
244	0.097
243	0.103
242	0.11
241	0.115
240	0.119
