# Supplementary material for: Virus lasers for biological detection
Source: Nat Commun. 2019 Aug 9;10:3594. doi: 10.1038/s41467-019-11604-z (PMC6689004; doi:10.1038/s41467-019-11604-z)
Supplement: Supplementary file 5 — Source Data [file 41467_2019_11604_MOESM5_ESM.zip › s_fig_2a_labelled_M13.csv]

Wavelength	Absorption
nm	a.u.
560	0.003
559	0.002
558	0.002
557	0.002
556	0.003
555	0.004
554	0.003
553	0.003
552	0.004
551	0.003
550	0.003
549	0.003
548	0.004
547	0.003
546	0.003
545	0.003
544	0.003
543	0.003
542	0.003
541	0.003
540	0.003
539	0.003
538	0.003
537	0.003
536	0.003
535	0.003
534	0.004
533	0.003
532	0.003
531	0.003
530	0.004
529	0.004
528	0.005
527	0.006
526	0.007
525	0.007
524	0.008
523	0.01
522	0.011
521	0.012
520	0.014
519	0.016
518	0.018
517	0.021
516	0.024
515	0.027
514	0.031
513	0.036
512	0.04
511	0.045
510	0.051
509	0.056
508	0.063
507	0.07
506	0.077
505	0.084
504	0.09
503	0.097
502	0.104
501	0.109
500	0.116
499	0.122
498	0.127
497	0.131
496	0.134
495	0.136
494	0.137
493	0.137
492	0.136
491	0.135
490	0.133
489	0.13
488	0.127
487	0.123
486	0.119
485	0.115
484	0.11
483	0.106
482	0.102
481	0.097
480	0.093
479	0.089
478	0.085
477	0.081
476	0.078
475	0.075
474	0.072
473	0.07
472	0.067
471	0.066
470	0.064
469	0.062
468	0.061
467	0.059
466	0.058
465	0.056
464	0.055
463	0.053
462	0.052
461	0.05
460	0.048
459	0.047
458	0.045
457	0.043
456	0.041
455	0.04
454	0.038
453	0.036
452	0.034
451	0.032
450	0.031
449	0.028
448	0.028
447	0.026
446	0.025
445	0.024
444	0.023
443	0.022
442	0.021
441	0.021
440	0.019
439	0.018
438	0.019
437	0.017
436	0.016
435	0.015
434	0.015
433	0.014
432	0.014
431	0.014
430	0.013
429	0.012
428	0.012
427	0.012
426	0.011
425	0.011
424	0.012
423	0.011
422	0.01
421	0.011
420	0.009
419	0.009
418	0.009
417	0.009
416	0.009
415	0.008
414	0.01
413	0.009
412	0.009
411	0.009
410	0.009
409	0.009
408	0.009
407	0.009
406	0.008
405	0.009
404	0.009
403	0.009
402	0.009
401	0.009
400	0.009
399	0.009
398	0.009
397	0.01
396	0.011
395	0.01
394	0.01
393	0.01
392	0.011
391	0.011
390	0.011
389	0.011
388	0.011
387	0.011
386	0.01
385	0.011
384	0.012
383	0.013
382	0.013
381	0.013
380	0.011
379	0.01
378	0.011
377	0.011
376	0.011
375	0.011
374	0.011
373	0.011
372	0.012
371	0.011
370	0.012
369	0.012
368	0.012
367	0.012
366	0.012
365	0.013
364	0.013
363	0.013
362	0.014
361	0.013
360	0.014
359	0.013
358	0.014
357	0.013
356	0.014
355	0.014
354	0.015
353	0.015
352	0.015
351	0.014
350	0.015
349	0.016
348	0.015
347	0.016
346	0.017
345	0.015
344	0.015
343	0.017
342	0.016
341	0.017
340	0.017
339	0.016
338	0.016
337	0.016
336	0.016
335	0.016
334	0.016
333	0.017
332	0.017
331	0.018
330	0.018
329	0.018
328	0.018
327	0.019
326	0.019
325	0.019
324	0.02
323	0.021
322	0.021
321	0.021
320	0.021
319	0.021
318	0.022
317	0.022
316	0.022
315	0.022
314	0.022
313	0.022
312	0.022
311	0.022
310	0.022
309	0.022
308	0.023
307	0.024
306	0.025
305	0.027
304	0.028
303	0.031
302	0.033
301	0.037
300	0.041
299	0.046
298	0.052
297	0.059
296	0.068
295	0.077
294	0.089
293	0.103
292	0.117
291	0.133
290	0.147
289	0.161
288	0.172
287	0.18
286	0.19
285	0.2
284	0.211
283	0.221
282	0.23
281	0.238
280	0.244
279	0.249
278	0.253
277	0.257
276	0.261
275	0.264
274	0.267
273	0.269
272	0.272
271	0.274
270	0.276
269	0.277
268	0.277
267	0.278
266	0.278
265	0.278
264	0.278
263	0.277
262	0.277
261	0.276
260	0.275
259	0.273
258	0.271
257	0.268
256	0.265
255	0.262
254	0.259
253	0.257
252	0.254
251	0.253
250	0.251
249	0.25
248	0.25
247	0.251
246	0.253
245	0.256
244	0.262
243	0.268
242	0.278
241	0.289
240	0.301
