# Supplementary material for: Virus lasers for biological detection
Source: Nat Commun. 2019 Aug 9;10:3594. doi: 10.1038/s41467-019-11604-z (PMC6689004; doi:10.1038/s41467-019-11604-z)
Supplement: Supplementary file 5 — Source Data [file 41467_2019_11604_MOESM5_ESM.zip › s_fig_2b_Blank_for_FL_M13_source.csv]

Wavelength (nm)	Absorbance	Wavelength (nm)	Absorbance	Wavelength (nm)	Absorbance	N total	Mean	Standard Deviation	SE of mean
						Statistics On Rows of [2016dec16_fluorescein_just_M13_2]B!Col("Absorbance") [2016dec16_fluorescein_just_M13_2]B!Col("Absorbance") [2016dec16_fluorescein_just_M13_2]B!Col("Absorbance")	Statistics On Rows of [2016dec16_fluorescein_just_M13_2]B!Col("Absorbance") [2016dec16_fluorescein_just_M13_2]B!Col("Absorbance") [2016dec16_fluorescein_just_M13_2]B!Col("Absorbance")	Statistics On Rows of [2016dec16_fluorescein_just_M13_2]B!Col("Absorbance") [2016dec16_fluorescein_just_M13_2]B!Col("Absorbance") [2016dec16_fluorescein_just_M13_2]B!Col("Absorbance")	Statistics On Rows of [2016dec16_fluorescein_just_M13_2]B!Col("Absorbance") [2016dec16_fluorescein_just_M13_2]B!Col("Absorbance") [2016dec16_fluorescein_just_M13_2]B!Col("Absorbance")
220	1.032	220	1.032	220	1.036	3	1.03333333333333	0.00230940107675851	0.00133333333333333
221	0.894	221	0.901	221	0.899	3	0.898	0.00360555127546399	0.00208166599946613
222	0.777	222	0.789	222	0.785	3	0.783666666666667	0.00611010092660779	0.00352766841475279
223	0.731	223	0.726	223	0.72	3	0.725666666666667	0.00550757054728611	0.00317979733805649
224	0.678	224	0.666	224	0.663	3	0.669	0.00793725393319375	0.00458257569495583
225	0.618	225	0.616	225	0.611	3	0.615	0.00360555127546402	0.00208166599946615
226	0.579	226	0.582	226	0.576	3	0.579	0.003	0.00173205080756888
227	0.557	227	0.559	227	0.555	3	0.557	0.002	0.00115470053837925
228	0.541	228	0.54	228	0.537	3	0.539333333333333	0.00208166599946616	0.00120185042515468
229	0.53	229	0.53	229	0.527	3	0.529	0.00173205080756889	1.00000000000001E-3
230	0.523	230	0.521	230	0.521	3	0.521666666666667	0.00115470053837925	6.66666666666667E-4
231	0.512	231	0.513	231	0.511	3	0.512	1E-3	5.77350269189626E-4
232	0.505	232	0.508	232	0.505	3	0.506	0.00173205080756886	9.99999999999992E-4
233	0.502	233	0.506	233	0.502	3	0.503333333333333	0.00230940107675851	0.00133333333333333
234	0.501	234	0.503	234	0.501	3	0.501666666666667	0.00115470053837925	6.66666666666667E-4
235	0.501	235	0.499	235	0.497	3	0.499	0.002	0.00115470053837925
236	0.496	236	0.495	236	0.492	3	0.494333333333333	0.00208166599946613	0.00120185042515466
237	0.49	237	0.49	237	0.488	3	0.489333333333333	0.00115470053837925	6.66666666666667E-4
238	0.485	238	0.487	238	0.483	3	0.485	0.002	0.00115470053837925
239	0.483	239	0.482	239	0.48	3	0.481666666666667	0.00152752523165195	8.81917103688198E-4
240	0.482	240	0.48	240	0.479	3	0.480333333333333	0.00152752523165195	8.81917103688198E-4
241	0.482	241	0.481	241	0.479	3	0.480666666666667	0.00152752523165195	8.81917103688198E-4
242	0.481	242	0.481	242	0.478	3	0.48	0.00173205080756888	1E-3
243	0.477	243	0.478	243	0.474	3	0.476333333333333	0.00208166599946613	0.00120185042515466
244	0.472	244	0.472	244	0.47	3	0.471333333333333	0.00115470053837925	6.66666666666667E-4
245	0.468	245	0.467	245	0.466	3	0.467	1E-3	5.77350269189626E-4
246	0.463	246	0.463	246	0.461	3	0.462333333333333	0.00115470053837925	6.66666666666667E-4
247	0.458	247	0.457	247	0.454	3	0.456333333333333	0.00208166599946613	0.00120185042515466
248	0.452	248	0.451	248	0.449	3	0.450666666666667	0.00152752523165195	8.81917103688198E-4
249	0.444	249	0.443	249	0.442	3	0.443	1E-3	5.77350269189626E-4
250	0.436	250	0.436	250	0.434	3	0.435333333333333	0.00115470053837925	6.66666666666667E-4
251	0.428	251	0.429	251	0.425	3	0.427333333333333	0.00208166599946613	0.00120185042515466
252	0.419	252	0.42	252	0.415	3	0.418	0.00264575131106459	0.00152752523165195
253	0.409	253	0.41	253	0.407	3	0.408666666666667	0.00152752523165195	8.81917103688198E-4
254	0.398	254	0.398	254	0.397	3	0.397666666666667	5.77350269189626E-4	3.33333333333334E-4
255	0.387	255	0.388	255	0.386	3	0.387	1E-3	5.77350269189626E-4
256	0.378	256	0.377	256	0.376	3	0.377	1E-3	5.77350269189626E-4
257	0.369	257	0.367	257	0.366	3	0.367333333333333	0.00152752523165195	8.81917103688198E-4
258	0.361	258	0.359	258	0.357	3	0.359	0.002	0.00115470053837925
259	0.353	259	0.351	259	0.349	3	0.351	0.002	0.00115470053837925
260	0.345	260	0.344	260	0.341	3	0.343333333333333	0.00208166599946609	0.00120185042515464
261	0.336	261	0.335	261	0.334	3	0.335	1E-3	5.77350269189626E-4
262	0.326	262	0.327	262	0.326	3	0.326333333333333	5.77350269189626E-4	3.33333333333334E-4
263	0.317	263	0.317	263	0.318	3	0.317333333333333	5.77350269189626E-4	3.33333333333334E-4
264	0.309	264	0.309	264	0.309	3	0.309	0	0
265	0.301	265	0.301	265	0.3	3	0.300666666666667	5.77350269189626E-4	3.33333333333334E-4
266	0.293	266	0.293	266	0.292	3	0.292666666666667	5.77350269189626E-4	3.33333333333334E-4
267	0.285	267	0.285	267	0.284	3	0.284666666666667	5.77350269189626E-4	3.33333333333334E-4
268	0.278	268	0.277	268	0.277	3	0.277333333333333	5.77350269189626E-4	3.33333333333334E-4
269	0.272	269	0.271	269	0.271	3	0.271333333333333	5.77350269189626E-4	3.33333333333334E-4
270	0.267	270	0.266	270	0.266	3	0.266333333333333	5.77350269189626E-4	3.33333333333334E-4
271	0.261	271	0.26	271	0.26	3	0.260333333333333	5.77350269189626E-4	3.33333333333334E-4
272	0.255	272	0.255	272	0.254	3	0.254666666666667	5.77350269189626E-4	3.33333333333334E-4
273	0.25	273	0.25	273	0.249	3	0.249666666666667	5.77350269189626E-4	3.33333333333334E-4
274	0.245	274	0.245	274	0.245	3	0.245	0	0
275	0.241	275	0.24	275	0.241	3	0.240666666666667	5.77350269189626E-4	3.33333333333334E-4
276	0.237	276	0.236	276	0.236	3	0.236333333333333	5.77350269189626E-4	3.33333333333334E-4
277	0.232	277	0.231	277	0.231	3	0.231333333333333	5.77350269189626E-4	3.33333333333334E-4
278	0.226	278	0.226	278	0.226	3	0.226	0	0
279	0.221	279	0.221	279	0.22	3	0.220666666666667	5.77350269189626E-4	3.33333333333334E-4
280	0.216	280	0.217	280	0.216	3	0.216333333333333	5.77350269189626E-4	3.33333333333334E-4
281	0.214	281	0.214	281	0.212	3	0.213333333333333	0.00115470053837925	6.66666666666667E-4
282	0.211	282	0.21	282	0.21	3	0.210333333333333	5.77350269189626E-4	3.33333333333334E-4
283	0.208	283	0.207	283	0.206	3	0.207	1E-3	5.77350269189626E-4
284	0.203	284	0.203	284	0.203	3	0.203	0	0
285	0.199	285	0.199	285	0.199	3	0.199	0	0
286	0.195	286	0.195	286	0.195	3	0.195	0	0
287	0.19	287	0.19	287	0.19	3	0.19	0	0
288	0.184	288	0.185	288	0.185	3	0.184666666666667	5.77350269189626E-4	3.33333333333334E-4
289	0.179	289	0.179	289	0.18	3	0.179333333333333	5.77350269189626E-4	3.33333333333334E-4
290	0.175	290	0.175	290	0.175	3	0.175	0	0
291	0.172	291	0.171	291	0.171	3	0.171333333333333	5.7735026918961E-4	3.33333333333324E-4
292	0.168	292	0.167	292	0.168	3	0.167666666666667	5.77350269189626E-4	3.33333333333334E-4
293	0.165	293	0.164	293	0.165	3	0.164666666666667	5.77350269189626E-4	3.33333333333334E-4
294	0.163	294	0.162	294	0.163	3	0.162666666666667	5.77350269189626E-4	3.33333333333334E-4
295	0.161	295	0.16	295	0.161	3	0.160666666666667	5.77350269189626E-4	3.33333333333334E-4
296	0.159	296	0.158	296	0.158	3	0.158333333333333	5.77350269189626E-4	3.33333333333334E-4
297	0.157	297	0.156	297	0.156	3	0.156333333333333	5.77350269189626E-4	3.33333333333334E-4
298	0.155	298	0.154	298	0.154	3	0.154333333333333	5.77350269189626E-4	3.33333333333334E-4
299	0.153	299	0.152	299	0.153	3	0.152666666666667	5.77350269189626E-4	3.33333333333334E-4
300	0.151	300	0.151	300	0.152	3	0.151333333333333	5.77350269189626E-4	3.33333333333334E-4
301	0.15	301	0.151	301	0.15	3	0.150333333333333	5.77350269189626E-4	3.33333333333334E-4
302	0.15	302	0.15	302	0.149	3	0.149666666666667	5.77350269189626E-4	3.33333333333334E-4
303	0.149	303	0.148	303	0.148	3	0.148333333333333	5.77350269189626E-4	3.33333333333334E-4
304	0.147	304	0.147	304	0.147	3	0.147	0	0
305	0.146	305	0.146	305	0.146	3	0.146	0	0
306	0.146	306	0.145	306	0.145	3	0.145333333333333	5.77350269189626E-4	3.33333333333334E-4
307	0.147	307	0.145	307	0.145	3	0.145666666666667	0.00115470053837925	6.66666666666667E-4
308	0.145	308	0.144	308	0.144	3	0.144333333333333	5.77350269189626E-4	3.33333333333334E-4
309	0.144	309	0.144	309	0.143	3	0.143666666666667	5.77350269189626E-4	3.33333333333334E-4
310	0.143	310	0.143	310	0.142	3	0.142666666666667	5.77350269189626E-4	3.33333333333334E-4
311	0.142	311	0.142	311	0.142	3	0.142	0	0
312	0.14	312	0.14	312	0.141	3	0.140333333333333	5.77350269189614E-4	3.33333333333327E-4
313	0.139	313	0.139	313	0.14	3	0.139333333333333	5.77350269189626E-4	3.33333333333334E-4
314	0.138	314	0.137	314	0.138	3	0.137666666666667	5.77350269189626E-4	3.33333333333334E-4
315	0.138	315	0.136	315	0.137	3	0.137	1E-3	5.77350269189626E-4
316	0.136	316	0.135	316	0.135	3	0.135333333333333	5.77350269189626E-4	3.33333333333334E-4
317	0.135	317	0.134	317	0.134	3	0.134333333333333	5.77350269189626E-4	3.33333333333334E-4
318	0.135	318	0.134	318	0.134	3	0.134333333333333	5.77350269189626E-4	3.33333333333334E-4
319	0.134	319	0.133	319	0.134	3	0.133666666666667	5.77350269189626E-4	3.33333333333334E-4
320	0.134	320	0.133	320	0.134	3	0.133666666666667	5.77350269189626E-4	3.33333333333334E-4
321	0.134	321	0.134	321	0.134	3	0.134	0	0
322	0.135	322	0.134	322	0.135	3	0.134666666666667	5.77350269189626E-4	3.33333333333334E-4
323	0.135	323	0.133	323	0.134	3	0.134	1E-3	5.77350269189626E-4
324	0.131	324	0.13	324	0.132	3	0.131	1E-3	5.77350269189626E-4
325	0.129	325	0.128	325	0.128	3	0.128333333333333	5.77350269189626E-4	3.33333333333334E-4
326	0.128	326	0.128	326	0.128	3	0.128	0	0
327	0.132	327	0.131	327	0.13	3	0.131	1E-3	5.77350269189626E-4
328	0.132	328	0.132	328	0.131	3	0.131666666666667	5.77350269189626E-4	3.33333333333334E-4
329	0.131	329	0.131	329	0.13	3	0.130666666666667	5.77350269189626E-4	3.33333333333334E-4
330	0.127	330	0.127	330	0.127	3	0.127	0	0
331	0.126	331	0.126	331	0.126	3	0.126	0	0
332	0.127	332	0.126	332	0.127	3	0.126666666666667	5.77350269189626E-4	3.33333333333334E-4
333	0.125	333	0.126	333	0.126	3	0.125666666666667	5.77350269189626E-4	3.33333333333334E-4
334	0.124	334	0.124	334	0.124	3	0.124	0	0
335	0.124	335	0.123	335	0.124	3	0.123666666666667	5.77350269189626E-4	3.33333333333334E-4
336	0.124	336	0.123	336	0.124	3	0.123666666666667	5.77350269189626E-4	3.33333333333334E-4
337	0.124	337	0.124	337	0.124	3	0.124	0	0
338	0.123	338	0.123	338	0.122	3	0.122666666666667	5.77350269189626E-4	3.33333333333334E-4
339	0.123	339	0.122	339	0.121	3	0.122	1E-3	5.77350269189626E-4
340	0.124	340	0.122	340	0.123	3	0.123	1E-3	5.77350269189626E-4
341	0.123	341	0.122	341	0.123	3	0.122666666666667	5.77350269189626E-4	3.33333333333334E-4
342	0.124	342	0.123	342	0.124	3	0.123666666666667	5.77350269189626E-4	3.33333333333334E-4
343	0.123	343	0.123	343	0.122	3	0.122666666666667	5.77350269189626E-4	3.33333333333334E-4
344	0.122	344	0.122	344	0.122	3	0.122	0	0
345	0.122	345	0.121	345	0.122	3	0.121666666666667	5.77350269189626E-4	3.33333333333334E-4
346	0.122	346	0.121	346	0.122	3	0.121666666666667	5.77350269189626E-4	3.33333333333334E-4
347	0.123	347	0.121	347	0.122	3	0.122	1E-3	5.77350269189626E-4
348	0.124	348	0.122	348	0.121	3	0.122333333333333	0.00152752523165195	8.81917103688198E-4
349	0.124	349	0.123	349	0.122	3	0.123	1E-3	5.77350269189626E-4
350	0.124	350	0.123	350	0.123	3	0.123333333333333	5.77350269189626E-4	3.33333333333334E-4
351	0.124	351	0.123	351	0.123	3	0.123333333333333	5.77350269189626E-4	3.33333333333334E-4
352	0.124	352	0.123	352	0.122	3	0.123	1E-3	5.77350269189626E-4
353	0.122	353	0.121	353	0.121	3	0.121333333333333	5.77350269189626E-4	3.33333333333334E-4
354	0.121	354	0.121	354	0.121	3	0.121	0	0
355	0.121	355	0.12	355	0.12	3	0.120333333333333	5.77350269189626E-4	3.33333333333334E-4
356	0.121	356	0.12	356	0.119	3	0.12	1E-3	5.77350269189626E-4
357	0.12	357	0.119	357	0.119	3	0.119333333333333	5.77350269189626E-4	3.33333333333334E-4
358	0.119	358	0.118	358	0.118	3	0.118333333333333	5.77350269189626E-4	3.33333333333334E-4
359	0.119	359	0.119	359	0.119	3	0.119	0	0
360	0.12	360	0.12	360	0.12	3	0.12	0	0
361	0.121	361	0.12	361	0.12	3	0.120333333333333	5.77350269189626E-4	3.33333333333334E-4
362	0.12	362	0.119	362	0.12	3	0.119666666666667	5.77350269189626E-4	3.33333333333334E-4
363	0.121	363	0.119	363	0.119	3	0.119666666666667	0.00115470053837925	6.66666666666667E-4
364	0.121	364	0.119	364	0.12	3	0.12	1E-3	5.77350269189626E-4
365	0.122	365	0.121	365	0.122	3	0.121666666666667	5.77350269189626E-4	3.33333333333334E-4
366	0.123	366	0.122	366	0.123	3	0.122666666666667	5.77350269189626E-4	3.33333333333334E-4
367	0.122	367	0.122	367	0.122	3	0.122	0	0
368	0.123	368	0.122	368	0.122	3	0.122333333333333	5.77350269189626E-4	3.33333333333334E-4
369	0.122	369	0.121	369	0.122	3	0.121666666666667	5.77350269189626E-4	3.33333333333334E-4
370	0.122	370	0.121	370	0.121	3	0.121333333333333	5.77350269189626E-4	3.33333333333334E-4
371	0.122	371	0.122	371	0.121	3	0.121666666666667	5.77350269189626E-4	3.33333333333334E-4
372	0.122	372	0.122	372	0.12	3	0.121333333333333	0.00115470053837925	6.66666666666667E-4
373	0.122	373	0.122	373	0.121	3	0.121666666666667	5.77350269189626E-4	3.33333333333334E-4
374	0.121	374	0.121	374	0.121	3	0.121	0	0
375	0.121	375	0.121	375	0.121	3	0.121	0	0
376	0.122	376	0.121	376	0.121	3	0.121333333333333	5.77350269189626E-4	3.33333333333334E-4
377	0.122	377	0.121	377	0.121	3	0.121333333333333	5.77350269189626E-4	3.33333333333334E-4
378	0.123	378	0.121	378	0.122	3	0.122	1E-3	5.77350269189626E-4
379	0.123	379	0.121	379	0.122	3	0.122	1E-3	5.77350269189626E-4
380	0.123	380	0.121	380	0.121	3	0.121666666666667	0.00115470053837925	6.66666666666667E-4
381	0.123	381	0.121	381	0.121	3	0.121666666666667	0.00115470053837925	6.66666666666667E-4
382	0.123	382	0.122	382	0.121	3	0.122	1E-3	5.77350269189626E-4
383	0.124	383	0.123	383	0.122	3	0.123	1E-3	5.77350269189626E-4
384	0.125	384	0.124	384	0.123	3	0.124	1E-3	5.77350269189626E-4
385	0.124	385	0.124	385	0.123	3	0.123666666666667	5.77350269189626E-4	3.33333333333334E-4
386	0.124	386	0.123	386	0.123	3	0.123333333333333	5.77350269189626E-4	3.33333333333334E-4
387	0.125	387	0.123	387	0.123	3	0.123666666666667	0.00115470053837925	6.66666666666667E-4
388	0.126	388	0.123	388	0.123	3	0.124	0.00173205080756888	1E-3
389	0.125	389	0.123	389	0.123	3	0.123666666666667	0.00115470053837925	6.66666666666667E-4
390	0.125	390	0.123	390	0.123	3	0.123666666666667	0.00115470053837925	6.66666666666667E-4
391	0.124	391	0.123	391	0.123	3	0.123333333333333	5.77350269189626E-4	3.33333333333334E-4
392	0.124	392	0.123	392	0.123	3	0.123333333333333	5.77350269189626E-4	3.33333333333334E-4
393	0.123	393	0.122	393	0.122	3	0.122333333333333	5.77350269189626E-4	3.33333333333334E-4
394	0.123	394	0.122	394	0.122	3	0.122333333333333	5.77350269189626E-4	3.33333333333334E-4
395	0.123	395	0.122	395	0.123	3	0.122666666666667	5.77350269189626E-4	3.33333333333334E-4
396	0.124	396	0.123	396	0.124	3	0.123666666666667	5.77350269189626E-4	3.33333333333334E-4
397	0.125	397	0.124	397	0.124	3	0.124333333333333	5.77350269189626E-4	3.33333333333334E-4
398	0.126	398	0.124	398	0.125	3	0.125	1E-3	5.77350269189626E-4
399	0.125	399	0.125	399	0.125	3	0.125	0	0
400	0.125	400	0.125	400	0.125	3	0.125	0	0
401	0.125	401	0.125	401	0.125	3	0.125	0	0
402	0.126	402	0.125	402	0.126	3	0.125666666666667	5.77350269189626E-4	3.33333333333334E-4
403	0.126	403	0.125	403	0.125	3	0.125333333333333	5.77350269189626E-4	3.33333333333334E-4
404	0.127	404	0.125	404	0.126	3	0.126	1E-3	5.77350269189626E-4
405	0.127	405	0.125	405	0.126	3	0.126	1E-3	5.77350269189626E-4
406	0.128	406	0.126	406	0.127	3	0.127	1E-3	5.77350269189626E-4
407	0.128	407	0.127	407	0.127	3	0.127333333333333	5.77350269189626E-4	3.33333333333334E-4
408	0.128	408	0.127	408	0.127	3	0.127333333333333	5.77350269189626E-4	3.33333333333334E-4
409	0.127	409	0.127	409	0.127	3	0.127	0	0
410	0.127	410	0.126	410	0.126	3	0.126333333333333	5.77350269189626E-4	3.33333333333334E-4
411	0.127	411	0.125	411	0.125	3	0.125666666666667	0.00115470053837925	6.66666666666667E-4
412	0.126	412	0.124	412	0.125	3	0.125	1E-3	5.77350269189626E-4
413	0.126	413	0.125	413	0.125	3	0.125333333333333	5.77350269189626E-4	3.33333333333334E-4
414	0.126	414	0.126	414	0.126	3	0.126	0	0
415	0.126	415	0.126	415	0.125	3	0.125666666666667	5.77350269189626E-4	3.33333333333334E-4
416	0.125	416	0.124	416	0.124	3	0.124333333333333	5.77350269189626E-4	3.33333333333334E-4
417	0.124	417	0.123	417	0.123	3	0.123333333333333	5.77350269189626E-4	3.33333333333334E-4
418	0.124	418	0.123	418	0.123	3	0.123333333333333	5.77350269189626E-4	3.33333333333334E-4
419	0.125	419	0.125	419	0.125	3	0.125	0	0
420	0.127	420	0.126	420	0.126	3	0.126333333333333	5.77350269189626E-4	3.33333333333334E-4
421	0.128	421	0.127	421	0.127	3	0.127333333333333	5.77350269189626E-4	3.33333333333334E-4
422	0.128	422	0.126	422	0.127	3	0.127	1E-3	5.77350269189626E-4
423	0.127	423	0.125	423	0.126	3	0.126	1E-3	5.77350269189626E-4
424	0.127	424	0.124	424	0.126	3	0.125666666666667	0.00152752523165195	8.81917103688198E-4
425	0.126	425	0.124	425	0.125	3	0.125	1E-3	5.77350269189626E-4
426	0.125	426	0.124	426	0.124	3	0.124333333333333	5.77350269189626E-4	3.33333333333334E-4
427	0.123	427	0.123	427	0.122	3	0.122666666666667	5.77350269189626E-4	3.33333333333334E-4
428	0.123	428	0.122	428	0.122	3	0.122333333333333	5.77350269189626E-4	3.33333333333334E-4
429	0.122	429	0.121	429	0.121	3	0.121333333333333	5.77350269189626E-4	3.33333333333334E-4
430	0.122	430	0.121	430	0.121	3	0.121333333333333	5.77350269189626E-4	3.33333333333334E-4
431	0.122	431	0.121	431	0.121	3	0.121333333333333	5.77350269189626E-4	3.33333333333334E-4
432	0.121	432	0.121	432	0.12	3	0.120666666666667	5.77350269189626E-4	3.33333333333334E-4
433	0.12	433	0.119	433	0.119	3	0.119333333333333	5.77350269189626E-4	3.33333333333334E-4
434	0.12	434	0.118	434	0.118	3	0.118666666666667	0.00115470053837925	6.66666666666667E-4
435	0.119	435	0.117	435	0.117	3	0.117666666666667	0.00115470053837924	6.66666666666663E-4
436	0.119	436	0.117	436	0.117	3	0.117666666666667	0.00115470053837924	6.66666666666663E-4
437	0.119	437	0.117	437	0.118	3	0.118	9.99999999999997E-4	5.77350269189624E-4
438	0.119	438	0.117	438	0.117	3	0.117666666666667	0.00115470053837924	6.66666666666663E-4
439	0.118	439	0.117	439	0.117	3	0.117333333333333	5.77350269189618E-4	3.33333333333329E-4
440	0.118	440	0.116	440	0.116	3	0.116666666666667	0.00115470053837924	6.66666666666663E-4
441	0.117	441	0.116	441	0.116	3	0.116333333333333	5.77350269189626E-4	3.33333333333334E-4
442	0.115	442	0.114	442	0.114	3	0.114333333333333	5.77350269189626E-4	3.33333333333334E-4
443	0.114	443	0.112	443	0.112	3	0.112666666666667	0.00115470053837925	6.66666666666667E-4
444	0.113	444	0.112	444	0.112	3	0.112333333333333	5.77350269189626E-4	3.33333333333334E-4
445	0.113	445	0.111	445	0.112	3	0.112	1E-3	5.77350269189626E-4
446	0.112	446	0.111	446	0.111	3	0.111333333333333	5.77350269189626E-4	3.33333333333334E-4
447	0.111	447	0.11	447	0.11	3	0.110333333333333	5.77350269189626E-4	3.33333333333334E-4
448	0.11	448	0.109	448	0.109	3	0.109333333333333	5.77350269189626E-4	3.33333333333334E-4
449	0.111	449	0.109	449	0.11	3	0.11	1E-3	5.77350269189626E-4
450	0.111	450	0.109	450	0.111	3	0.110333333333333	0.00115470053837925	6.66666666666667E-4
451	0.111	451	0.109	451	0.11	3	0.11	1E-3	5.77350269189626E-4
452	0.11	452	0.109	452	0.109	3	0.109333333333333	5.77350269189626E-4	3.33333333333334E-4
453	0.11	453	0.109	453	0.109	3	0.109333333333333	5.77350269189626E-4	3.33333333333334E-4
454	0.109	454	0.108	454	0.108	3	0.108333333333333	5.77350269189626E-4	3.33333333333334E-4
455	0.109	455	0.108	455	0.108	3	0.108333333333333	5.77350269189626E-4	3.33333333333334E-4
456	0.109	456	0.108	456	0.108	3	0.108333333333333	5.77350269189626E-4	3.33333333333334E-4
457	0.11	457	0.109	457	0.108	3	0.109	1E-3	5.77350269189626E-4
458	0.111	458	0.11	458	0.11	3	0.110333333333333	5.77350269189626E-4	3.33333333333334E-4
459	0.112	459	0.111	459	0.111	3	0.111333333333333	5.77350269189626E-4	3.33333333333334E-4
460	0.11	460	0.11	460	0.109	3	0.109666666666667	5.77350269189626E-4	3.33333333333334E-4
461	0.107	461	0.106	461	0.107	3	0.106666666666667	5.77350269189626E-4	3.33333333333334E-4
462	0.104	462	0.104	462	0.104	3	0.104	0	0
463	0.105	463	0.105	463	0.104	3	0.104666666666667	5.77350269189626E-4	3.33333333333334E-4
464	0.107	464	0.107	464	0.106	3	0.106666666666667	5.77350269189626E-4	3.33333333333334E-4
465	0.108	465	0.107	465	0.107	3	0.107333333333333	5.77350269189626E-4	3.33333333333334E-4
466	0.108	466	0.107	466	0.107	3	0.107333333333333	5.77350269189626E-4	3.33333333333334E-4
467	0.107	467	0.106	467	0.107	3	0.106666666666667	5.77350269189626E-4	3.33333333333334E-4
468	0.106	468	0.105	468	0.106	3	0.105666666666667	5.77350269189626E-4	3.33333333333334E-4
469	0.106	469	0.105	469	0.106	3	0.105666666666667	5.77350269189626E-4	3.33333333333334E-4
470	0.106	470	0.104	470	0.105	3	0.105	1E-3	5.77350269189626E-4
471	0.106	471	0.105	471	0.105	3	0.105333333333333	5.77350269189626E-4	3.33333333333334E-4
472	0.107	472	0.105	472	0.105	3	0.105666666666667	0.00115470053837925	6.66666666666667E-4
473	0.107	473	0.105	473	0.106	3	0.106	1E-3	5.77350269189626E-4
474	0.107	474	0.106	474	0.106	3	0.106333333333333	5.77350269189626E-4	3.33333333333334E-4
475	0.107	475	0.107	475	0.106	3	0.106666666666667	5.77350269189626E-4	3.33333333333334E-4
476	0.106	476	0.106	476	0.106	3	0.106	0	0
477	0.107	477	0.105	477	0.106	3	0.106	1E-3	5.77350269189626E-4
478	0.106	478	0.104	478	0.105	3	0.105	1E-3	5.77350269189626E-4
479	0.106	479	0.104	479	0.105	3	0.105	1E-3	5.77350269189626E-4
480	0.105	480	0.105	480	0.105	3	0.105	0	0
481	0.106	481	0.105	481	0.105	3	0.105333333333333	5.77350269189626E-4	3.33333333333334E-4
482	0.109	482	0.108	482	0.108	3	0.108333333333333	5.77350269189626E-4	3.33333333333334E-4
483	0.111	483	0.109	483	0.11	3	0.11	1E-3	5.77350269189626E-4
484	0.107	484	0.105	484	0.106	3	0.106	1E-3	5.77350269189626E-4
485	0.1	485	0.1	485	0.1	3	0.1	0	0
486	0.099	486	0.099	486	0.099	3	0.099	0	0
487	0.103	487	0.102	487	0.102	3	0.102333333333333	5.77350269189626E-4	3.33333333333334E-4
488	0.104	488	0.102	488	0.102	3	0.102666666666667	0.00115470053837925	6.66666666666667E-4
489	0.1	489	0.099	489	0.099	3	0.0993333333333333	5.77350269189626E-4	3.33333333333334E-4
490	0.101	490	0.1	490	0.1	3	0.100333333333333	5.77350269189626E-4	3.33333333333334E-4
491	0.105	491	0.104	491	0.104	3	0.104333333333333	5.77350269189626E-4	3.33333333333334E-4
492	0.103	492	0.103	492	0.103	3	0.103	0	0
493	0.097	493	0.096	493	0.096	3	0.0963333333333333	5.77350269189626E-4	3.33333333333334E-4
494	0.093	494	0.092	494	0.093	3	0.0926666666666667	5.77350269189626E-4	3.33333333333334E-4
495	0.095	495	0.094	495	0.095	3	0.0946666666666667	5.77350269189626E-4	3.33333333333334E-4
496	0.097	496	0.096	496	0.097	3	0.0966666666666667	5.77350269189626E-4	3.33333333333334E-4
497	0.097	497	0.096	497	0.097	3	0.0966666666666667	5.77350269189626E-4	3.33333333333334E-4
498	0.096	498	0.094	498	0.095	3	0.095	1E-3	5.77350269189626E-4
499	0.094	499	0.093	499	0.094	3	0.0936666666666667	5.77350269189626E-4	3.33333333333334E-4
500	0.093	500	0.093	500	0.093	3	0.093	0	0
501	0.092	501	0.092	501	0.091	3	0.0916666666666667	5.77350269189626E-4	3.33333333333334E-4
502	0.093	502	0.093	502	0.092	3	0.0926666666666667	5.77350269189626E-4	3.33333333333334E-4
503	0.093	503	0.092	503	0.091	3	0.092	1E-3	5.77350269189626E-4
504	0.092	504	0.09	504	0.09	3	0.0906666666666667	0.00115470053837925	6.66666666666667E-4
505	0.089	505	0.087	505	0.088	3	0.088	1E-3	5.77350269189626E-4
506	0.087	506	0.086	506	0.086	3	0.0863333333333333	5.77350269189626E-4	3.33333333333334E-4
507	0.086	507	0.085	507	0.085	3	0.0853333333333333	5.77350269189618E-4	3.33333333333329E-4
508	0.085	508	0.084	508	0.085	3	0.0846666666666667	5.77350269189626E-4	3.33333333333334E-4
509	0.084	509	0.082	509	0.083	3	0.083	1E-3	5.77350269189626E-4
510	0.082	510	0.08	510	0.082	3	0.0813333333333333	0.00115470053837925	6.66666666666667E-4
511	0.082	511	0.08	511	0.08	3	0.0806666666666667	0.00115470053837925	6.66666666666667E-4
512	0.079	512	0.078	512	0.077	3	0.078	1E-3	5.77350269189626E-4
513	0.077	513	0.076	513	0.075	3	0.076	1E-3	5.77350269189626E-4
514	0.074	514	0.073	514	0.073	3	0.0733333333333333	5.77350269189626E-4	3.33333333333334E-4
515	0.072	515	0.071	515	0.072	3	0.0716666666666667	5.77350269189626E-4	3.33333333333334E-4
516	0.071	516	0.07	516	0.07	3	0.0703333333333333	5.77350269189618E-4	3.33333333333329E-4
517	0.071	517	0.071	517	0.07	3	0.0706666666666667	5.77350269189616E-4	3.33333333333328E-4
518	0.072	518	0.071	518	0.07	3	0.071	9.9999999999999E-4	5.7735026918962E-4
519	0.069	519	0.068	519	0.068	3	0.0683333333333333	5.77350269189626E-4	3.33333333333334E-4
520	0.065	520	0.065	520	0.065	3	0.065	0	0
521	0.062	521	0.062	521	0.061	3	0.0616666666666667	5.77350269189626E-4	3.33333333333334E-4
522	0.061	522	0.061	522	0.06	3	0.0606666666666667	5.77350269189626E-4	3.33333333333334E-4
523	0.062	523	0.061	523	0.061	3	0.0613333333333333	5.77350269189626E-4	3.33333333333334E-4
524	0.061	524	0.06	524	0.06	3	0.0603333333333333	5.77350269189626E-4	3.33333333333334E-4
525	0.061	525	0.06	525	0.06	3	0.0603333333333333	5.77350269189626E-4	3.33333333333334E-4
526	0.059	526	0.058	526	0.058	3	0.0583333333333333	5.77350269189622E-4	3.33333333333331E-4
527	0.06	527	0.059	527	0.059	3	0.0593333333333333	5.77350269189626E-4	3.33333333333334E-4
528	0.059	528	0.059	528	0.059	3	0.059	0	0
529	0.056	529	0.055	529	0.055	3	0.0553333333333333	5.77350269189626E-4	3.33333333333334E-4
530	0.049	530	0.048	530	0.049	3	0.0486666666666667	5.77350269189626E-4	3.33333333333334E-4
531	0.046	531	0.046	531	0.047	3	0.0463333333333333	5.77350269189626E-4	3.33333333333334E-4
532	0.049	532	0.049	532	0.049	3	0.049	0	0
533	0.051	533	0.051	533	0.05	3	0.0506666666666667	5.77350269189621E-4	3.33333333333331E-4
534	0.05	534	0.049	534	0.049	3	0.0493333333333333	5.77350269189626E-4	3.33333333333334E-4
535	0.047	535	0.045	535	0.047	3	0.0463333333333333	0.00115470053837925	6.66666666666667E-4
536	0.046	536	0.045	536	0.045	3	0.0453333333333333	5.77350269189626E-4	3.33333333333334E-4
537	0.046	537	0.044	537	0.044	3	0.0446666666666667	0.00115470053837925	6.66666666666667E-4
538	0.046	538	0.045	538	0.045	3	0.0453333333333333	5.77350269189626E-4	3.33333333333334E-4
539	0.047	539	0.045	539	0.046	3	0.046	1E-3	5.77350269189626E-4
540	0.048	540	0.047	540	0.047	3	0.0473333333333333	5.77350269189626E-4	3.33333333333334E-4
541	0.048	541	0.047	541	0.047	3	0.0473333333333333	5.77350269189626E-4	3.33333333333334E-4
542	0.047	542	0.046	542	0.046	3	0.0463333333333333	5.77350269189626E-4	3.33333333333334E-4
543	0.046	543	0.044	543	0.045	3	0.045	1E-3	5.77350269189626E-4
544	0.046	544	0.045	544	0.045	3	0.0453333333333333	5.77350269189626E-4	3.33333333333334E-4
545	0.046	545	0.045	545	0.045	3	0.0453333333333333	5.77350269189626E-4	3.33333333333334E-4
546	0.046	546	0.046	546	0.045	3	0.0456666666666667	5.77350269189626E-4	3.33333333333334E-4
547	0.047	547	0.046	547	0.045	3	0.046	1E-3	5.77350269189626E-4
548	0.047	548	0.046	548	0.045	3	0.046	1E-3	5.77350269189626E-4
549	0.048	549	0.046	549	0.047	3	0.047	1E-3	5.77350269189626E-4
550	0.048	550	0.047	550	0.048	3	0.0476666666666667	5.77350269189626E-4	3.33333333333334E-4
551	0.051	551	0.05	551	0.05	3	0.0503333333333333	5.77350269189622E-4	3.33333333333331E-4
552	0.054	552	0.052	552	0.051	3	0.0523333333333333	0.00152752523165195	8.81917103688198E-4
553	0.054	553	0.053	553	0.051	3	0.0526666666666667	0.00152752523165195	8.81917103688198E-4
554	0.052	554	0.052	554	0.05	3	0.0513333333333333	0.00115470053837925	6.66666666666664E-4
555	0.052	555	0.053	555	0.051	3	0.052	1E-3	5.77350269189626E-4
556	0.054	556	0.055	556	0.053	3	0.054	1E-3	5.77350269189626E-4
557	0.056	557	0.056	557	0.055	3	0.0556666666666667	5.77350269189626E-4	3.33333333333334E-4
558	0.059	558	0.058	558	0.056	3	0.0576666666666667	0.00152752523165195	8.81917103688196E-4
559	0.061	559	0.061	559	0.06	3	0.0606666666666667	5.77350269189626E-4	3.33333333333334E-4
560	0.064	560	0.064	560	0.063	3	0.0636666666666667	5.77350269189626E-4	3.33333333333334E-4
561	0.064	561	0.064	561	0.062	3	0.0633333333333333	0.00115470053837925	6.66666666666667E-4
562	0.065	562	0.062	562	0.062	3	0.063	0.00173205080756888	1E-3
563	0.064	563	0.06	563	0.061	3	0.0616666666666667	0.00208166599946613	0.00120185042515466
564	0.064	564	0.062	564	0.062	3	0.0626666666666667	0.00115470053837925	6.66666666666667E-4
565	0.067	565	0.065	565	0.065	3	0.0656666666666667	0.00115470053837925	6.66666666666667E-4
566	0.069	566	0.067	566	0.067	3	0.0676666666666667	0.00115470053837925	6.66666666666667E-4
567	0.069	567	0.067	567	0.068	3	0.068	1E-3	5.77350269189626E-4
568	0.067	568	0.066	568	0.068	3	0.067	1E-3	5.77350269189626E-4
569	0.067	569	0.067	569	0.069	3	0.0676666666666667	0.00115470053837925	6.66666666666667E-4
570	0.069	570	0.069	570	0.07	3	0.0693333333333333	5.77350269189626E-4	3.33333333333334E-4
571	0.07	571	0.07	571	0.071	3	0.0703333333333333	5.7735026918962E-4	3.3333333333333E-4
572	0.073	572	0.072	572	0.072	3	0.0723333333333333	5.77350269189626E-4	3.33333333333334E-4
573	0.072	573	0.071	573	0.071	3	0.0713333333333333	5.77350269189626E-4	3.33333333333334E-4
574	0.072	574	0.07	574	0.07	3	0.0706666666666667	0.00115470053837924	6.66666666666663E-4
575	0.07	575	0.069	575	0.069	3	0.0693333333333333	5.77350269189626E-4	3.33333333333334E-4
576	0.071	576	0.069	576	0.07	3	0.07	9.99999999999994E-4	5.77350269189622E-4
577	0.07	577	0.069	577	0.07	3	0.0696666666666667	5.77350269189626E-4	3.33333333333334E-4
578	0.069	578	0.067	578	0.068	3	0.068	1E-3	5.77350269189626E-4
579	0.071	579	0.069	579	0.069	3	0.0696666666666667	0.00115470053837924	6.66666666666663E-4
580	0.072	580	0.069	580	0.069	3	0.07	0.00173205080756887	9.99999999999996E-4
581	0.071	581	0.07	581	0.069	3	0.07	9.99999999999994E-4	5.77350269189622E-4
582	0.07	582	0.07	582	0.069	3	0.0696666666666667	5.77350269189626E-4	3.33333333333334E-4
583	0.071	583	0.07	583	0.069	3	0.07	9.99999999999994E-4	5.77350269189622E-4
584	0.073	584	0.071	584	0.073	3	0.0723333333333333	0.00115470053837925	6.66666666666667E-4
585	0.073	585	0.073	585	0.073	3	0.073	0	0
586	0.074	586	0.073	586	0.073	3	0.0733333333333333	5.77350269189626E-4	3.33333333333334E-4
587	0.076	587	0.074	587	0.074	3	0.0746666666666667	0.00115470053837925	6.66666666666667E-4
588	0.075	588	0.074	588	0.074	3	0.0743333333333333	5.77350269189626E-4	3.33333333333334E-4
589	0.075	589	0.074	589	0.074	3	0.0743333333333333	5.77350269189626E-4	3.33333333333334E-4
590	0.074	590	0.073	590	0.074	3	0.0736666666666667	5.77350269189626E-4	3.33333333333334E-4
591	0.072	591	0.069	591	0.072	3	0.071	0.00173205080756887	9.99999999999995E-4
592	0.071	592	0.069	592	0.07	3	0.07	9.99999999999994E-4	5.77350269189622E-4
593	0.074	593	0.072	593	0.072	3	0.0726666666666667	0.00115470053837925	6.66666666666667E-4
594	0.076	594	0.073	594	0.075	3	0.0746666666666667	0.00152752523165195	8.81917103688198E-4
595	0.076	595	0.073	595	0.075	3	0.0746666666666667	0.00152752523165195	8.81917103688198E-4
596	0.076	596	0.073	596	0.075	3	0.0746666666666667	0.00152752523165195	8.81917103688198E-4
597	0.077	597	0.075	597	0.075	3	0.0756666666666667	0.00115470053837925	6.66666666666667E-4
598	0.076	598	0.074	598	0.076	3	0.0753333333333333	0.00115470053837925	6.66666666666667E-4
599	0.076	599	0.074	599	0.076	3	0.0753333333333333	0.00115470053837925	6.66666666666667E-4
600	0.077	600	0.076	600	0.077	3	0.0766666666666667	5.77350269189626E-4	3.33333333333334E-4
601	0.079	601	0.077	601	0.077	3	0.0776666666666667	0.00115470053837925	6.66666666666667E-4
602	0.079	602	0.079	602	0.077	3	0.0783333333333333	0.00115470053837925	6.66666666666667E-4
603	0.078	603	0.08	603	0.077	3	0.0783333333333333	0.00152752523165195	8.81917103688198E-4
604	0.078	604	0.079	604	0.077	3	0.078	1E-3	5.77350269189626E-4
605	0.078	605	0.077	605	0.075	3	0.0766666666666667	0.00152752523165195	8.81917103688198E-4
606	0.076	606	0.074	606	0.074	3	0.0746666666666667	0.00115470053837925	6.66666666666667E-4
607	0.077	607	0.076	607	0.075	3	0.076	1E-3	5.77350269189626E-4
608	0.081	608	0.079	608	0.079	3	0.0796666666666667	0.00115470053837925	6.66666666666667E-4
609	0.082	609	0.081	609	0.079	3	0.0806666666666667	0.00152752523165195	8.81917103688198E-4
610	0.08	610	0.08	610	0.078	3	0.0793333333333333	0.00115470053837925	6.66666666666667E-4
611	0.078	611	0.077	611	0.076	3	0.077	1E-3	5.77350269189626E-4
612	0.079	612	0.078	612	0.078	3	0.0783333333333333	5.77350269189626E-4	3.33333333333334E-4
613	0.082	613	0.081	613	0.08	3	0.081	1E-3	5.77350269189626E-4
614	0.083	614	0.082	614	0.081	3	0.082	1E-3	5.77350269189626E-4
615	0.084	615	0.082	615	0.082	3	0.0826666666666667	0.00115470053837925	6.66666666666667E-4
616	0.085	616	0.083	616	0.083	3	0.0836666666666667	0.00115470053837925	6.66666666666667E-4
617	0.084	617	0.082	617	0.083	3	0.083	1E-3	5.77350269189626E-4
618	0.083	618	0.081	618	0.083	3	0.0823333333333333	0.00115470053837925	6.66666666666667E-4
619	0.083	619	0.081	619	0.082	3	0.082	1E-3	5.77350269189626E-4
620	0.083	620	0.081	620	0.082	3	0.082	1E-3	5.77350269189626E-4
621	0.085	621	0.082	621	0.083	3	0.0833333333333333	0.00152752523165195	8.81917103688198E-4
622	0.086	622	0.083	622	0.084	3	0.0843333333333333	0.00152752523165194	8.81917103688193E-4
623	0.089	623	0.086	623	0.087	3	0.0873333333333333	0.00152752523165195	8.81917103688198E-4
624	0.089	624	0.087	624	0.087	3	0.0876666666666667	0.00115470053837925	6.66666666666667E-4
625	0.088	625	0.086	625	0.086	3	0.0866666666666667	0.00115470053837925	6.66666666666667E-4
626	0.09	626	0.088	626	0.087	3	0.0883333333333333	0.00152752523165195	8.81917103688198E-4
627	0.09	627	0.089	627	0.088	3	0.089	1E-3	5.77350269189626E-4
628	0.089	628	0.088	628	0.089	3	0.0886666666666667	5.77350269189626E-4	3.33333333333334E-4
629	0.089	629	0.087	629	0.088	3	0.088	1E-3	5.77350269189626E-4
630	0.09	630	0.088	630	0.088	3	0.0886666666666667	0.00115470053837925	6.66666666666667E-4
631	0.09	631	0.089	631	0.089	3	0.0893333333333333	5.77350269189626E-4	3.33333333333334E-4
632	0.09	632	0.089	632	0.088	3	0.089	1E-3	5.77350269189626E-4
633	0.092	633	0.09	633	0.09	3	0.0906666666666667	0.00115470053837925	6.66666666666667E-4
634	0.092	634	0.091	634	0.09	3	0.091	1E-3	5.77350269189626E-4
635	0.092	635	0.091	635	0.09	3	0.091	1E-3	5.77350269189626E-4
636	0.092	636	0.091	636	0.09	3	0.091	1E-3	5.77350269189626E-4
637	0.092	637	0.091	637	0.091	3	0.0913333333333333	5.77350269189626E-4	3.33333333333334E-4
638	0.093	638	0.092	638	0.091	3	0.092	1E-3	5.77350269189626E-4
639	0.094	639	0.092	639	0.092	3	0.0926666666666667	0.00115470053837925	6.66666666666667E-4
640	0.095	640	0.092	640	0.093	3	0.0933333333333333	0.00152752523165195	8.81917103688198E-4
641	0.096	641	0.091	641	0.093	3	0.0933333333333333	0.00251661147842359	0.00145296631451356
642	0.095	642	0.093	642	0.093	3	0.0936666666666667	0.00115470053837925	6.66666666666667E-4
643	0.095	643	0.094	643	0.093	3	0.094	1E-3	5.77350269189626E-4
644	0.097	644	0.096	644	0.096	3	0.0963333333333333	5.77350269189626E-4	3.33333333333334E-4
645	0.097	645	0.098	645	0.098	3	0.0976666666666667	5.77350269189626E-4	3.33333333333334E-4
646	0.098	646	0.098	646	0.099	3	0.0983333333333333	5.77350269189626E-4	3.33333333333334E-4
647	0.097	647	0.097	647	0.098	3	0.0973333333333333	5.77350269189626E-4	3.33333333333334E-4
648	0.096	648	0.093	648	0.094	3	0.0943333333333333	0.00152752523165195	8.81917103688198E-4
649	0.097	649	0.095	649	0.094	3	0.0953333333333333	0.00152752523165195	8.81917103688198E-4
650	0.1	650	0.098	650	0.097	3	0.0983333333333333	0.00152752523165195	8.81917103688198E-4
651	0.102	651	0.101	651	0.099	3	0.100666666666667	0.00152752523165194	8.81917103688194E-4
652	0.1	652	0.099	652	0.098	3	0.099	1E-3	5.77350269189626E-4
653	0.1	653	0.097	653	0.097	3	0.098	0.00173205080756888	1E-3
654	0.099	654	0.097	654	0.097	3	0.0976666666666667	0.00115470053837925	6.66666666666667E-4
655	0.099	655	0.097	655	0.096	3	0.0973333333333333	0.00152752523165195	8.81917103688198E-4
656	0.096	656	0.095	656	0.094	3	0.095	1E-3	5.77350269189626E-4
657	0.095	657	0.094	657	0.093	3	0.094	1E-3	5.77350269189626E-4
658	0.097	658	0.096	658	0.096	3	0.0963333333333333	5.77350269189626E-4	3.33333333333334E-4
659	0.099	659	0.098	659	0.097	3	0.098	1E-3	5.77350269189626E-4
660	0.098	660	0.097	660	0.097	3	0.0973333333333333	5.77350269189626E-4	3.33333333333334E-4
661	0.096	661	0.096	661	0.096	3	0.096	0	0
662	0.097	662	0.096	662	0.095	3	0.096	1E-3	5.77350269189626E-4
663	0.097	663	0.097	663	0.095	3	0.0963333333333333	0.00115470053837925	6.66666666666667E-4
664	0.1	664	0.098	664	0.098	3	0.0986666666666667	0.00115470053837925	6.66666666666667E-4
665	0.1	665	0.097	665	0.098	3	0.0983333333333333	0.00152752523165195	8.81917103688198E-4
666	0.098	666	0.097	666	0.097	3	0.0973333333333333	5.77350269189626E-4	3.33333333333334E-4
667	0.097	667	0.096	667	0.096	3	0.0963333333333333	5.77350269189626E-4	3.33333333333334E-4
668	0.097	668	0.096	668	0.095	3	0.096	1E-3	5.77350269189626E-4
669	0.096	669	0.096	669	0.096	3	0.096	0	0
670	0.097	670	0.097	670	0.097	3	0.097	0	0
671	0.096	671	0.097	671	0.096	3	0.0963333333333333	5.77350269189626E-4	3.33333333333334E-4
672	0.097	672	0.096	672	0.097	3	0.0966666666666667	5.77350269189626E-4	3.33333333333334E-4
673	0.099	673	0.096	673	0.098	3	0.0976666666666667	0.00152752523165195	8.81917103688198E-4
674	0.099	674	0.096	674	0.099	3	0.098	0.00173205080756888	1E-3
675	0.097	675	0.095	675	0.097	3	0.0963333333333333	0.00115470053837925	6.66666666666667E-4
676	0.095	676	0.096	676	0.096	3	0.0956666666666667	5.77350269189626E-4	3.33333333333334E-4
677	0.095	677	0.096	677	0.096	3	0.0956666666666667	5.77350269189626E-4	3.33333333333334E-4
678	0.095	678	0.096	678	0.095	3	0.0953333333333333	5.77350269189626E-4	3.33333333333334E-4
679	0.096	679	0.097	679	0.096	3	0.0963333333333333	5.77350269189626E-4	3.33333333333334E-4
680	0.098	680	0.098	680	0.098	3	0.098	0	0
681	0.099	681	0.099	681	0.099	3	0.099	0	0
682	0.1	682	0.098	682	0.098	3	0.0986666666666667	0.00115470053837925	6.66666666666667E-4
683	0.101	683	0.098	683	0.097	3	0.0986666666666667	0.00208166599946613	0.00120185042515466
684	0.1	684	0.097	684	0.096	3	0.0976666666666667	0.00208166599946613	0.00120185042515466
685	0.098	685	0.097	685	0.095	3	0.0966666666666667	0.00152752523165195	8.81917103688198E-4
686	0.095	686	0.095	686	0.095	3	0.095	0	0
687	0.096	687	0.096	687	0.097	3	0.0963333333333333	5.77350269189626E-4	3.33333333333334E-4
688	0.097	688	0.096	688	0.097	3	0.0966666666666667	5.77350269189626E-4	3.33333333333334E-4
689	0.098	689	0.096	689	0.095	3	0.0963333333333333	0.00152752523165195	8.81917103688198E-4
690	0.096	690	0.095	690	0.094	3	0.095	1E-3	5.77350269189626E-4
691	0.095	691	0.094	691	0.093	3	0.094	1E-3	5.77350269189626E-4
692	0.096	692	0.095	692	0.095	3	0.0953333333333333	5.77350269189626E-4	3.33333333333334E-4
693	0.096	693	0.094	693	0.095	3	0.095	1E-3	5.77350269189626E-4
694	0.097	694	0.096	694	0.097	3	0.0966666666666667	5.77350269189626E-4	3.33333333333334E-4
695	0.097	695	0.096	695	0.096	3	0.0963333333333333	5.77350269189626E-4	3.33333333333334E-4
696	0.099	696	0.097	696	0.096	3	0.0973333333333333	0.00152752523165195	8.81917103688198E-4
697	0.1	697	0.098	697	0.098	3	0.0986666666666667	0.00115470053837925	6.66666666666667E-4
698	0.1	698	0.098	698	0.099	3	0.099	1E-3	5.77350269189626E-4
699	0.099	699	0.098	699	0.099	3	0.0986666666666667	5.77350269189626E-4	3.33333333333334E-4
700	0.1	700	0.097	700	0.098	3	0.0983333333333333	0.00152752523165195	8.81917103688198E-4
701	0.098	701	0.098	701	0.097	3	0.0976666666666667	5.77350269189626E-4	3.33333333333334E-4
702	0.096	702	0.097	702	0.096	3	0.0963333333333333	5.77350269189626E-4	3.33333333333334E-4
703	0.097	703	0.096	703	0.095	3	0.096	1E-3	5.77350269189626E-4
704	0.096	704	0.095	704	0.095	3	0.0953333333333333	5.77350269189626E-4	3.33333333333334E-4
705	0.095	705	0.094	705	0.093	3	0.094	1E-3	5.77350269189626E-4
706	0.096	706	0.098	706	0.097	3	0.097	1E-3	5.77350269189626E-4
707	0.099	707	0.099	707	0.099	3	0.099	0	0
708	0.101	708	0.101	708	0.101	3	0.101	0	0
709	0.099	709	0.099	709	0.1	3	0.0993333333333333	5.77350269189626E-4	3.33333333333334E-4
710	0.101	710	0.099	710	0.099	3	0.0996666666666667	0.00115470053837925	6.66666666666667E-4
711	0.1	711	0.097	711	0.097	3	0.098	0.00173205080756888	1E-3
712	0.101	712	0.1	712	0.099	3	0.1	1E-3	5.77350269189626E-4
713	0.101	713	0.102	713	0.101	3	0.101333333333333	5.7735026918962E-4	3.3333333333333E-4
714	0.104	714	0.101	714	0.101	3	0.102	0.00173205080756887	9.99999999999996E-4
715	0.103	715	0.102	715	0.1	3	0.101666666666667	0.00152752523165194	8.81917103688191E-4
716	0.102	716	0.102	716	0.1	3	0.101333333333333	0.00115470053837924	6.66666666666661E-4
717	0.101	717	0.1	717	0.099	3	0.1	1E-3	5.77350269189626E-4
718	0.102	718	0.098	718	0.098	3	0.0993333333333333	0.0023094010767585	0.00133333333333333
719	0.102	719	0.099	719	0.098	3	0.0996666666666667	0.00208166599946613	0.00120185042515466
720	0.105	720	0.101	720	0.103	3	0.103	0.00199999999999999	0.00115470053837925
721	0.103	721	0.101	721	0.104	3	0.102666666666667	0.00152752523165194	8.81917103688193E-4
722	0.102	722	0.102	722	0.103	3	0.102333333333333	5.77350269189626E-4	3.33333333333334E-4
723	0.101	723	0.102	723	0.099	3	0.100666666666667	0.00152752523165194	8.81917103688194E-4
724	0.104	724	0.104	724	0.1	3	0.102666666666667	0.00230940107675849	0.00133333333333333
725	0.101	725	0.102	725	0.1	3	0.101	9.99999999999994E-4	5.77350269189622E-4
726	0.103	726	0.102	726	0.101	3	0.102	9.9999999999999E-4	5.7735026918962E-4
727	0.104	727	0.103	727	0.102	3	0.103	1E-3	5.77350269189626E-4
728	0.106	728	0.106	728	0.104	3	0.105333333333333	0.00115470053837925	6.66666666666667E-4
729	0.105	729	0.104	729	0.102	3	0.103666666666667	0.00152752523165195	8.81917103688198E-4
730	0.105	730	0.105	730	0.101	3	0.103666666666667	0.00230940107675849	0.00133333333333333
731	0.107	731	0.108	731	0.103	3	0.106	0.00264575131106459	0.00152752523165195
732	0.11	732	0.109	732	0.106	3	0.108333333333333	0.00208166599946613	0.00120185042515466
733	0.11	733	0.108	733	0.109	3	0.109	1E-3	5.77350269189626E-4
734	0.113	734	0.109	734	0.11	3	0.110666666666667	0.00208166599946613	0.00120185042515466
735	0.114	735	0.111	735	0.11	3	0.111666666666667	0.00208166599946613	0.00120185042515466
736	0.112	736	0.109	736	0.109	3	0.11	0.00173205080756888	1E-3
737	0.109	737	0.108	737	0.107	3	0.108	1E-3	5.77350269189626E-4
738	0.11	738	0.108	738	0.108	3	0.108666666666667	0.00115470053837925	6.66666666666667E-4
739	0.113	739	0.112	739	0.109	3	0.111333333333333	0.00208166599946613	0.00120185042515466
740	0.116	740	0.113	740	0.114	3	0.114333333333333	0.00152752523165195	8.81917103688198E-4
741	0.118	741	0.113	741	0.118	3	0.116333333333333	0.00288675134594813	0.00166666666666666
742	0.115	742	0.112	742	0.115	3	0.114	0.00173205080756888	1E-3
743	0.118	743	0.114	743	0.115	3	0.115666666666667	0.00208166599946613	0.00120185042515466
744	0.124	744	0.116	744	0.117	3	0.119	0.00435889894354067	0.00251661147842358
745	0.122	745	0.118	745	0.117	3	0.119	0.00264575131106459	0.00152752523165195
746	0.118	746	0.119	746	0.115	3	0.117333333333333	0.00208166599946613	0.00120185042515466
747	0.117	747	0.119	747	0.118	3	0.118	9.99999999999994E-4	5.77350269189622E-4
748	0.117	748	0.116	748	0.116	3	0.116333333333333	5.77350269189626E-4	3.33333333333334E-4
749	0.114	749	0.112	749	0.111	3	0.112333333333333	0.00152752523165195	8.81917103688198E-4
750	0.115	750	0.11	750	0.112	3	0.112333333333333	0.00251661147842359	0.00145296631451356
