# Supplementary material for: Virus lasers for biological detection
Source: Nat Commun. 2019 Aug 9;10:3594. doi: 10.1038/s41467-019-11604-z (PMC6689004; doi:10.1038/s41467-019-11604-z)
Supplement: Supplementary file 5 — Source Data [file 41467_2019_11604_MOESM5_ESM.zip › s_fig_2b_Blank_for_labelled_M13_source.csv]

Wavelength (nm)	Absorbance	Wavelength (nm)	Absorbance	Wavelength (nm)	Absorbance	N total	Mean	Standard Deviation	SE of mean
						Statistics On Rows of [2015dec22_dye_labelled_M13_2]B!Col("Absorbance") [2015dec22_dye_labelled_M13_2]B!Col("Absorbance") [2015dec22_dye_labelled_M13_2]B!Col("Absorbance")	Statistics On Rows of [2015dec22_dye_labelled_M13_2]B!Col("Absorbance") [2015dec22_dye_labelled_M13_2]B!Col("Absorbance") [2015dec22_dye_labelled_M13_2]B!Col("Absorbance")	Statistics On Rows of [2015dec22_dye_labelled_M13_2]B!Col("Absorbance") [2015dec22_dye_labelled_M13_2]B!Col("Absorbance") [2015dec22_dye_labelled_M13_2]B!Col("Absorbance")	Statistics On Rows of [2015dec22_dye_labelled_M13_2]B!Col("Absorbance") [2015dec22_dye_labelled_M13_2]B!Col("Absorbance") [2015dec22_dye_labelled_M13_2]B!Col("Absorbance")
220	1.01	220	1.038	220	0.985	3	1.011	0.0265141471671257	0.0153079500042734
221	0.873	221	0.859	221	0.875	3	0.869	0.00871779788708136	0.00503322295684717
222	0.742	222	0.758	222	0.766	3	0.755333333333333	0.0122202018532156	0.00705533682950558
223	0.689	223	0.707	223	0.718	3	0.704666666666667	0.0146401275039985	0.00845248155540397
224	0.633	224	0.651	224	0.663	3	0.649	0.0150996688705415	0.00871779788708136
225	0.595	225	0.601	225	0.611	3	0.602333333333333	0.00808290376865477	0.00466666666666667
226	0.568	226	0.568	226	0.575	3	0.570333333333333	0.00404145188432737	0.00233333333333333
227	0.545	227	0.55	227	0.549	3	0.548	0.00264575131106462	0.00152752523165197
228	0.529	228	0.532	228	0.532	3	0.531	0.00173205080756888	1E-3
229	0.516	229	0.52	229	0.52	3	0.518666666666667	0.0023094010767585	0.00133333333333333
230	0.504	230	0.508	230	0.51	3	0.507333333333333	0.0030550504633039	0.0017638342073764
231	0.494	231	0.499	231	0.501	3	0.498	0.00360555127546399	0.00208166599946613
232	0.489	232	0.494	232	0.495	3	0.492666666666667	0.00321455025366432	0.00185592145427668
233	0.486	233	0.488	233	0.49	3	0.488	0.002	0.00115470053837925
234	0.483	234	0.484	234	0.485	3	0.484	1E-3	5.77350269189626E-4
235	0.478	235	0.481	235	0.482	3	0.480333333333333	0.00208166599946613	0.00120185042515466
236	0.475	236	0.477	236	0.479	3	0.477	0.002	0.00115470053837925
237	0.473	237	0.473	237	0.475	3	0.473666666666667	0.00115470053837925	6.66666666666667E-4
238	0.469	238	0.468	238	0.471	3	0.469333333333333	0.00152752523165193	8.81917103688186E-4
239	0.464	239	0.465	239	0.466	3	0.465	1E-3	5.77350269189626E-4
240	0.461	240	0.466	240	0.464	3	0.463666666666667	0.00251661147842359	0.00145296631451356
241	0.461	241	0.466	241	0.464	3	0.463666666666667	0.00251661147842359	0.00145296631451356
242	0.46	242	0.464	242	0.463	3	0.462333333333333	0.00208166599946613	0.00120185042515466
243	0.458	243	0.46	243	0.461	3	0.459666666666667	0.00152752523165195	8.81917103688198E-4
244	0.453	244	0.455	244	0.456	3	0.454666666666667	0.00152752523165195	8.81917103688198E-4
245	0.447	245	0.45	245	0.449	3	0.448666666666667	0.00152752523165195	8.81917103688198E-4
246	0.442	246	0.446	246	0.445	3	0.444333333333333	0.00208166599946613	0.00120185042515466
247	0.437	247	0.44	247	0.441	3	0.439333333333333	0.00208166599946613	0.00120185042515466
248	0.431	248	0.434	248	0.436	3	0.433666666666667	0.00251661147842359	0.00145296631451356
249	0.424	249	0.427	249	0.428	3	0.426333333333333	0.00208166599946613	0.00120185042515466
250	0.416	250	0.419	250	0.419	3	0.418	0.00173205080756888	1E-3
251	0.408	251	0.411	251	0.411	3	0.41	0.00173205080756888	1E-3
252	0.4	252	0.403	252	0.404	3	0.402333333333333	0.00208166599946613	0.00120185042515466
253	0.39	253	0.393	253	0.394	3	0.392333333333333	0.00208166599946613	0.00120185042515466
254	0.379	254	0.382	254	0.384	3	0.381666666666667	0.00251661147842359	0.00145296631451356
255	0.37	255	0.371	255	0.374	3	0.371666666666667	0.00208166599946613	0.00120185042515466
256	0.361	256	0.362	256	0.365	3	0.362666666666667	0.00208166599946613	0.00120185042515466
257	0.354	257	0.354	257	0.356	3	0.354666666666667	0.00115470053837925	6.66666666666667E-4
258	0.345	258	0.347	258	0.348	3	0.346666666666667	0.00152752523165195	8.81917103688198E-4
259	0.336	259	0.34	259	0.341	3	0.339	0.00264575131106459	0.00152752523165195
260	0.329	260	0.333	260	0.333	3	0.331666666666667	0.0023094010767585	0.00133333333333333
261	0.321	261	0.324	261	0.324	3	0.323	0.00173205080756888	1E-3
262	0.311	262	0.313	262	0.314	3	0.312666666666667	0.00152752523165195	8.81917103688198E-4
263	0.302	263	0.302	263	0.304	3	0.302666666666667	0.00115470053837925	6.66666666666667E-4
264	0.293	264	0.294	264	0.296	3	0.294333333333333	0.00152752523165195	8.81917103688198E-4
265	0.287	265	0.288	265	0.29	3	0.288333333333333	0.00152752523165195	8.81917103688198E-4
266	0.28	266	0.282	266	0.284	3	0.282	0.00199999999999997	0.00115470053837924
267	0.273	267	0.276	267	0.277	3	0.275333333333333	0.00208166599946613	0.00120185042515466
268	0.267	268	0.269	268	0.27	3	0.268666666666667	0.00152752523165195	8.81917103688198E-4
269	0.263	269	0.264	269	0.264	3	0.263666666666667	5.77350269189626E-4	3.33333333333334E-4
270	0.258	270	0.259	270	0.259	3	0.258666666666667	5.77350269189626E-4	3.33333333333334E-4
271	0.253	271	0.254	271	0.255	3	0.254	1E-3	5.77350269189626E-4
272	0.247	272	0.249	272	0.249	3	0.248333333333333	0.00115470053837925	6.66666666666667E-4
273	0.242	273	0.244	273	0.245	3	0.243666666666667	0.00152752523165195	8.81917103688198E-4
274	0.239	274	0.24	274	0.241	3	0.24	1E-3	5.77350269189626E-4
275	0.234	275	0.235	275	0.237	3	0.235333333333333	0.00152752523165194	8.81917103688191E-4
276	0.231	276	0.231	276	0.233	3	0.231666666666667	0.00115470053837925	6.66666666666667E-4
277	0.226	277	0.227	277	0.228	3	0.227	1E-3	5.77350269189626E-4
278	0.222	278	0.223	278	0.223	3	0.222666666666667	5.77350269189626E-4	3.33333333333334E-4
279	0.218	279	0.219	279	0.219	3	0.218666666666667	5.77350269189626E-4	3.33333333333334E-4
280	0.215	280	0.216	280	0.216	3	0.215666666666667	5.77350269189626E-4	3.33333333333334E-4
281	0.211	281	0.212	281	0.213	3	0.212	1E-3	5.77350269189626E-4
282	0.207	282	0.208	282	0.209	3	0.208	1E-3	5.77350269189626E-4
283	0.204	283	0.204	283	0.205	3	0.204333333333333	5.77350269189626E-4	3.33333333333334E-4
284	0.2	284	0.2	284	0.202	3	0.200666666666667	0.00115470053837925	6.66666666666667E-4
285	0.197	285	0.198	285	0.199	3	0.198	1E-3	5.77350269189626E-4
286	0.193	286	0.194	286	0.195	3	0.194	1E-3	5.77350269189626E-4
287	0.188	287	0.189	287	0.19	3	0.189	1E-3	5.77350269189626E-4
288	0.182	288	0.183	288	0.185	3	0.183333333333333	0.00152752523165195	8.81917103688198E-4
289	0.178	289	0.179	289	0.18	3	0.179	1E-3	5.77350269189626E-4
290	0.175	290	0.176	290	0.177	3	0.176	1E-3	5.77350269189626E-4
291	0.172	291	0.173	291	0.174	3	0.173	1E-3	5.77350269189626E-4
292	0.168	292	0.17	292	0.17	3	0.169333333333333	0.00115470053837925	6.66666666666667E-4
293	0.165	293	0.166	293	0.167	3	0.166	1E-3	5.77350269189626E-4
294	0.162	294	0.163	294	0.165	3	0.163333333333333	0.00152752523165195	8.81917103688198E-4
295	0.161	295	0.161	295	0.163	3	0.161666666666667	0.00115470053837925	6.66666666666667E-4
296	0.159	296	0.16	296	0.162	3	0.160333333333333	0.00152752523165195	8.81917103688198E-4
297	0.158	297	0.159	297	0.159	3	0.158666666666667	5.77350269189626E-4	3.33333333333334E-4
298	0.155	298	0.157	298	0.157	3	0.156333333333333	0.00115470053837925	6.66666666666667E-4
299	0.153	299	0.155	299	0.155	3	0.154333333333333	0.00115470053837925	6.66666666666667E-4
300	0.152	300	0.153	300	0.154	3	0.153	1E-3	5.77350269189626E-4
301	0.151	301	0.151	301	0.153	3	0.151666666666667	0.00115470053837925	6.66666666666667E-4
302	0.15	302	0.15	302	0.151	3	0.150333333333333	5.77350269189626E-4	3.33333333333334E-4
303	0.148	303	0.148	303	0.149	3	0.148333333333333	5.77350269189626E-4	3.33333333333334E-4
304	0.146	304	0.148	304	0.148	3	0.147333333333333	0.00115470053837925	6.66666666666667E-4
305	0.145	305	0.147	305	0.147	3	0.146333333333333	0.00115470053837925	6.66666666666667E-4
306	0.145	306	0.146	306	0.146	3	0.145666666666667	5.77350269189626E-4	3.33333333333334E-4
307	0.144	307	0.145	307	0.146	3	0.145	1E-3	5.77350269189626E-4
308	0.143	308	0.144	308	0.145	3	0.144	1E-3	5.77350269189626E-4
309	0.142	309	0.144	309	0.145	3	0.143666666666667	0.00152752523165195	8.81917103688198E-4
310	0.141	310	0.142	310	0.143	3	0.142	1E-3	5.77350269189626E-4
311	0.14	311	0.141	311	0.142	3	0.141	9.99999999999987E-4	5.77350269189618E-4
312	0.139	312	0.14	312	0.142	3	0.140333333333333	0.00152752523165194	8.81917103688193E-4
313	0.137	313	0.139	313	0.141	3	0.139	0.00199999999999999	0.00115470053837925
314	0.136	314	0.138	314	0.14	3	0.138	0.002	0.00115470053837925
315	0.134	315	0.135	315	0.137	3	0.135333333333333	0.00152752523165195	8.81917103688198E-4
316	0.134	316	0.134	316	0.136	3	0.134666666666667	0.00115470053837925	6.66666666666667E-4
317	0.134	317	0.134	317	0.135	3	0.134333333333333	5.77350269189626E-4	3.33333333333334E-4
318	0.134	318	0.135	318	0.135	3	0.134666666666667	5.77350269189626E-4	3.33333333333334E-4
319	0.134	319	0.134	319	0.135	3	0.134333333333333	5.77350269189626E-4	3.33333333333334E-4
320	0.134	320	0.133	320	0.134	3	0.133666666666667	5.77350269189626E-4	3.33333333333334E-4
321	0.133	321	0.133	321	0.134	3	0.133333333333333	5.77350269189626E-4	3.33333333333334E-4
322	0.133	322	0.134	322	0.135	3	0.134	1E-3	5.77350269189626E-4
323	0.132	323	0.133	323	0.134	3	0.133	1E-3	5.77350269189626E-4
324	0.129	324	0.13	324	0.132	3	0.130333333333333	0.00152752523165195	8.81917103688198E-4
325	0.126	325	0.126	325	0.128	3	0.126666666666667	0.00115470053837925	6.66666666666667E-4
326	0.124	326	0.125	326	0.127	3	0.125333333333333	0.00152752523165195	8.81917103688198E-4
327	0.128	327	0.128	327	0.13	3	0.128666666666667	0.00115470053837925	6.66666666666667E-4
328	0.128	328	0.128	328	0.13	3	0.128666666666667	0.00115470053837925	6.66666666666667E-4
329	0.127	329	0.127	329	0.13	3	0.128	0.00173205080756888	1E-3
330	0.125	330	0.126	330	0.128	3	0.126333333333333	0.00152752523165195	8.81917103688198E-4
331	0.125	331	0.126	331	0.127	3	0.126	1E-3	5.77350269189626E-4
332	0.126	332	0.127	332	0.127	3	0.126666666666667	5.77350269189626E-4	3.33333333333334E-4
333	0.124	333	0.125	333	0.126	3	0.125	1E-3	5.77350269189626E-4
334	0.123	334	0.125	334	0.126	3	0.124666666666667	0.00152752523165195	8.81917103688198E-4
335	0.123	335	0.124	335	0.126	3	0.124333333333333	0.00152752523165195	8.81917103688198E-4
336	0.123	336	0.123	336	0.124	3	0.123333333333333	5.77350269189626E-4	3.33333333333334E-4
337	0.123	337	0.123	337	0.124	3	0.123333333333333	5.77350269189626E-4	3.33333333333334E-4
338	0.122	338	0.122	338	0.125	3	0.123	0.00173205080756888	1E-3
339	0.122	339	0.123	339	0.125	3	0.123333333333333	0.00152752523165195	8.81917103688198E-4
340	0.123	340	0.123	340	0.125	3	0.123666666666667	0.00115470053837925	6.66666666666667E-4
341	0.122	341	0.122	341	0.124	3	0.122666666666667	0.00115470053837925	6.66666666666667E-4
342	0.122	342	0.122	342	0.123	3	0.122333333333333	5.77350269189626E-4	3.33333333333334E-4
343	0.121	343	0.121	343	0.123	3	0.121666666666667	0.00115470053837925	6.66666666666667E-4
344	0.121	344	0.122	344	0.123	3	0.122	1E-3	5.77350269189626E-4
345	0.122	345	0.122	345	0.123	3	0.122333333333333	5.77350269189626E-4	3.33333333333334E-4
346	0.122	346	0.121	346	0.123	3	0.122	1E-3	5.77350269189626E-4
347	0.121	347	0.12	347	0.122	3	0.121	1E-3	5.77350269189626E-4
348	0.121	348	0.12	348	0.121	3	0.120666666666667	5.77350269189626E-4	3.33333333333334E-4
349	0.122	349	0.122	349	0.122	3	0.122	0	0
350	0.122	350	0.123	350	0.123	3	0.122666666666667	5.77350269189626E-4	3.33333333333334E-4
351	0.122	351	0.121	351	0.123	3	0.122	1E-3	5.77350269189626E-4
352	0.121	352	0.12	352	0.122	3	0.121	1E-3	5.77350269189626E-4
353	0.12	353	0.12	353	0.122	3	0.120666666666667	0.00115470053837925	6.66666666666667E-4
354	0.12	354	0.12	354	0.122	3	0.120666666666667	0.00115470053837925	6.66666666666667E-4
355	0.119	355	0.12	355	0.122	3	0.120333333333333	0.00152752523165195	8.81917103688198E-4
356	0.119	356	0.119	356	0.121	3	0.119666666666667	0.00115470053837925	6.66666666666667E-4
357	0.119	357	0.119	357	0.121	3	0.119666666666667	0.00115470053837925	6.66666666666667E-4
358	0.119	358	0.119	358	0.121	3	0.119666666666667	0.00115470053837925	6.66666666666667E-4
359	0.119	359	0.119	359	0.12	3	0.119333333333333	5.77350269189626E-4	3.33333333333334E-4
360	0.119	360	0.119	360	0.121	3	0.119666666666667	0.00115470053837925	6.66666666666667E-4
361	0.12	361	0.12	361	0.122	3	0.120666666666667	0.00115470053837925	6.66666666666667E-4
362	0.121	362	0.12	362	0.121	3	0.120666666666667	5.77350269189626E-4	3.33333333333334E-4
363	0.12	363	0.119	363	0.121	3	0.12	1E-3	5.77350269189626E-4
364	0.119	364	0.119	364	0.12	3	0.119333333333333	5.77350269189626E-4	3.33333333333334E-4
365	0.119	365	0.119	365	0.121	3	0.119666666666667	0.00115470053837925	6.66666666666667E-4
366	0.121	366	0.121	366	0.123	3	0.121666666666667	0.00115470053837925	6.66666666666667E-4
367	0.121	367	0.121	367	0.123	3	0.121666666666667	0.00115470053837925	6.66666666666667E-4
368	0.121	368	0.121	368	0.123	3	0.121666666666667	0.00115470053837925	6.66666666666667E-4
369	0.121	369	0.121	369	0.123	3	0.121666666666667	0.00115470053837925	6.66666666666667E-4
370	0.121	370	0.12	370	0.123	3	0.121333333333333	0.00152752523165195	8.81917103688198E-4
371	0.122	371	0.121	371	0.124	3	0.122333333333333	0.00152752523165195	8.81917103688198E-4
372	0.121	372	0.121	372	0.123	3	0.121666666666667	0.00115470053837925	6.66666666666667E-4
373	0.121	373	0.121	373	0.122	3	0.121333333333333	5.77350269189626E-4	3.33333333333334E-4
374	0.121	374	0.121	374	0.122	3	0.121333333333333	5.77350269189626E-4	3.33333333333334E-4
375	0.121	375	0.121	375	0.123	3	0.121666666666667	0.00115470053837925	6.66666666666667E-4
376	0.122	376	0.122	376	0.124	3	0.122666666666667	0.00115470053837925	6.66666666666667E-4
377	0.121	377	0.121	377	0.123	3	0.121666666666667	0.00115470053837925	6.66666666666667E-4
378	0.119	378	0.12	378	0.122	3	0.120333333333333	0.00152752523165195	8.81917103688198E-4
379	0.119	379	0.119	379	0.122	3	0.12	0.00173205080756888	1E-3
380	0.12	380	0.12	380	0.122	3	0.120666666666667	0.00115470053837925	6.66666666666667E-4
381	0.121	381	0.121	381	0.123	3	0.121666666666667	0.00115470053837925	6.66666666666667E-4
382	0.121	382	0.121	382	0.124	3	0.122	0.00173205080756888	1E-3
383	0.121	383	0.122	383	0.124	3	0.122333333333333	0.00152752523165195	8.81917103688198E-4
384	0.122	384	0.123	384	0.125	3	0.123333333333333	0.00152752523165195	8.81917103688198E-4
385	0.123	385	0.123	385	0.125	3	0.123666666666667	0.00115470053837925	6.66666666666667E-4
386	0.122	386	0.122	386	0.124	3	0.122666666666667	0.00115470053837925	6.66666666666667E-4
387	0.123	387	0.122	387	0.125	3	0.123333333333333	0.00152752523165195	8.81917103688198E-4
388	0.122	388	0.122	388	0.124	3	0.122666666666667	0.00115470053837925	6.66666666666667E-4
389	0.122	389	0.122	389	0.124	3	0.122666666666667	0.00115470053837925	6.66666666666667E-4
390	0.122	390	0.122	390	0.125	3	0.123	0.00173205080756888	1E-3
391	0.122	391	0.122	391	0.125	3	0.123	0.00173205080756888	1E-3
392	0.122	392	0.122	392	0.124	3	0.122666666666667	0.00115470053837925	6.66666666666667E-4
393	0.123	393	0.122	393	0.124	3	0.123	1E-3	5.77350269189626E-4
394	0.123	394	0.123	394	0.124	3	0.123333333333333	5.77350269189626E-4	3.33333333333334E-4
395	0.124	395	0.123	395	0.125	3	0.124	1E-3	5.77350269189626E-4
396	0.123	396	0.123	396	0.124	3	0.123333333333333	5.77350269189626E-4	3.33333333333334E-4
397	0.123	397	0.123	397	0.124	3	0.123333333333333	5.77350269189626E-4	3.33333333333334E-4
398	0.124	398	0.124	398	0.126	3	0.124666666666667	0.00115470053837925	6.66666666666667E-4
399	0.125	399	0.124	399	0.126	3	0.125	1E-3	5.77350269189626E-4
400	0.124	400	0.124	400	0.125	3	0.124333333333333	5.77350269189626E-4	3.33333333333334E-4
401	0.124	401	0.123	401	0.125	3	0.124	1E-3	5.77350269189626E-4
402	0.124	402	0.123	402	0.125	3	0.124	1E-3	5.77350269189626E-4
403	0.125	403	0.124	403	0.126	3	0.125	1E-3	5.77350269189626E-4
404	0.125	404	0.125	404	0.127	3	0.125666666666667	0.00115470053837925	6.66666666666667E-4
405	0.125	405	0.125	405	0.127	3	0.125666666666667	0.00115470053837925	6.66666666666667E-4
406	0.125	406	0.125	406	0.127	3	0.125666666666667	0.00115470053837925	6.66666666666667E-4
407	0.125	407	0.124	407	0.126	3	0.125	1E-3	5.77350269189626E-4
408	0.125	408	0.124	408	0.127	3	0.125333333333333	0.00152752523165195	8.81917103688198E-4
409	0.125	409	0.125	409	0.127	3	0.125666666666667	0.00115470053837925	6.66666666666667E-4
410	0.125	410	0.125	410	0.127	3	0.125666666666667	0.00115470053837925	6.66666666666667E-4
411	0.124	411	0.125	411	0.126	3	0.125	1E-3	5.77350269189626E-4
412	0.124	412	0.125	412	0.126	3	0.125	1E-3	5.77350269189626E-4
413	0.123	413	0.124	413	0.126	3	0.124333333333333	0.00152752523165195	8.81917103688198E-4
414	0.123	414	0.123	414	0.125	3	0.123666666666667	0.00115470053837925	6.66666666666667E-4
415	0.123	415	0.123	415	0.126	3	0.124	0.00173205080756888	1E-3
416	0.122	416	0.122	416	0.125	3	0.123	0.00173205080756888	1E-3
417	0.122	417	0.122	417	0.125	3	0.123	0.00173205080756888	1E-3
418	0.122	418	0.122	418	0.125	3	0.123	0.00173205080756888	1E-3
419	0.124	419	0.124	419	0.126	3	0.124666666666667	0.00115470053837925	6.66666666666667E-4
420	0.126	420	0.125	420	0.127	3	0.126	1E-3	5.77350269189626E-4
421	0.126	421	0.126	421	0.128	3	0.126666666666667	0.00115470053837925	6.66666666666667E-4
422	0.126	422	0.125	422	0.128	3	0.126333333333333	0.00152752523165195	8.81917103688198E-4
423	0.125	423	0.124	423	0.127	3	0.125333333333333	0.00152752523165195	8.81917103688198E-4
424	0.125	424	0.124	424	0.126	3	0.125	1E-3	5.77350269189626E-4
425	0.124	425	0.124	425	0.126	3	0.124666666666667	0.00115470053837925	6.66666666666667E-4
426	0.123	426	0.123	426	0.126	3	0.124	0.00173205080756888	1E-3
427	0.122	427	0.122	427	0.125	3	0.123	0.00173205080756888	1E-3
428	0.121	428	0.12	428	0.123	3	0.121333333333333	0.00152752523165195	8.81917103688198E-4
429	0.12	429	0.119	429	0.121	3	0.12	1E-3	5.77350269189626E-4
430	0.119	430	0.119	430	0.12	3	0.119333333333333	5.77350269189626E-4	3.33333333333334E-4
431	0.119	431	0.118	431	0.121	3	0.119333333333333	0.00152752523165195	8.81917103688198E-4
432	0.119	432	0.118	432	0.121	3	0.119333333333333	0.00152752523165195	8.81917103688198E-4
433	0.119	433	0.118	433	0.121	3	0.119333333333333	0.00152752523165195	8.81917103688198E-4
434	0.119	434	0.118	434	0.12	3	0.119	1E-3	5.77350269189626E-4
435	0.116	435	0.116	435	0.118	3	0.116666666666667	0.00115470053837924	6.66666666666661E-4
436	0.116	436	0.115	436	0.118	3	0.116333333333333	0.00152752523165194	8.81917103688193E-4
437	0.116	437	0.115	437	0.118	3	0.116333333333333	0.00152752523165194	8.81917103688193E-4
438	0.116	438	0.116	438	0.118	3	0.116666666666667	0.00115470053837924	6.66666666666661E-4
439	0.117	439	0.117	439	0.118	3	0.117333333333333	5.77350269189616E-4	3.33333333333328E-4
440	0.118	440	0.117	440	0.117	3	0.117333333333333	5.77350269189618E-4	3.33333333333329E-4
441	0.117	441	0.115	441	0.117	3	0.116333333333333	0.00115470053837925	6.66666666666667E-4
442	0.115	442	0.113	442	0.115	3	0.114333333333333	0.00115470053837925	6.66666666666667E-4
443	0.112	443	0.112	443	0.114	3	0.112666666666667	0.00115470053837925	6.66666666666667E-4
444	0.112	444	0.113	444	0.115	3	0.113333333333333	0.00152752523165195	8.81917103688198E-4
445	0.112	445	0.112	445	0.115	3	0.113	0.00173205080756888	1E-3
446	0.111	446	0.111	446	0.114	3	0.112	0.00173205080756888	1E-3
447	0.11	447	0.11	447	0.112	3	0.110666666666667	0.00115470053837925	6.66666666666667E-4
448	0.109	448	0.108	448	0.11	3	0.109	1E-3	5.77350269189626E-4
449	0.108	449	0.108	449	0.11	3	0.108666666666667	0.00115470053837925	6.66666666666667E-4
450	0.107	450	0.107	450	0.11	3	0.108	0.00173205080756888	1E-3
451	0.107	451	0.107	451	0.111	3	0.108333333333333	0.00230940107675851	0.00133333333333333
452	0.107	452	0.107	452	0.11	3	0.108	0.00173205080756888	1E-3
453	0.108	453	0.107	453	0.11	3	0.108333333333333	0.00152752523165195	8.81917103688198E-4
454	0.106	454	0.106	454	0.108	3	0.106666666666667	0.00115470053837925	6.66666666666667E-4
455	0.107	455	0.106	455	0.108	3	0.107	1E-3	5.77350269189626E-4
456	0.107	456	0.107	456	0.109	3	0.107666666666667	0.00115470053837925	6.66666666666667E-4
457	0.108	457	0.108	457	0.11	3	0.108666666666667	0.00115470053837925	6.66666666666667E-4
458	0.109	458	0.108	458	0.11	3	0.109	1E-3	5.77350269189626E-4
459	0.11	459	0.109	459	0.111	3	0.11	1E-3	5.77350269189626E-4
460	0.108	460	0.107	460	0.11	3	0.108333333333333	0.00152752523165195	8.81917103688198E-4
461	0.105	461	0.105	461	0.107	3	0.105666666666667	0.00115470053837925	6.66666666666667E-4
462	0.103	462	0.103	462	0.105	3	0.103666666666667	0.00115470053837925	6.66666666666667E-4
463	0.104	463	0.104	463	0.106	3	0.104666666666667	0.00115470053837925	6.66666666666667E-4
464	0.105	464	0.106	464	0.108	3	0.106333333333333	0.00152752523165195	8.81917103688198E-4
465	0.107	465	0.107	465	0.109	3	0.107666666666667	0.00115470053837925	6.66666666666667E-4
466	0.107	466	0.107	466	0.108	3	0.107333333333333	5.77350269189626E-4	3.33333333333334E-4
467	0.106	467	0.105	467	0.107	3	0.106	1E-3	5.77350269189626E-4
468	0.105	468	0.103	468	0.105	3	0.104333333333333	0.00115470053837925	6.66666666666667E-4
469	0.105	469	0.103	469	0.105	3	0.104333333333333	0.00115470053837925	6.66666666666667E-4
470	0.106	470	0.104	470	0.107	3	0.105666666666667	0.00152752523165195	8.81917103688198E-4
471	0.105	471	0.104	471	0.108	3	0.105666666666667	0.00208166599946613	0.00120185042515466
472	0.106	472	0.105	472	0.108	3	0.106333333333333	0.00152752523165195	8.81917103688198E-4
473	0.106	473	0.105	473	0.108	3	0.106333333333333	0.00152752523165195	8.81917103688198E-4
474	0.105	474	0.105	474	0.107	3	0.105666666666667	0.00115470053837925	6.66666666666667E-4
475	0.105	475	0.103	475	0.106	3	0.104666666666667	0.00152752523165195	8.81917103688198E-4
476	0.104	476	0.103	476	0.105	3	0.104	1E-3	5.77350269189626E-4
477	0.105	477	0.103	477	0.106	3	0.104666666666667	0.00152752523165195	8.81917103688198E-4
478	0.104	478	0.103	478	0.105	3	0.104	1E-3	5.77350269189626E-4
479	0.102	479	0.103	479	0.104	3	0.103	1E-3	5.77350269189626E-4
480	0.102	480	0.102	480	0.104	3	0.102666666666667	0.00115470053837925	6.66666666666667E-4
481	0.103	481	0.103	481	0.105	3	0.103666666666667	0.00115470053837925	6.66666666666667E-4
482	0.107	482	0.107	482	0.109	3	0.107666666666667	0.00115470053837925	6.66666666666667E-4
483	0.11	483	0.11	483	0.113	3	0.111	0.00173205080756888	1E-3
484	0.106	484	0.107	484	0.109	3	0.107333333333333	0.00152752523165195	8.81917103688198E-4
485	0.099	485	0.099	485	0.101	3	0.0996666666666667	0.00115470053837925	6.66666666666667E-4
486	0.098	486	0.097	486	0.099	3	0.098	1E-3	5.77350269189626E-4
487	0.101	487	0.1	487	0.102	3	0.101	9.99999999999994E-4	5.77350269189622E-4
488	0.101	488	0.101	488	0.103	3	0.101666666666667	0.00115470053837925	6.66666666666664E-4
489	0.097	489	0.098	489	0.099	3	0.098	1E-3	5.77350269189626E-4
490	0.098	490	0.098	490	0.1	3	0.0986666666666667	0.00115470053837925	6.66666666666667E-4
491	0.102	491	0.101	491	0.104	3	0.102333333333333	0.00152752523165194	8.81917103688195E-4
492	0.101	492	0.1	492	0.103	3	0.101333333333333	0.00152752523165194	8.81917103688194E-4
493	0.095	493	0.094	493	0.096	3	0.095	1E-3	5.77350269189626E-4
494	0.09	494	0.089	494	0.091	3	0.09	1E-3	5.77350269189626E-4
495	0.093	495	0.091	495	0.094	3	0.0926666666666667	0.00152752523165195	8.81917103688198E-4
496	0.095	496	0.095	496	0.097	3	0.0956666666666667	0.00115470053837925	6.66666666666667E-4
497	0.094	497	0.094	497	0.095	3	0.0943333333333333	5.77350269189626E-4	3.33333333333334E-4
498	0.093	498	0.092	498	0.093	3	0.0926666666666667	5.77350269189626E-4	3.33333333333334E-4
499	0.091	499	0.09	499	0.093	3	0.0913333333333333	0.00152752523165195	8.81917103688198E-4
500	0.091	500	0.09	500	0.093	3	0.0913333333333333	0.00152752523165195	8.81917103688198E-4
501	0.092	501	0.091	501	0.093	3	0.092	1E-3	5.77350269189626E-4
502	0.092	502	0.091	502	0.093	3	0.092	1E-3	5.77350269189626E-4
503	0.092	503	0.09	503	0.093	3	0.0916666666666667	0.00152752523165195	8.81917103688198E-4
504	0.09	504	0.088	504	0.091	3	0.0896666666666667	0.00152752523165195	8.81917103688198E-4
505	0.087	505	0.086	505	0.089	3	0.0873333333333333	0.00152752523165195	8.81917103688198E-4
506	0.085	506	0.084	506	0.087	3	0.0853333333333333	0.00152752523165194	8.81917103688193E-4
507	0.083	507	0.083	507	0.085	3	0.0836666666666667	0.00115470053837925	6.66666666666667E-4
508	0.081	508	0.081	508	0.083	3	0.0816666666666667	0.00115470053837925	6.66666666666667E-4
509	0.08	509	0.08	509	0.081	3	0.0803333333333333	5.77350269189626E-4	3.33333333333334E-4
510	0.079	510	0.078	510	0.08	3	0.079	1E-3	5.77350269189626E-4
511	0.079	511	0.078	511	0.08	3	0.079	1E-3	5.77350269189626E-4
512	0.077	512	0.076	512	0.079	3	0.0773333333333333	0.00152752523165195	8.81917103688198E-4
513	0.075	513	0.074	513	0.078	3	0.0756666666666667	0.00208166599946613	0.00120185042515466
514	0.072	514	0.072	514	0.075	3	0.073	0.00173205080756888	1E-3
515	0.07	515	0.07	515	0.073	3	0.071	0.00173205080756887	9.99999999999997E-4
516	0.071	516	0.07	516	0.073	3	0.0713333333333333	0.00152752523165194	8.81917103688195E-4
517	0.069	517	0.07	517	0.071	3	0.07	9.99999999999997E-4	5.77350269189624E-4
518	0.068	518	0.068	518	0.07	3	0.0686666666666667	0.00115470053837925	6.66666666666667E-4
519	0.065	519	0.065	519	0.068	3	0.066	0.00173205080756888	1E-3
520	0.06	520	0.06	520	0.064	3	0.0613333333333333	0.00230940107675851	0.00133333333333333
521	0.058	521	0.057	521	0.06	3	0.0583333333333333	0.00152752523165194	8.81917103688195E-4
522	0.059	522	0.058	522	0.061	3	0.0593333333333333	0.00152752523165194	8.81917103688196E-4
523	0.061	523	0.061	523	0.063	3	0.0616666666666667	0.00115470053837925	6.66666666666667E-4
524	0.062	524	0.062	524	0.064	3	0.0626666666666667	0.00115470053837925	6.66666666666667E-4
525	0.06	525	0.06	525	0.061	3	0.0603333333333333	5.77350269189626E-4	3.33333333333334E-4
526	0.058	526	0.057	526	0.06	3	0.0583333333333333	0.00152752523165194	8.81917103688195E-4
527	0.058	527	0.058	527	0.061	3	0.059	0.00173205080756887	9.99999999999998E-4
528	0.057	528	0.058	528	0.061	3	0.0586666666666667	0.00208166599946613	0.00120185042515466
529	0.054	529	0.054	529	0.056	3	0.0546666666666667	0.00115470053837925	6.66666666666667E-4
530	0.049	530	0.049	530	0.05	3	0.0493333333333333	5.77350269189626E-4	3.33333333333334E-4
531	0.046	531	0.046	531	0.048	3	0.0466666666666667	0.00115470053837925	6.66666666666667E-4
532	0.048	532	0.048	532	0.05	3	0.0486666666666667	0.00115470053837925	6.66666666666667E-4
533	0.05	533	0.049	533	0.052	3	0.0503333333333333	0.00152752523165194	8.81917103688196E-4
534	0.049	534	0.048	534	0.051	3	0.0493333333333333	0.00152752523165194	8.81917103688196E-4
535	0.047	535	0.045	535	0.048	3	0.0466666666666667	0.00152752523165195	8.81917103688198E-4
536	0.046	536	0.044	536	0.048	3	0.046	0.002	0.00115470053837925
537	0.045	537	0.044	537	0.047	3	0.0453333333333333	0.00152752523165195	8.81917103688198E-4
538	0.044	538	0.043	538	0.046	3	0.0443333333333333	0.00152752523165195	8.81917103688198E-4
539	0.043	539	0.042	539	0.045	3	0.0433333333333333	0.00152752523165194	8.81917103688196E-4
540	0.045	540	0.044	540	0.047	3	0.0453333333333333	0.00152752523165195	8.81917103688198E-4
541	0.046	541	0.045	541	0.048	3	0.0463333333333333	0.00152752523165195	8.81917103688198E-4
542	0.044	542	0.043	542	0.046	3	0.0443333333333333	0.00152752523165195	8.81917103688198E-4
543	0.042	543	0.041	543	0.044	3	0.0423333333333333	0.00152752523165194	8.81917103688195E-4
544	0.042	544	0.041	544	0.045	3	0.0426666666666667	0.00208166599946613	0.00120185042515466
545	0.044	545	0.044	545	0.046	3	0.0446666666666667	0.00115470053837925	6.66666666666667E-4
546	0.045	546	0.046	546	0.047	3	0.046	1E-3	5.77350269189626E-4
547	0.045	547	0.045	547	0.048	3	0.046	0.00173205080756888	1E-3
548	0.045	548	0.045	548	0.048	3	0.046	0.00173205080756888	1E-3
549	0.046	549	0.045	549	0.048	3	0.0463333333333333	0.00152752523165195	8.81917103688198E-4
550	0.047	550	0.047	550	0.049	3	0.0476666666666667	0.00115470053837925	6.66666666666667E-4
551	0.05	551	0.049	551	0.051	3	0.05	9.99999999999997E-4	5.77350269189624E-4
552	0.052	552	0.05	552	0.051	3	0.051	9.99999999999996E-4	5.77350269189623E-4
553	0.052	553	0.05	553	0.053	3	0.0516666666666667	0.00152752523165194	8.81917103688195E-4
554	0.051	554	0.05	554	0.054	3	0.0516666666666667	0.00208166599946613	0.00120185042515466
555	0.05	555	0.05	555	0.054	3	0.0513333333333333	0.0023094010767585	0.00133333333333333
556	0.052	556	0.052	556	0.055	3	0.053	0.00173205080756888	1E-3
557	0.055	557	0.054	557	0.056	3	0.055	1E-3	5.77350269189626E-4
558	0.057	558	0.056	558	0.058	3	0.057	1E-3	5.77350269189626E-4
559	0.059	559	0.059	559	0.061	3	0.0596666666666667	0.00115470053837925	6.66666666666667E-4
560	0.059	560	0.059	560	0.062	3	0.06	0.00173205080756888	1E-3
561	0.058	561	0.058	561	0.061	3	0.059	0.00173205080756887	9.99999999999998E-4
562	0.06	562	0.059	562	0.062	3	0.0603333333333333	0.00152752523165195	8.81917103688198E-4
563	0.059	563	0.059	563	0.062	3	0.06	0.00173205080756888	1E-3
564	0.062	564	0.061	564	0.065	3	0.0626666666666667	0.00208166599946613	0.00120185042515466
565	0.064	565	0.063	565	0.066	3	0.0643333333333333	0.00152752523165195	8.81917103688198E-4
566	0.066	566	0.065	566	0.068	3	0.0663333333333333	0.00152752523165195	8.81917103688198E-4
567	0.067	567	0.064	567	0.067	3	0.066	0.00173205080756888	1E-3
568	0.066	568	0.064	568	0.067	3	0.0656666666666667	0.00152752523165195	8.81917103688198E-4
569	0.067	569	0.067	569	0.069	3	0.0676666666666667	0.00115470053837925	6.66666666666667E-4
570	0.067	570	0.066	570	0.069	3	0.0673333333333333	0.00152752523165195	8.81917103688198E-4
571	0.067	571	0.067	571	0.07	3	0.068	0.00173205080756888	1E-3
572	0.066	572	0.066	572	0.069	3	0.067	0.00173205080756888	1E-3
573	0.069	573	0.067	573	0.071	3	0.069	0.00199999999999999	0.00115470053837925
574	0.071	574	0.068	574	0.073	3	0.0706666666666667	0.00251661147842358	0.00145296631451355
575	0.071	575	0.068	575	0.072	3	0.0703333333333333	0.00208166599946613	0.00120185042515466
576	0.07	576	0.069	576	0.071	3	0.07	9.99999999999994E-4	5.77350269189622E-4
577	0.069	577	0.068	577	0.071	3	0.0693333333333333	0.00152752523165194	8.81917103688194E-4
578	0.069	578	0.067	578	0.07	3	0.0686666666666667	0.00152752523165195	8.81917103688198E-4
579	0.068	579	0.066	579	0.071	3	0.0683333333333333	0.00251661147842358	0.00145296631451356
580	0.068	580	0.067	580	0.07	3	0.0683333333333333	0.00152752523165195	8.81917103688198E-4
581	0.068	581	0.069	581	0.07	3	0.069	1E-3	5.77350269189626E-4
582	0.07	582	0.07	582	0.072	3	0.0706666666666667	0.00115470053837925	6.66666666666664E-4
583	0.069	583	0.07	583	0.074	3	0.071	0.00264575131106459	0.00152752523165195
584	0.071	584	0.071	584	0.075	3	0.0723333333333333	0.00230940107675851	0.00133333333333333
585	0.072	585	0.071	585	0.075	3	0.0726666666666667	0.00208166599946613	0.00120185042515466
586	0.073	586	0.071	586	0.075	3	0.073	0.002	0.00115470053837925
587	0.071	587	0.069	587	0.073	3	0.071	0.00199999999999999	0.00115470053837925
588	0.069	588	0.068	588	0.072	3	0.0696666666666667	0.00208166599946613	0.00120185042515466
589	0.07	589	0.07	589	0.073	3	0.071	0.00173205080756887	9.99999999999997E-4
590	0.07	590	0.07	590	0.072	3	0.0706666666666667	0.00115470053837925	6.66666666666664E-4
591	0.069	591	0.069	591	0.072	3	0.07	0.00173205080756887	9.99999999999997E-4
592	0.07	592	0.07	592	0.073	3	0.071	0.00173205080756887	9.99999999999997E-4
593	0.072	593	0.072	593	0.074	3	0.0726666666666667	0.00115470053837925	6.66666666666667E-4
594	0.072	594	0.072	594	0.074	3	0.0726666666666667	0.00115470053837925	6.66666666666667E-4
595	0.073	595	0.073	595	0.075	3	0.0736666666666667	0.00115470053837925	6.66666666666667E-4
596	0.073	596	0.075	596	0.076	3	0.0746666666666667	0.00152752523165195	8.81917103688198E-4
597	0.073	597	0.074	597	0.076	3	0.0743333333333333	0.00152752523165195	8.81917103688198E-4
598	0.071	598	0.071	598	0.075	3	0.0723333333333333	0.00230940107675851	0.00133333333333333
599	0.071	599	0.069	599	0.073	3	0.071	0.00199999999999999	0.00115470053837925
600	0.073	600	0.072	600	0.075	3	0.0733333333333333	0.00152752523165195	8.81917103688198E-4
601	0.075	601	0.074	601	0.077	3	0.0753333333333333	0.00152752523165195	8.81917103688198E-4
602	0.076	602	0.077	602	0.079	3	0.0773333333333333	0.00152752523165195	8.81917103688198E-4
603	0.079	603	0.078	603	0.08	3	0.079	1E-3	5.77350269189626E-4
604	0.079	604	0.077	604	0.079	3	0.0783333333333333	0.00115470053837925	6.66666666666667E-4
605	0.077	605	0.075	605	0.077	3	0.0763333333333333	0.00115470053837925	6.66666666666667E-4
606	0.076	606	0.074	606	0.077	3	0.0756666666666667	0.00152752523165195	8.81917103688198E-4
607	0.076	607	0.074	607	0.078	3	0.076	0.002	0.00115470053837925
608	0.077	608	0.075	608	0.079	3	0.077	0.002	0.00115470053837925
609	0.079	609	0.077	609	0.08	3	0.0786666666666667	0.00152752523165195	8.81917103688198E-4
610	0.079	610	0.077	610	0.079	3	0.0783333333333333	0.00115470053837925	6.66666666666667E-4
611	0.077	611	0.076	611	0.078	3	0.077	1E-3	5.77350269189626E-4
612	0.077	612	0.077	612	0.08	3	0.078	0.00173205080756888	1E-3
613	0.079	613	0.078	613	0.082	3	0.0796666666666667	0.00208166599946613	0.00120185042515466
614	0.081	614	0.079	614	0.083	3	0.081	0.002	0.00115470053837925
615	0.081	615	0.079	615	0.082	3	0.0806666666666667	0.00152752523165195	8.81917103688198E-4
616	0.083	616	0.081	616	0.084	3	0.0826666666666667	0.00152752523165195	8.81917103688198E-4
617	0.083	617	0.082	617	0.084	3	0.083	1E-3	5.77350269189626E-4
618	0.082	618	0.082	618	0.083	3	0.0823333333333333	5.77350269189626E-4	3.33333333333334E-4
619	0.082	619	0.081	619	0.081	3	0.0813333333333333	5.77350269189626E-4	3.33333333333334E-4
620	0.083	620	0.08	620	0.082	3	0.0816666666666667	0.00152752523165195	8.81917103688198E-4
621	0.082	621	0.079	621	0.083	3	0.0813333333333333	0.00208166599946613	0.00120185042515466
622	0.082	622	0.08	622	0.083	3	0.0816666666666667	0.00152752523165195	8.81917103688198E-4
623	0.084	623	0.082	623	0.084	3	0.0833333333333333	0.00115470053837925	6.66666666666667E-4
624	0.087	624	0.084	624	0.088	3	0.0863333333333333	0.00208166599946613	0.00120185042515466
625	0.087	625	0.085	625	0.089	3	0.087	0.00199999999999999	0.00115470053837925
626	0.087	626	0.086	626	0.089	3	0.0873333333333333	0.00152752523165195	8.81917103688198E-4
627	0.085	627	0.085	627	0.087	3	0.0856666666666667	0.00115470053837924	6.66666666666661E-4
628	0.085	628	0.084	628	0.085	3	0.0846666666666667	5.77350269189626E-4	3.33333333333334E-4
629	0.086	629	0.084	629	0.086	3	0.0853333333333333	0.00115470053837925	6.66666666666664E-4
630	0.088	630	0.086	630	0.088	3	0.0873333333333333	0.00115470053837925	6.66666666666667E-4
631	0.088	631	0.088	631	0.09	3	0.0886666666666667	0.00115470053837925	6.66666666666667E-4
632	0.09	632	0.089	632	0.093	3	0.0906666666666667	0.00208166599946613	0.00120185042515466
633	0.091	633	0.09	633	0.094	3	0.0916666666666667	0.00208166599946613	0.00120185042515466
634	0.092	634	0.091	634	0.094	3	0.0923333333333333	0.00152752523165195	8.81917103688198E-4
635	0.09	635	0.089	635	0.092	3	0.0903333333333333	0.00152752523165195	8.81917103688198E-4
636	0.088	636	0.088	636	0.091	3	0.089	0.00173205080756888	1E-3
637	0.087	637	0.086	637	0.09	3	0.0876666666666667	0.00208166599946613	0.00120185042515466
638	0.089	638	0.09	638	0.092	3	0.0903333333333333	0.00152752523165195	8.81917103688198E-4
639	0.093	639	0.092	639	0.095	3	0.0933333333333333	0.00152752523165195	8.81917103688198E-4
640	0.094	640	0.094	640	0.096	3	0.0946666666666667	0.00115470053837925	6.66666666666667E-4
641	0.091	641	0.092	641	0.095	3	0.0926666666666667	0.00208166599946613	0.00120185042515466
642	0.09	642	0.09	642	0.093	3	0.091	0.00173205080756888	1E-3
643	0.09	643	0.09	643	0.094	3	0.0913333333333333	0.00230940107675851	0.00133333333333333
644	0.093	644	0.092	644	0.095	3	0.0933333333333333	0.00152752523165195	8.81917103688198E-4
645	0.096	645	0.094	645	0.098	3	0.096	0.002	0.00115470053837925
646	0.096	646	0.094	646	0.098	3	0.096	0.002	0.00115470053837925
647	0.095	647	0.093	647	0.097	3	0.095	0.002	0.00115470053837925
648	0.096	648	0.093	648	0.097	3	0.0953333333333333	0.00208166599946613	0.00120185042515466
649	0.097	649	0.094	649	0.097	3	0.096	0.00173205080756888	1E-3
650	0.099	650	0.096	650	0.099	3	0.098	0.00173205080756888	1E-3
651	0.097	651	0.094	651	0.098	3	0.0963333333333333	0.00208166599946613	0.00120185042515466
652	0.098	652	0.094	652	0.097	3	0.0963333333333333	0.00208166599946613	0.00120185042515466
653	0.097	653	0.095	653	0.097	3	0.0963333333333333	0.00115470053837925	6.66666666666667E-4
654	0.097	654	0.097	654	0.099	3	0.0976666666666667	0.00115470053837925	6.66666666666667E-4
655	0.097	655	0.096	655	0.099	3	0.0973333333333333	0.00152752523165195	8.81917103688198E-4
656	0.096	656	0.095	656	0.097	3	0.096	1E-3	5.77350269189626E-4
657	0.096	657	0.093	657	0.097	3	0.0953333333333333	0.00208166599946613	0.00120185042515466
658	0.096	658	0.094	658	0.098	3	0.096	0.002	0.00115470053837925
659	0.097	659	0.096	659	0.099	3	0.0973333333333333	0.00152752523165195	8.81917103688198E-4
660	0.095	660	0.095	660	0.098	3	0.096	0.00173205080756888	1E-3
661	0.095	661	0.094	661	0.098	3	0.0956666666666667	0.00208166599946613	0.00120185042515466
662	0.095	662	0.094	662	0.098	3	0.0956666666666667	0.00208166599946613	0.00120185042515466
663	0.095	663	0.095	663	0.098	3	0.096	0.00173205080756888	1E-3
664	0.096	664	0.095	664	0.097	3	0.096	1E-3	5.77350269189626E-4
665	0.097	665	0.096	665	0.098	3	0.097	1E-3	5.77350269189626E-4
666	0.096	666	0.094	666	0.097	3	0.0956666666666667	0.00152752523165195	8.81917103688198E-4
667	0.095	667	0.094	667	0.097	3	0.0953333333333333	0.00152752523165195	8.81917103688198E-4
668	0.098	668	0.095	668	0.097	3	0.0966666666666667	0.00152752523165195	8.81917103688198E-4
669	0.096	669	0.096	669	0.097	3	0.0963333333333333	5.77350269189626E-4	3.33333333333334E-4
670	0.094	670	0.095	670	0.096	3	0.095	1E-3	5.77350269189626E-4
671	0.095	671	0.094	671	0.096	3	0.095	1E-3	5.77350269189626E-4
672	0.097	672	0.094	672	0.097	3	0.096	0.00173205080756888	1E-3
673	0.097	673	0.094	673	0.097	3	0.096	0.00173205080756888	1E-3
674	0.097	674	0.096	674	0.097	3	0.0966666666666667	5.77350269189626E-4	3.33333333333334E-4
675	0.097	675	0.097	675	0.098	3	0.0973333333333333	5.77350269189626E-4	3.33333333333334E-4
676	0.095	676	0.096	676	0.097	3	0.096	1E-3	5.77350269189626E-4
677	0.092	677	0.093	677	0.094	3	0.093	1E-3	5.77350269189626E-4
678	0.088	678	0.09	678	0.093	3	0.0903333333333333	0.00251661147842359	0.00145296631451356
679	0.091	679	0.092	679	0.095	3	0.0926666666666667	0.00208166599946613	0.00120185042515466
680	0.095	680	0.094	680	0.097	3	0.0953333333333333	0.00152752523165195	8.81917103688198E-4
681	0.096	681	0.094	681	0.098	3	0.096	0.002	0.00115470053837925
682	0.095	682	0.093	682	0.097	3	0.095	0.002	0.00115470053837925
683	0.093	683	0.091	683	0.097	3	0.0936666666666667	0.0030550504633039	0.0017638342073764
684	0.094	684	0.093	684	0.096	3	0.0943333333333333	0.00152752523165195	8.81917103688198E-4
685	0.093	685	0.093	685	0.096	3	0.094	0.00173205080756888	1E-3
686	0.092	686	0.093	686	0.096	3	0.0936666666666667	0.00208166599946613	0.00120185042515466
687	0.091	687	0.09	687	0.094	3	0.0916666666666667	0.00208166599946613	0.00120185042515466
688	0.093	688	0.092	688	0.095	3	0.0933333333333333	0.00152752523165195	8.81917103688198E-4
689	0.095	689	0.095	689	0.096	3	0.0953333333333333	5.77350269189626E-4	3.33333333333334E-4
690	0.096	690	0.096	690	0.097	3	0.0963333333333333	5.77350269189626E-4	3.33333333333334E-4
691	0.096	691	0.095	691	0.097	3	0.096	1E-3	5.77350269189626E-4
692	0.095	692	0.094	692	0.096	3	0.095	1E-3	5.77350269189626E-4
693	0.094	693	0.092	693	0.094	3	0.0933333333333333	0.00115470053837925	6.66666666666667E-4
694	0.096	694	0.093	694	0.096	3	0.095	0.00173205080756888	1E-3
695	0.096	695	0.094	695	0.099	3	0.0963333333333333	0.00251661147842359	0.00145296631451356
696	0.094	696	0.095	696	0.1	3	0.0963333333333333	0.00321455025366432	0.00185592145427668
697	0.094	697	0.096	697	0.099	3	0.0963333333333333	0.00251661147842359	0.00145296631451356
698	0.095	698	0.094	698	0.097	3	0.0953333333333333	0.00152752523165195	8.81917103688198E-4
699	0.096	699	0.094	699	0.097	3	0.0956666666666667	0.00152752523165195	8.81917103688198E-4
700	0.096	700	0.094	700	0.097	3	0.0956666666666667	0.00152752523165195	8.81917103688198E-4
701	0.096	701	0.095	701	0.099	3	0.0966666666666667	0.00208166599946613	0.00120185042515466
702	0.095	702	0.095	702	0.098	3	0.096	0.00173205080756888	1E-3
703	0.096	703	0.096	703	0.098	3	0.0966666666666667	0.00115470053837925	6.66666666666667E-4
704	0.096	704	0.094	704	0.097	3	0.0956666666666667	0.00152752523165195	8.81917103688198E-4
705	0.096	705	0.095	705	0.098	3	0.0963333333333333	0.00152752523165195	8.81917103688198E-4
706	0.097	706	0.096	706	0.097	3	0.0966666666666667	5.77350269189626E-4	3.33333333333334E-4
707	0.097	707	0.096	707	0.098	3	0.097	1E-3	5.77350269189626E-4
708	0.098	708	0.096	708	0.101	3	0.0983333333333333	0.00251661147842359	0.00145296631451356
709	0.096	709	0.096	709	0.1	3	0.0973333333333333	0.00230940107675851	0.00133333333333333
710	0.096	710	0.099	710	0.1	3	0.0983333333333333	0.00208166599946613	0.00120185042515466
711	0.097	711	0.099	711	0.101	3	0.099	0.002	0.00115470053837925
712	0.099	712	0.097	712	0.101	3	0.099	0.002	0.00115470053837925
713	0.1	713	0.095	713	0.101	3	0.0986666666666667	0.00321455025366432	0.00185592145427668
714	0.1	714	0.097	714	0.1	3	0.099	0.00173205080756888	1E-3
715	0.102	715	0.1	715	0.103	3	0.101666666666667	0.00152752523165194	8.81917103688193E-4
716	0.103	716	0.103	716	0.105	3	0.103666666666667	0.00115470053837925	6.66666666666667E-4
717	0.1	717	0.102	717	0.106	3	0.102666666666667	0.00305505046330389	0.00176383420737639
718	0.1	718	0.101	718	0.105	3	0.102	0.00264575131106459	0.00152752523165195
719	0.101	719	0.1	719	0.101	3	0.100666666666667	5.77350269189626E-4	3.33333333333334E-4
720	0.104	720	0.102	720	0.103	3	0.103	1E-3	5.77350269189626E-4
721	0.101	721	0.099	721	0.101	3	0.100333333333333	0.00115470053837925	6.66666666666667E-4
722	0.099	722	0.1	722	0.103	3	0.100666666666667	0.00208166599946613	0.00120185042515466
723	0.096	723	0.098	723	0.098	3	0.0973333333333333	0.00115470053837925	6.66666666666667E-4
724	0.097	724	0.1	724	0.099	3	0.0986666666666667	0.00152752523165195	8.81917103688198E-4
725	0.099	725	0.1	725	0.102	3	0.100333333333333	0.00152752523165194	8.81917103688195E-4
726	0.099	726	0.101	726	0.105	3	0.101666666666667	0.00305505046330389	0.00176383420737639
727	0.1	727	0.099	727	0.103	3	0.100666666666667	0.00208166599946613	0.00120185042515466
728	0.102	728	0.1	728	0.103	3	0.101666666666667	0.00152752523165194	8.81917103688193E-4
729	0.103	729	0.104	729	0.105	3	0.104	1E-3	5.77350269189626E-4
730	0.102	730	0.107	730	0.107	3	0.105333333333333	0.00288675134594813	0.00166666666666667
731	0.103	731	0.105	731	0.105	3	0.104333333333333	0.00115470053837925	6.66666666666667E-4
732	0.103	732	0.104	732	0.102	3	0.103	1E-3	5.77350269189626E-4
733	0.103	733	0.105	733	0.105	3	0.104333333333333	0.00115470053837925	6.66666666666667E-4
734	0.104	734	0.108	734	0.11	3	0.107333333333333	0.0030550504633039	0.0017638342073764
735	0.108	735	0.107	735	0.111	3	0.108666666666667	0.00208166599946613	0.00120185042515466
736	0.111	736	0.106	736	0.11	3	0.109	0.00264575131106459	0.00152752523165195
737	0.113	737	0.108	737	0.113	3	0.111333333333333	0.00288675134594813	0.00166666666666667
738	0.113	738	0.11	738	0.115	3	0.112666666666667	0.00251661147842359	0.00145296631451356
739	0.111	739	0.108	739	0.112	3	0.110333333333333	0.00208166599946613	0.00120185042515466
740	0.11	740	0.106	740	0.11	3	0.108666666666667	0.00230940107675851	0.00133333333333333
741	0.111	741	0.109	741	0.112	3	0.110666666666667	0.00152752523165195	8.81917103688198E-4
742	0.11	742	0.109	742	0.113	3	0.110666666666667	0.00208166599946613	0.00120185042515466
743	0.108	743	0.107	743	0.11	3	0.108333333333333	0.00152752523165195	8.81917103688198E-4
744	0.109	744	0.107	744	0.111	3	0.109	0.002	0.00115470053837925
745	0.112	745	0.11	745	0.113	3	0.111666666666667	0.00152752523165195	8.81917103688198E-4
746	0.112	746	0.111	746	0.113	3	0.112	1E-3	5.77350269189626E-4
747	0.114	747	0.113	747	0.114	3	0.113666666666667	5.77350269189626E-4	3.33333333333334E-4
748	0.114	748	0.114	748	0.119	3	0.115666666666667	0.00288675134594812	0.00166666666666666
749	0.114	749	0.111	749	0.12	3	0.115	0.00458257569495584	0.00264575131106459
750	0.114	750	0.112	750	0.115	3	0.113666666666667	0.00152752523165195	8.81917103688198E-4
