# Supplementary material for: Virus lasers for biological detection
Source: Nat Commun. 2019 Aug 9;10:3594. doi: 10.1038/s41467-019-11604-z (PMC6689004; doi:10.1038/s41467-019-11604-z)
Supplement: Supplementary file 5 — Source Data [file 41467_2019_11604_MOESM5_ESM.zip › s_fig_2b_Blank_for_M13_plus_FL_source.csv]

Wavelength (nm)	Absorbance	Wavelength (nm)	Absorbance	Wavelength (nm)	Absorbance	Wavelength (nm)	Absorbance	Wavelength (nm)	Absorbance	Wavelength (nm)	Absorbance	Wavelength (nm)	Absorbance	Wavelength (nm)	Absorbance	Wavelength (nm)	Absorbance	N total	Mean	Standard Deviation	SE of mean
																		Statistics On Rows of [16jan06_M13_plus_fluorescein_2]B!Col("Absorbance") [16jan06_M13_plus_fluorescein_2]B!Col("Absorbance") [16jan06_M13_plus_fluorescein_2]B!Col("Absorbance") [16jan06_M13_plus_fluorescein_2]B!Col("Absorbance") [16jan06_M13_plus_fluorescein_2]B!Col("Absorbance") [16jan06_M13_plus_fluorescein_2]B!Col("Absorbance") [16jan06_M13_plus_fluorescein_2]B!Col("Absorbance") [16jan06_M13_…	Statistics On Rows of [16jan06_M13_plus_fluorescein_2]B!Col("Absorbance") [16jan06_M13_plus_fluorescein_2]B!Col("Absorbance") [16jan06_M13_plus_fluorescein_2]B!Col("Absorbance") [16jan06_M13_plus_fluorescein_2]B!Col("Absorbance") [16jan06_M13_plus_fluorescein_2]B!Col("Absorbance") [16jan06_M13_plus_fluorescein_2]B!Col("Absorbance") [16jan06_M13_plus_fluorescein_2]B!Col("Absorbance") [16jan06_M13_…	Statistics On Rows of [16jan06_M13_plus_fluorescein_2]B!Col("Absorbance") [16jan06_M13_plus_fluorescein_2]B!Col("Absorbance") [16jan06_M13_plus_fluorescein_2]B!Col("Absorbance") [16jan06_M13_plus_fluorescein_2]B!Col("Absorbance") [16jan06_M13_plus_fluorescein_2]B!Col("Absorbance") [16jan06_M13_plus_fluorescein_2]B!Col("Absorbance") [16jan06_M13_plus_fluorescein_2]B!Col("Absorbance") [16jan06_M13_…	Statistics On Rows of [16jan06_M13_plus_fluorescein_2]B!Col("Absorbance") [16jan06_M13_plus_fluorescein_2]B!Col("Absorbance") [16jan06_M13_plus_fluorescein_2]B!Col("Absorbance") [16jan06_M13_plus_fluorescein_2]B!Col("Absorbance") [16jan06_M13_plus_fluorescein_2]B!Col("Absorbance") [16jan06_M13_plus_fluorescein_2]B!Col("Absorbance") [16jan06_M13_plus_fluorescein_2]B!Col("Absorbance") [16jan06_M13_…
190	0.069	190	0.195	190	0.199	190	0.139	190	0.193	190	0.232	190	0.152	190	0.261	190	0.164	9	0.178222222222222	0.055939203108772	0.0186464010362573
191	-0.028	191	-0.033	191	0.006	191	-0.026	191	-0.021	191	-0.025	191	-0.135	191	-0.041	191	-0.014	9	-0.0352222222222222	0.0396666666666667	0.0132222222222222
192	-0.035	192	1E-3	192	-0.035	192	0.005	192	0.015	192	-0.007	192	-0.149	192	-0.089	192	-0.073	9	-0.0407777777777778	0.0538928979035684	0.0179642993011895
193	0.376	193	0.471	193	0.413	193	0.471	193	0.457	193	0.458	193	0.288	193	0.301	193	0.282	9	0.390777777777778	0.0813507495014302	0.0271169165004767
194	0.965	194	1.031	194	0.913	194	1.082	194	0.996	194	1.055	194	0.859	194	0.911	194	0.822	9	0.959333333333333	0.0895279286033135	0.0298426428677712
195	1.431	195	1.527	195	1.35	195	1.482	195	1.507	195	1.548	195	1.37	195	1.316	195	1.386	9	1.43522222222222	0.084152804138926	0.0280509347129753
196	1.75	196	1.67	196	1.509	196	1.563	196	1.667	196	1.633	196	1.652	196	1.519	196	1.747	9	1.63444444444444	0.0886173108245662	0.0295391036081887
197	1.634	197	1.699	197	1.58	197	1.707	197	1.545	197	1.65	197	1.842	197	1.574	197	1.942	9	1.68588888888889	0.131407233861425	0.0438024112871415
198	1.709	198	1.763	198	1.755	198	1.825	198	1.582	198	1.743	198	1.893	198	1.789	198	1.785	9	1.76044444444444	0.0851368179918522	0.0283789393306174
199	1.854	199	1.647	199	1.778	199	1.775	199	1.548	199	1.843	199	1.808	199	1.962	199	1.792	9	1.77855555555556	0.119906329181481	0.0399687763938271
200	1.891	200	1.458	200	1.785	200	1.763	200	1.657	200	1.853	200	1.86	200	1.839	200	1.553	9	1.73988888888889	0.151536665896776	0.050512221965592
201	1.921	201	1.364	201	1.596	201	1.746	201	1.918	201	1.72	201	1.788	201	1.798	201	1.592	9	1.71588888888889	0.176540678346695	0.0588468927822316
202	1.678	202	1.439	202	1.558	202	1.874	202	1.991	202	1.627	202	1.931	202	1.924	202	1.775	9	1.75522222222222	0.190647434927524	0.0635491449758413
203	1.523	203	1.784	203	1.679	203	1.853	203	2.076	203	1.782	203	1.847	203	2.082	203	1.849	9	1.83055555555556	0.175594071021142	0.0585313570070473
204	1.672	204	1.989	204	1.88	204	1.804	204	1.961	204	2.023	204	1.864	204	2.002	204	2.123	9	1.92422222222222	0.134405894381327	0.0448019647937757
205	1.716	205	1.961	205	2.011	205	1.859	205	1.984	205	2.035	205	2.058	205	1.832	205	2.195	9	1.96122222222222	0.141306208088833	0.0471020693629442
206	1.793	206	1.858	206	1.796	206	1.905	206	2.124	206	2.1	206	2.11	206	1.67	206	2.111	9	1.94077777777778	0.173488312126335	0.0578294373754448
207	1.951	207	1.658	207	1.872	207	2	207	2.081	207	2.118	207	2.023	207	1.689	207	1.828	9	1.91333333333333	0.164114289444886	0.0547047631482955
208	2.092	208	1.488	208	1.95	208	1.797	208	2.024	208	1.99	208	1.917	208	1.784	208	1.764	9	1.86733333333333	0.18228754757251	0.0607625158575033
209	2.306	209	1.466	209	1.989	209	1.626	209	1.852	209	1.877	209	1.735	209	1.651	209	1.783	9	1.80944444444444	0.241902413749383	0.0806341379164611
210	2.35	210	1.494	210	2.178	210	1.622	210	1.839	210	1.645	210	1.74	210	1.659	210	1.796	9	1.81366666666667	0.277953683192002	0.0926512277306674
211	2.21	211	1.664	211	2.156	211	1.722	211	1.834	211	1.633	211	1.865	211	1.775	211	1.912	9	1.86344444444444	0.202986521172658	0.0676621737242192
212	2.027	212	1.701	212	2.147	212	1.774	212	1.915	212	1.783	212	1.859	212	1.872	212	1.908	9	1.88733333333333	0.135837218758336	0.0452790729194453
213	1.833	213	1.677	213	1.806	213	1.897	213	2.124	213	1.763	213	2.098	213	1.87	213	1.857	9	1.88055555555556	0.146012937021956	0.0486709790073188
214	1.802	214	1.688	214	1.543	214	2.107	214	2.102	214	1.755	214	2.155	214	1.594	214	1.808	9	1.83933333333333	0.229313104728012	0.0764377015760039
215	1.795	215	1.646	215	1.588	215	2.26	215	1.967	215	1.713	215	2.059	215	1.475	215	1.594	9	1.78855555555556	0.257319408086094	0.085773136028698
216	1.752	216	1.614	216	1.775	216	2.282	216	1.683	216	1.674	216	1.74	216	1.593	216	1.628	9	1.749	0.209773091696719	0.0699243638989063
217	1.672	217	1.491	217	1.871	217	1.938	217	1.554	217	1.603	217	1.423	217	1.569	217	1.52	9	1.62677777777778	0.172884193738018	0.0576280645793392
218	1.486	218	1.396	218	1.742	218	1.618	218	1.511	218	1.466	218	1.357	218	1.445	218	1.356	9	1.48633333333333	0.126147730855533	0.042049243618511
219	1.393	219	1.259	219	1.423	219	1.385	219	1.339	219	1.226	219	1.225	219	1.226	219	1.194	9	1.29666666666667	0.0879758489586773	0.0293252829862258
220	1.116	220	1.067	220	1.039	220	1.035	220	1.139	220	1.062	220	1.064	220	1.027	220	1.041	9	1.06555555555556	0.0382168520129246	0.0127389506709749
221	0.916	221	0.911	221	0.883	221	0.887	221	0.898	221	0.919	221	0.896	221	0.905	221	0.893	9	0.900888888888889	0.0126633767657411	0.00422112558858036
222	0.787	222	0.787	222	0.787	222	0.789	222	0.774	222	0.797	222	0.775	222	0.813	222	0.788	9	0.788555555555556	0.0115770366578748	0.0038590122192916
223	0.726	223	0.733	223	0.74	223	0.734	223	0.737	223	0.736	223	0.731	223	0.732	223	0.732	9	0.733444444444444	0.00400347071648811	0.00133449023882937
224	0.666	224	0.679	224	0.687	224	0.674	224	0.679	224	0.685	224	0.675	224	0.67	224	0.671	9	0.676222222222222	0.00694222186655286	0.00231407395551762
225	0.62	225	0.631	225	0.635	225	0.628	225	0.63	225	0.634	225	0.625	225	0.623	225	0.63	9	0.628444444444444	0.00497772817435606	0.00165924272478535
226	0.594	226	0.596	226	0.601	226	0.598	226	0.597	226	0.6	226	0.591	226	0.591	226	0.601	9	0.596555555555556	0.00390867979985289	0.00130289326661763
227	0.577	227	0.576	227	0.58	227	0.579	227	0.577	227	0.581	227	0.573	227	0.571	227	0.577	9	0.576777777777778	0.00319287401011135	0.00106429133670378
228	0.564	228	0.563	228	0.57	228	0.568	228	0.565	228	0.563	228	0.561	228	0.557	228	0.561	9	0.563555555555556	0.0038765677832043	0.0012921892610681
229	0.55	229	0.55	229	0.559	229	0.555	229	0.552	229	0.552	229	0.547	229	0.547	229	0.549	9	0.551222222222222	0.00386580450158109	0.00128860150052703
230	0.541	230	0.541	230	0.547	230	0.542	230	0.541	230	0.542	230	0.536	230	0.538	230	0.54	9	0.540888888888889	0.00301846171271249	0.0010061539042375
231	0.532	231	0.532	231	0.54	231	0.534	231	0.533	231	0.533	231	0.528	231	0.529	231	0.534	9	0.532777777777778	0.00341971408811389	0.00113990469603796
232	0.526	232	0.527	232	0.535	232	0.528	232	0.529	232	0.527	232	0.523	232	0.524	232	0.527	9	0.527333333333333	0.00342782730020052	0.00114260910006684
233	0.524	233	0.523	233	0.532	233	0.525	233	0.526	233	0.525	233	0.521	233	0.521	233	0.524	9	0.524555555555556	0.00328295260059874	0.00109431753353291
234	0.522	234	0.521	234	0.529	234	0.52	234	0.524	234	0.522	234	0.519	234	0.518	234	0.52	9	0.521666666666667	0.00327871926215099	0.001092906420717
235	0.521	235	0.518	235	0.526	235	0.519	235	0.52	235	0.52	235	0.516	235	0.516	235	0.516	9	0.519111111111111	0.00321886798597134	0.00107295599532378
236	0.515	236	0.515	236	0.523	236	0.519	236	0.515	236	0.516	236	0.513	236	0.511	236	0.514	9	0.515666666666667	0.00350000000000001	0.00116666666666667
237	0.51	237	0.512	237	0.519	237	0.514	237	0.511	237	0.51	237	0.508	237	0.507	237	0.51	9	0.511222222222222	0.00356292638773865	0.00118764212924622
238	0.509	238	0.508	238	0.516	238	0.511	238	0.508	238	0.506	238	0.503	238	0.503	238	0.506	9	0.507777777777778	0.00405517502019884	0.00135172500673294
239	0.507	239	0.508	239	0.515	239	0.507	239	0.507	239	0.505	239	0.5	239	0.501	239	0.503	9	0.505888888888889	0.00445658065237364	0.00148552688412455
240	0.509	240	0.506	240	0.514	240	0.508	240	0.507	240	0.506	240	0.5	240	0.502	240	0.502	9	0.506	0.00427200187265876	0.00142400062421959
241	0.508	241	0.505	241	0.514	241	0.509	241	0.506	241	0.507	241	0.501	241	0.502	241	0.503	9	0.506111111111111	0.00401386485959748	0.00133795495319916
242	0.506	242	0.504	242	0.514	242	0.507	242	0.505	242	0.506	242	0.501	242	0.501	242	0.502	9	0.505111111111111	0.00401386485959743	0.00133795495319914
243	0.502	243	0.5	243	0.509	243	0.502	243	0.5	243	0.502	243	0.497	243	0.497	243	0.498	9	0.500777777777778	0.00370060055186239	0.00123353351728746
244	0.496	244	0.496	244	0.503	244	0.496	244	0.493	244	0.496	244	0.493	244	0.492	244	0.494	9	0.495444444444444	0.00324465372232198	0.00108155124077399
245	0.492	245	0.492	245	0.498	245	0.491	245	0.488	245	0.492	245	0.487	245	0.487	245	0.489	9	0.490666666666667	0.00346410161513775	0.00115470053837925
246	0.489	246	0.489	246	0.497	246	0.489	246	0.486	246	0.488	246	0.485	246	0.484	246	0.486	9	0.488111111111111	0.00382244831372657	0.00127414943790886
247	0.486	247	0.485	247	0.493	247	0.486	247	0.484	247	0.484	247	0.481	247	0.481	247	0.482	9	0.484666666666667	0.00367423461417477	0.00122474487139159
248	0.48	248	0.479	248	0.487	248	0.481	248	0.48	248	0.48	248	0.476	248	0.475	248	0.478	9	0.479555555555556	0.00343187671366234	0.00114395890455411
249	0.471	249	0.471	249	0.479	249	0.473	249	0.472	249	0.472	249	0.468	249	0.467	249	0.47	9	0.471444444444444	0.00343187671366232	0.00114395890455411
250	0.462	250	0.461	250	0.47	250	0.463	250	0.463	250	0.462	250	0.458	250	0.457	250	0.46	9	0.461777777777778	0.00373422608373466	0.00124474202791155
251	0.456	251	0.455	251	0.462	251	0.456	251	0.455	251	0.454	251	0.45	251	0.45	251	0.452	9	0.454444444444444	0.00367801274845233	0.00122600424948411
252	0.449	252	0.447	252	0.454	252	0.448	252	0.446	252	0.445	252	0.443	252	0.444	252	0.444	9	0.446666666666667	0.00339116499156263	0.00113038833052088
253	0.441	253	0.439	253	0.445	253	0.441	253	0.438	253	0.439	253	0.435	253	0.436	253	0.437	9	0.439	0.00304138126514909	0.0010137937550497
254	0.43	254	0.429	254	0.437	254	0.432	254	0.43	254	0.429	254	0.425	254	0.425	254	0.428	9	0.429444444444444	0.00364386851817925	0.00121462283939308
255	0.418	255	0.418	255	0.426	255	0.421	255	0.418	255	0.417	255	0.414	255	0.414	255	0.417	9	0.418111111111111	0.00365528536657688	0.00121842845552563
256	0.409	256	0.41	256	0.417	256	0.41	256	0.406	256	0.407	256	0.404	256	0.404	256	0.407	9	0.408222222222222	0.00399304951690363	0.00133101650563454
257	0.401	257	0.4	257	0.408	257	0.4	257	0.397	257	0.398	257	0.396	257	0.397	257	0.398	9	0.399444444444444	0.00360940130461794	0.00120313376820598
258	0.394	258	0.393	258	0.401	258	0.392	258	0.389	258	0.392	258	0.389	258	0.389	258	0.39	9	0.392111111111111	0.00382244831372659	0.00127414943790886
259	0.387	259	0.386	259	0.395	259	0.387	259	0.385	259	0.386	259	0.382	259	0.383	259	0.383	9	0.386	0.00384057287393432	0.00128019095797811
260	0.379	260	0.379	260	0.387	260	0.38	260	0.379	260	0.379	260	0.376	260	0.376	260	0.377	9	0.379111111111111	0.00329561998888086	0.00109853999629362
261	0.37	261	0.37	261	0.378	261	0.372	261	0.37	261	0.37	261	0.368	261	0.368	261	0.369	9	0.370555555555556	0.00304594448041619	0.0010153148268054
262	0.362	262	0.362	262	0.37	262	0.362	262	0.362	262	0.362	262	0.36	262	0.359	262	0.361	9	0.362222222222222	0.0031135902820449	0.0010378634273483
263	0.352	263	0.352	263	0.361	263	0.353	263	0.354	263	0.353	263	0.351	263	0.349	263	0.353	9	0.353111111111111	0.00329561998888087	0.00109853999629362
264	0.345	264	0.345	264	0.353	264	0.345	264	0.345	264	0.344	264	0.343	264	0.341	264	0.345	9	0.345111111111111	0.00325747004761534	0.00108582334920511
265	0.338	265	0.338	265	0.346	265	0.339	265	0.338	265	0.337	265	0.336	265	0.335	265	0.337	9	0.338222222222222	0.00315348132140406	0.00105116044046802
266	0.332	266	0.331	266	0.34	266	0.333	266	0.33	266	0.331	266	0.33	266	0.329	266	0.331	9	0.331888888888889	0.00325747004761534	0.00108582334920511
267	0.326	267	0.325	267	0.335	267	0.327	267	0.324	267	0.326	267	0.324	267	0.323	267	0.323	9	0.325888888888889	0.0036893239368631	0.00122977464562103
268	0.319	268	0.318	268	0.328	268	0.32	268	0.319	268	0.319	268	0.317	268	0.317	268	0.318	9	0.319444444444444	0.00335824027993499	0.001119413426645
269	0.312	269	0.312	269	0.321	269	0.314	269	0.312	269	0.312	269	0.31	269	0.31	269	0.311	9	0.312666666666667	0.00335410196624968	0.00111803398874989
270	0.308	270	0.307	270	0.315	270	0.309	270	0.306	270	0.308	270	0.304	270	0.304	270	0.307	9	0.307555555555556	0.0032829526005987	0.0010943175335329
271	0.303	271	0.302	271	0.31	271	0.304	271	0.301	271	0.303	271	0.299	271	0.299	271	0.302	9	0.302555555555556	0.0032829526005987	0.0010943175335329
272	0.298	272	0.297	272	0.305	272	0.3	272	0.296	272	0.298	272	0.295	272	0.294	272	0.297	9	0.297777777777778	0.00323178657161088	0.00107726219053696
273	0.294	273	0.293	273	0.301	273	0.295	273	0.293	273	0.294	273	0.291	273	0.291	273	0.293	9	0.293888888888889	0.00297676184991529	9.92253949971764E-4
274	0.289	274	0.289	274	0.298	274	0.291	274	0.288	274	0.289	274	0.287	274	0.287	274	0.288	9	0.289555555555556	0.0033952581312439	0.00113175271041463
275	0.286	275	0.286	275	0.294	275	0.288	275	0.286	275	0.287	275	0.284	275	0.283	275	0.285	9	0.286555555555556	0.00316666666666667	0.00105555555555556
276	0.282	276	0.282	276	0.289	276	0.283	276	0.282	276	0.282	276	0.279	276	0.279	276	0.281	9	0.282111111111111	0.00293446947694315	9.78156492314384E-4
277	0.278	277	0.278	277	0.285	277	0.279	277	0.278	277	0.278	277	0.275	277	0.275	277	0.276	9	0.278	0.00299999999999999	9.99999999999996E-4
278	0.273	278	0.274	278	0.281	278	0.275	278	0.273	278	0.274	278	0.272	278	0.272	278	0.272	9	0.274	0.00282842712474617	9.42809041582058E-4
279	0.27	279	0.271	279	0.277	279	0.271	279	0.269	279	0.27	279	0.268	279	0.268	279	0.269	9	0.270333333333333	0.00273861278752583	9.12870929175277E-4
280	0.267	280	0.266	280	0.273	280	0.268	280	0.266	280	0.267	280	0.264	280	0.264	280	0.266	9	0.266777777777778	0.00268224615657185	8.94082052190617E-4
281	0.263	281	0.262	281	0.269	281	0.264	281	0.261	281	0.263	281	0.259	281	0.26	281	0.262	9	0.262555555555556	0.00287711275027202	9.59037583424006E-4
282	0.26	282	0.258	282	0.266	282	0.26	282	0.257	282	0.259	282	0.256	282	0.257	282	0.259	9	0.259111111111111	0.00293446947694318	9.78156492314392E-4
283	0.256	283	0.254	283	0.263	283	0.256	283	0.254	283	0.255	283	0.253	283	0.253	283	0.255	9	0.255444444444444	0.00304594448041617	0.00101531482680539
284	0.252	284	0.251	284	0.259	284	0.253	284	0.25	284	0.252	284	0.249	284	0.249	284	0.251	9	0.251777777777778	0.00303223423311005	0.00101074474437002
285	0.248	285	0.247	285	0.255	285	0.248	285	0.246	285	0.247	285	0.244	285	0.245	285	0.246	9	0.247333333333333	0.00316227766016838	0.00105409255338946
286	0.243	286	0.243	286	0.251	286	0.245	286	0.242	286	0.243	286	0.241	286	0.241	286	0.242	9	0.243444444444444	0.00308670986290869	0.00102890328763623
287	0.239	287	0.239	287	0.246	287	0.24	287	0.238	287	0.239	287	0.237	287	0.237	287	0.239	9	0.239333333333333	0.00269258240356726	8.97527467855753E-4
288	0.234	288	0.233	288	0.241	288	0.235	288	0.233	288	0.234	288	0.232	288	0.231	288	0.234	9	0.234111111111111	0.00284800124843916	9.49333749479721E-4
289	0.23	289	0.23	289	0.236	289	0.231	289	0.229	289	0.23	289	0.227	289	0.227	289	0.229	9	0.229888888888889	0.00266666666666666	8.88888888888888E-4
290	0.226	290	0.226	290	0.233	290	0.228	290	0.225	290	0.226	290	0.223	290	0.224	290	0.226	9	0.226333333333333	0.00287228132326901	9.57427107756338E-4
291	0.222	291	0.222	291	0.23	291	0.225	291	0.221	291	0.222	291	0.22	291	0.22	291	0.222	9	0.222666666666667	0.0031224989991992	0.00104083299973307
292	0.22	292	0.22	292	0.227	292	0.222	292	0.219	292	0.22	292	0.218	292	0.218	292	0.22	9	0.220444444444444	0.00274367960552572	9.14559868508574E-4
293	0.218	293	0.216	293	0.224	293	0.219	293	0.215	293	0.217	293	0.215	293	0.215	293	0.216	9	0.217222222222222	0.00290593262902712	9.68644209675707E-4
294	0.216	294	0.215	294	0.223	294	0.217	294	0.214	294	0.215	294	0.213	294	0.213	294	0.214	9	0.215555555555556	0.00308670986290869	0.00102890328763623
295	0.213	295	0.213	295	0.221	295	0.215	295	0.212	295	0.213	295	0.212	295	0.211	295	0.213	9	0.213666666666667	0.00295803989154981	9.8601329718327E-4
296	0.211	296	0.211	296	0.219	296	0.213	296	0.21	296	0.211	296	0.21	296	0.209	296	0.21	9	0.211555555555556	0.00300462606288666	0.00100154202096222
297	0.21	297	0.209	297	0.217	297	0.212	297	0.21	297	0.21	297	0.208	297	0.208	297	0.209	9	0.210333333333333	0.00278388218141501	9.27960727138338E-4
298	0.208	298	0.207	298	0.215	298	0.21	298	0.207	298	0.207	298	0.205	298	0.205	298	0.207	9	0.207888888888889	0.00305959329178097	0.00101986443059366
299	0.206	299	0.206	299	0.214	299	0.208	299	0.205	299	0.206	299	0.203	299	0.204	299	0.205	9	0.206333333333333	0.00320156211871642	0.00106718737290547
300	0.205	300	0.205	300	0.213	300	0.206	300	0.203	300	0.205	300	0.202	300	0.202	300	0.204	9	0.205	0.0033166247903554	0.00110554159678513
301	0.205	301	0.204	301	0.212	301	0.205	301	0.202	301	0.204	301	0.202	301	0.201	301	0.204	9	0.204333333333333	0.00320156211871642	0.00106718737290547
302	0.204	302	0.203	302	0.211	302	0.204	302	0.202	302	0.203	302	0.201	302	0.201	302	0.203	9	0.203555555555556	0.00300462606288666	0.00100154202096222
303	0.202	303	0.201	303	0.209	303	0.203	303	0.2	303	0.201	303	0.199	303	0.199	303	0.202	9	0.201777777777778	0.00303223423311004	0.00101074474437001
304	0.201	304	0.2	304	0.209	304	0.202	304	0.2	304	0.201	304	0.198	304	0.199	304	0.201	9	0.201222222222222	0.00315348132140409	0.00105116044046803
305	0.2	305	0.199	305	0.207	305	0.201	305	0.199	305	0.2	305	0.198	305	0.198	305	0.2	9	0.200222222222222	0.00272845092395748	9.09483641319161E-4
306	0.199	306	0.199	306	0.206	306	0.2	306	0.199	306	0.2	306	0.197	306	0.197	306	0.2	9	0.199666666666667	0.00264575131106459	8.81917103688195E-4
307	0.198	307	0.198	307	0.205	307	0.199	307	0.198	307	0.198	307	0.196	307	0.196	307	0.198	9	0.198444444444444	0.00265099562009781	8.83665206699269E-4
308	0.197	308	0.197	308	0.204	308	0.199	308	0.197	308	0.197	308	0.195	308	0.195	308	0.197	9	0.197555555555556	0.00269773567603977	8.99245225346589E-4
309	0.198	309	0.197	309	0.204	309	0.198	309	0.197	309	0.197	309	0.194	309	0.195	309	0.196	9	0.197333333333333	0.00282842712474619	9.42809041582062E-4
310	0.197	310	0.196	310	0.203	310	0.197	310	0.196	310	0.196	310	0.194	310	0.194	310	0.196	9	0.196555555555556	0.00265099562009781	8.83665206699271E-4
311	0.195	311	0.193	311	0.201	311	0.195	311	0.195	311	0.194	311	0.192	311	0.193	311	0.194	9	0.194666666666667	0.00259807621135332	8.66025403784439E-4
312	0.194	312	0.192	312	0.2	312	0.194	312	0.193	312	0.193	312	0.191	312	0.191	312	0.194	9	0.193555555555556	0.00269773567603978	8.99245225346593E-4
313	0.193	313	0.192	313	0.199	313	0.193	313	0.192	313	0.192	313	0.19	313	0.192	313	0.193	9	0.192888888888889	0.00247206616236522	8.24022054121741E-4
314	0.194	314	0.192	314	0.199	314	0.193	314	0.192	314	0.192	314	0.19	314	0.191	314	0.193	9	0.192888888888889	0.00257120810342359	8.57069367807862E-4
315	0.192	315	0.19	315	0.197	315	0.192	315	0.19	315	0.19	315	0.188	315	0.188	315	0.191	9	0.190888888888889	0.00271313676601662	9.0437892200554E-4
316	0.189	316	0.187	316	0.195	316	0.19	316	0.188	316	0.189	316	0.187	316	0.186	316	0.188	9	0.188777777777778	0.00263523138347365	8.78410461157884E-4
317	0.187	317	0.187	317	0.194	317	0.189	317	0.188	317	0.188	317	0.187	317	0.186	317	0.188	9	0.188222222222222	0.00233333333333334	7.7777777777778E-4
318	0.188	318	0.188	318	0.195	318	0.19	318	0.189	318	0.189	318	0.187	318	0.187	318	0.188	9	0.189	0.00244948974278318	8.16496580927728E-4
319	0.188	319	0.187	319	0.194	319	0.189	319	0.188	319	0.188	319	0.187	319	0.187	319	0.188	9	0.188444444444444	0.002185812841434	7.28604280478001E-4
320	0.187	320	0.186	320	0.194	320	0.188	320	0.186	320	0.186	320	0.185	320	0.185	320	0.186	9	0.187	0.00278388218141501	9.27960727138337E-4
321	0.185	321	0.185	321	0.192	321	0.187	321	0.184	321	0.185	321	0.183	321	0.183	321	0.185	9	0.185444444444444	0.00274367960552572	9.14559868508574E-4
322	0.187	322	0.187	322	0.193	322	0.188	322	0.185	322	0.186	322	0.185	322	0.184	322	0.187	9	0.186888888888889	0.00261937227425028	8.73124091416762E-4
323	0.186	323	0.186	323	0.192	323	0.187	323	0.184	323	0.185	323	0.184	323	0.184	323	0.186	9	0.186	0.0025	8.33333333333333E-4
324	0.183	324	0.183	324	0.189	324	0.184	324	0.182	324	0.183	324	0.181	324	0.18	324	0.183	9	0.183111111111111	0.00252212432507026	8.40708108356754E-4
325	0.181	325	0.18	325	0.186	325	0.182	325	0.18	325	0.18	325	0.179	325	0.177	325	0.181	9	0.180666666666667	0.00244948974278318	8.16496580927726E-4
326	0.181	326	0.18	326	0.186	326	0.182	326	0.18	326	0.179	326	0.178	326	0.177	326	0.181	9	0.180444444444444	0.00260341655863556	8.67805519545186E-4
327	0.184	327	0.183	327	0.19	327	0.184	327	0.183	327	0.183	327	0.181	327	0.181	327	0.184	9	0.183666666666667	0.00264575131106459	8.81917103688197E-4
328	0.183	328	0.182	328	0.189	328	0.184	328	0.181	328	0.182	328	0.18	328	0.182	328	0.182	9	0.182777777777778	0.00258736244937667	8.62454149792224E-4
329	0.182	329	0.181	329	0.189	329	0.184	329	0.182	329	0.182	329	0.179	329	0.181	329	0.18	9	0.182222222222222	0.00290593262902711	9.68644209675705E-4
330	0.18	330	0.18	330	0.186	330	0.181	330	0.18	330	0.18	330	0.177	330	0.179	330	0.179	9	0.180222222222222	0.0024381231397213	8.12707713240435E-4
331	0.181	331	0.18	331	0.187	331	0.182	331	0.18	331	0.18	331	0.177	331	0.179	331	0.179	9	0.180555555555556	0.00278886675511359	9.29622251704529E-4
332	0.18	332	0.18	332	0.186	332	0.182	332	0.18	332	0.18	332	0.177	332	0.178	332	0.18	9	0.180333333333333	0.00254950975679639	8.49836585598797E-4
333	0.179	333	0.179	333	0.185	333	0.18	333	0.179	333	0.178	333	0.176	333	0.176	333	0.18	9	0.179111111111111	0.00266666666666667	8.8888888888889E-4
334	0.178	334	0.177	334	0.183	334	0.179	334	0.178	334	0.177	334	0.176	334	0.176	334	0.178	9	0.178	0.00212132034355964	7.07106781186548E-4
335	0.177	335	0.176	335	0.183	335	0.178	335	0.177	335	0.176	335	0.176	335	0.175	335	0.176	9	0.177111111111111	0.00236877840059199	7.89592800197329E-4
336	0.177	336	0.176	336	0.183	336	0.178	336	0.176	336	0.176	336	0.175	336	0.176	336	0.175	9	0.176888888888889	0.00247206616236522	8.24022054121741E-4
337	0.177	337	0.177	337	0.184	337	0.178	337	0.176	337	0.176	337	0.175	337	0.176	337	0.175	9	0.177111111111111	0.00275882422620781	9.19608075402605E-4
338	0.176	338	0.176	338	0.184	338	0.177	338	0.176	338	0.176	338	0.174	338	0.175	338	0.176	9	0.176666666666667	0.00287228132326901	9.57427107756338E-4
339	0.175	339	0.175	339	0.183	339	0.177	339	0.176	339	0.176	339	0.174	339	0.174	339	0.176	9	0.176222222222222	0.00272845092395749	9.09483641319163E-4
340	0.175	340	0.175	340	0.183	340	0.176	340	0.175	340	0.176	340	0.174	340	0.173	340	0.176	9	0.175888888888889	0.00284800124843918	9.49333749479727E-4
341	0.175	341	0.175	341	0.181	341	0.177	341	0.175	341	0.176	341	0.173	341	0.173	341	0.176	9	0.175666666666667	0.00239791576165636	7.99305253885453E-4
342	0.175	342	0.175	342	0.181	342	0.177	342	0.174	342	0.175	342	0.173	342	0.173	342	0.175	9	0.175333333333333	0.00244948974278319	8.16496580927729E-4
343	0.174	343	0.174	343	0.18	343	0.176	343	0.174	343	0.174	343	0.172	343	0.172	343	0.175	9	0.174555555555556	0.00240370085030933	8.01233616769776E-4
344	0.173	344	0.173	344	0.179	344	0.174	344	0.172	344	0.172	344	0.17	344	0.171	344	0.174	9	0.173111111111111	0.00257120810342358	8.5706936780786E-4
345	0.173	345	0.173	345	0.179	345	0.174	345	0.172	345	0.171	345	0.17	345	0.171	345	0.173	9	0.172888888888889	0.00261937227425028	8.73124091416759E-4
346	0.172	346	0.172	346	0.179	346	0.174	346	0.172	346	0.171	346	0.17	346	0.171	346	0.173	9	0.172666666666667	0.00264575131106459	8.81917103688196E-4
347	0.172	347	0.172	347	0.178	347	0.173	347	0.171	347	0.171	347	0.171	347	0.171	347	0.172	9	0.172333333333333	0.00223606797749978	7.45355992499927E-4
348	0.172	348	0.171	348	0.178	348	0.172	348	0.171	348	0.171	348	0.17	348	0.17	348	0.172	9	0.171888888888889	0.00242097317438898	8.06991058129661E-4
349	0.171	349	0.171	349	0.177	349	0.172	349	0.171	349	0.171	349	0.17	349	0.17	349	0.171	9	0.171555555555556	0.0021278575558006	7.09285851933534E-4
350	0.172	350	0.171	350	0.177	350	0.173	350	0.172	350	0.171	350	0.171	350	0.17	350	0.171	9	0.172	0.00206155281280882	6.87184270936272E-4
351	0.172	351	0.171	351	0.178	351	0.173	351	0.172	351	0.172	351	0.171	351	0.17	351	0.172	9	0.172333333333333	0.00229128784747791	7.63762615825971E-4
352	0.173	352	0.171	352	0.178	352	0.174	352	0.172	352	0.171	352	0.171	352	0.17	352	0.172	9	0.172444444444444	0.00240370085030932	8.01233616769772E-4
353	0.171	353	0.17	353	0.177	353	0.172	353	0.171	353	0.17	353	0.17	353	0.169	353	0.171	9	0.171222222222222	0.00233333333333332	7.77777777777774E-4
354	0.172	354	0.171	354	0.178	354	0.172	354	0.171	354	0.17	354	0.17	354	0.17	354	0.171	9	0.171666666666667	0.00249999999999999	8.33333333333329E-4
355	0.171	355	0.171	355	0.178	355	0.172	355	0.17	355	0.17	355	0.169	355	0.17	355	0.17	9	0.171222222222222	0.00268224615657184	8.94082052190615E-4
356	0.171	356	0.171	356	0.178	356	0.171	356	0.17	356	0.171	356	0.169	356	0.17	356	0.171	9	0.171333333333333	0.00259807621135331	8.66025403784437E-4
357	0.171	357	0.171	357	0.178	357	0.171	357	0.17	357	0.172	357	0.17	357	0.169	357	0.171	9	0.171444444444444	0.00260341655863554	8.6780551954518E-4
358	0.17	358	0.17	358	0.177	358	0.17	358	0.17	358	0.171	358	0.168	358	0.169	358	0.171	9	0.170666666666667	0.00254950975679638	8.49836585598795E-4
359	0.17	359	0.17	359	0.176	359	0.17	359	0.169	359	0.17	359	0.168	359	0.168	359	0.17	9	0.170111111111111	0.00236877840059197	7.89592800197322E-4
360	0.17	360	0.169	360	0.176	360	0.17	360	0.168	360	0.169	360	0.167	360	0.168	360	0.17	9	0.169666666666667	0.00259807621135331	8.66025403784437E-4
361	0.17	361	0.169	361	0.176	361	0.172	361	0.169	361	0.17	361	0.168	361	0.168	361	0.171	9	0.170333333333333	0.00249999999999999	8.33333333333329E-4
362	0.169	362	0.168	362	0.175	362	0.172	362	0.168	362	0.17	362	0.168	362	0.168	362	0.17	9	0.169777777777778	0.00238630351054605	7.9543450351535E-4
363	0.169	363	0.168	363	0.175	363	0.171	363	0.169	363	0.169	363	0.167	363	0.168	363	0.17	9	0.169555555555556	0.00235112266327765	7.83707554425882E-4
364	0.168	364	0.167	364	0.175	364	0.169	364	0.168	364	0.169	364	0.166	364	0.167	364	0.169	9	0.168666666666667	0.00259807621135331	8.66025403784436E-4
365	0.169	365	0.168	365	0.176	365	0.169	365	0.169	365	0.169	365	0.167	365	0.168	365	0.17	9	0.169444444444444	0.00260341655863554	8.67805519545179E-4
366	0.171	366	0.17	366	0.177	366	0.171	366	0.17	366	0.17	366	0.168	366	0.169	366	0.171	9	0.170777777777778	0.00253859103528796	8.46197011762653E-4
367	0.171	367	0.17	367	0.176	367	0.171	367	0.17	367	0.17	367	0.168	367	0.168	367	0.171	9	0.170555555555556	0.00235112266327765	7.83707554425882E-4
368	0.171	368	0.17	368	0.176	368	0.172	368	0.171	368	0.171	368	0.169	368	0.169	368	0.171	9	0.171111111111111	0.00208832734769027	6.96109115896758E-4
369	0.17	369	0.17	369	0.176	369	0.172	369	0.17	369	0.17	369	0.169	369	0.169	369	0.171	9	0.170777777777778	0.00216666666666666	7.22222222222218E-4
370	0.169	370	0.17	370	0.177	370	0.172	370	0.17	370	0.17	370	0.169	370	0.168	370	0.171	9	0.170666666666667	0.00264575131106457	8.81917103688191E-4
371	0.169	371	0.17	371	0.176	371	0.171	371	0.17	371	0.17	371	0.168	371	0.168	371	0.171	9	0.170333333333333	0.00239791576165636	7.99305253885454E-4
372	0.17	372	0.17	372	0.176	372	0.171	372	0.169	372	0.17	372	0.168	372	0.168	372	0.17	9	0.170222222222222	0.00238630351054606	7.95434503515352E-4
373	0.171	373	0.17	373	0.176	373	0.171	373	0.169	373	0.17	373	0.168	373	0.169	373	0.17	9	0.170444444444444	0.0022973414586817	7.65780486227233E-4
374	0.17	374	0.169	374	0.175	374	0.171	374	0.168	374	0.169	374	0.168	374	0.169	374	0.17	9	0.169888888888889	0.00214734978778752	7.15783262595838E-4
375	0.17	375	0.168	375	0.175	375	0.17	375	0.168	375	0.169	375	0.168	375	0.168	375	0.17	9	0.169555555555556	0.00224227067451227	7.47423558170757E-4
376	0.17	376	0.169	376	0.175	376	0.17	376	0.168	376	0.169	376	0.167	376	0.168	376	0.171	9	0.169666666666667	0.00234520787991171	7.8173595997057E-4
377	0.169	377	0.17	377	0.175	377	0.171	377	0.168	377	0.169	377	0.167	377	0.168	377	0.17	9	0.169666666666667	0.0023452078799117	7.81735959970568E-4
378	0.169	378	0.17	378	0.176	378	0.171	378	0.168	378	0.169	378	0.168	378	0.168	378	0.169	9	0.169777777777778	0.00253859103528796	8.46197011762654E-4
379	0.168	379	0.169	379	0.176	379	0.171	379	0.168	379	0.168	379	0.168	379	0.168	379	0.169	9	0.169444444444444	0.00265099562009779	8.83665206699265E-4
380	0.169	380	0.168	380	0.176	380	0.17	380	0.168	380	0.168	380	0.168	380	0.167	380	0.168	9	0.169111111111111	0.00271313676601661	9.04378922005538E-4
381	0.17	381	0.168	381	0.176	381	0.17	381	0.169	381	0.169	381	0.167	381	0.168	381	0.169	9	0.169555555555556	0.00260341655863555	8.67805519545183E-4
382	0.171	382	0.17	382	0.177	382	0.172	382	0.17	382	0.17	382	0.168	382	0.169	382	0.17	9	0.170777777777778	0.00258736244937666	8.62454149792218E-4
383	0.172	383	0.17	383	0.178	383	0.173	383	0.17	383	0.171	383	0.168	383	0.169	383	0.171	9	0.171333333333333	0.00291547594742265	9.71825315807549E-4
384	0.171	384	0.17	384	0.177	384	0.172	384	0.17	384	0.171	384	0.168	384	0.168	384	0.171	9	0.170888888888889	0.00266666666666665	8.88888888888885E-4
385	0.17	385	0.17	385	0.175	385	0.171	385	0.169	385	0.169	385	0.168	385	0.167	385	0.17	9	0.169888888888889	0.00226077666104174	7.53592220347246E-4
386	0.17	386	0.169	386	0.175	386	0.17	386	0.169	386	0.169	386	0.168	386	0.167	386	0.17	9	0.169666666666667	0.00223606797749978	7.45355992499928E-4
387	0.17	387	0.169	387	0.176	387	0.171	387	0.17	387	0.169	387	0.168	387	0.168	387	0.17	9	0.170111111111111	0.00242097317438898	8.06991058129658E-4
388	0.17	388	0.169	388	0.176	388	0.171	388	0.169	388	0.169	388	0.167	388	0.168	388	0.17	9	0.169888888888889	0.00257120810342357	8.57069367807857E-4
389	0.169	389	0.169	389	0.175	389	0.17	389	0.169	389	0.169	389	0.167	389	0.167	389	0.169	9	0.169333333333333	0.00234520787991171	7.81735959970571E-4
390	0.169	390	0.169	390	0.175	390	0.171	390	0.169	390	0.17	390	0.168	390	0.167	390	0.17	9	0.169777777777778	0.00227913238852954	7.59710796176513E-4
391	0.169	391	0.169	391	0.175	391	0.17	391	0.168	391	0.169	391	0.168	391	0.167	391	0.169	9	0.169333333333333	0.00229128784747791	7.63762615825971E-4
392	0.169	392	0.169	392	0.175	392	0.17	392	0.168	392	0.169	392	0.168	392	0.167	392	0.169	9	0.169333333333333	0.00229128784747791	7.63762615825971E-4
393	0.168	393	0.168	393	0.174	393	0.17	393	0.168	393	0.168	393	0.167	393	0.167	393	0.168	9	0.168666666666667	0.00217944947177032	7.26483157256774E-4
394	0.168	394	0.168	394	0.174	394	0.17	394	0.168	394	0.168	394	0.166	394	0.167	394	0.168	9	0.168555555555556	0.00229734145868169	7.65780486227232E-4
395	0.17	395	0.169	395	0.176	395	0.171	395	0.17	395	0.17	395	0.168	395	0.169	395	0.17	9	0.170333333333333	0.00229128784747791	7.63762615825969E-4
396	0.171	396	0.169	396	0.177	396	0.171	396	0.171	396	0.17	396	0.169	396	0.169	396	0.171	9	0.170888888888889	0.00247206616236521	8.24022054121738E-4
397	0.171	397	0.169	397	0.176	397	0.171	397	0.17	397	0.17	397	0.169	397	0.169	397	0.17	9	0.170555555555556	0.00218581284143399	7.28604280477996E-4
398	0.169	398	0.169	398	0.175	398	0.171	398	0.17	398	0.169	398	0.169	398	0.169	398	0.17	9	0.170111111111111	0.00196497102042526	6.54990340141753E-4
399	0.17	399	0.17	399	0.175	399	0.171	399	0.17	399	0.169	399	0.168	399	0.169	399	0.17	9	0.170222222222222	0.00198606254796881	6.62020849322938E-4
400	0.171	400	0.17	400	0.175	400	0.172	400	0.17	400	0.17	400	0.169	400	0.169	400	0.17	9	0.170666666666667	0.00187082869338695	6.23609564462318E-4
401	0.172	401	0.17	401	0.175	401	0.172	401	0.171	401	0.171	401	0.169	401	0.169	401	0.171	9	0.171111111111111	0.00183333333333332	6.11111111111105E-4
402	0.171	402	0.17	402	0.176	402	0.172	402	0.17	402	0.17	402	0.169	402	0.168	402	0.17	9	0.170666666666667	0.00229128784747791	7.6376261582597E-4
403	0.17	403	0.17	403	0.176	403	0.171	403	0.17	403	0.17	403	0.169	403	0.169	403	0.17	9	0.170555555555556	0.00212785755580061	7.09285851933538E-4
404	0.169	404	0.169	404	0.175	404	0.17	404	0.17	404	0.17	404	0.168	404	0.168	404	0.17	9	0.169888888888889	0.00208832734769027	6.96109115896757E-4
405	0.169	405	0.169	405	0.175	405	0.17	405	0.17	405	0.17	405	0.168	405	0.168	405	0.169	9	0.169777777777778	0.00210818510677891	7.02728368926304E-4
406	0.17	406	0.169	406	0.175	406	0.171	406	0.17	406	0.17	406	0.168	406	0.168	406	0.17	9	0.170111111111111	0.00208832734769027	6.96109115896757E-4
407	0.17	407	0.169	407	0.174	407	0.17	407	0.169	407	0.17	407	0.168	407	0.168	407	0.17	9	0.169777777777778	0.00178730088246059	5.95766960820196E-4
408	0.17	408	0.169	408	0.174	408	0.169	408	0.168	408	0.169	408	0.167	408	0.167	408	0.169	9	0.169111111111111	0.00208832734769026	6.96109115896754E-4
409	0.168	409	0.167	409	0.173	409	0.168	409	0.166	409	0.167	409	0.167	409	0.166	409	0.168	9	0.167777777777778	0.00210818510677891	7.02728368926304E-4
410	0.168	410	0.167	410	0.173	410	0.169	410	0.166	410	0.167	410	0.167	410	0.166	410	0.168	9	0.167888888888889	0.00214734978778752	7.15783262595839E-4
411	0.167	411	0.168	411	0.173	411	0.169	411	0.167	411	0.167	411	0.167	411	0.166	411	0.168	9	0.168	0.00206155281280881	6.8718427093627E-4
412	0.168	412	0.168	412	0.173	412	0.169	412	0.168	412	0.168	412	0.168	412	0.167	412	0.168	9	0.168555555555556	0.00174005108481841	5.80017028272803E-4
413	0.167	413	0.168	413	0.173	413	0.169	413	0.167	413	0.167	413	0.167	413	0.167	413	0.168	9	0.168111111111111	0.00196497102042525	6.54990340141749E-4
414	0.167	414	0.168	414	0.173	414	0.169	414	0.167	414	0.168	414	0.167	414	0.166	414	0.168	9	0.168111111111111	0.00202758751009939	6.75862503366464E-4
415	0.168	415	0.169	415	0.174	415	0.169	415	0.167	415	0.168	415	0.167	415	0.167	415	0.169	9	0.168666666666667	0.00217944947177033	7.26483157256777E-4
416	0.168	416	0.168	416	0.174	416	0.169	416	0.168	416	0.168	416	0.167	416	0.166	416	0.169	9	0.168555555555556	0.00224227067451228	7.4742355817076E-4
417	0.167	417	0.168	417	0.173	417	0.169	417	0.168	417	0.168	417	0.166	417	0.166	417	0.169	9	0.168222222222222	0.0021081851067789	7.02728368926302E-4
418	0.167	418	0.167	418	0.172	418	0.169	418	0.167	418	0.167	418	0.166	418	0.166	418	0.168	9	0.167666666666667	0.00187082869338697	6.23609564462322E-4
419	0.167	419	0.167	419	0.172	419	0.168	419	0.166	419	0.167	419	0.166	419	0.165	419	0.167	9	0.167222222222222	0.00198606254796882	6.62020849322938E-4
420	0.168	420	0.168	420	0.173	420	0.169	420	0.167	420	0.168	420	0.167	420	0.166	420	0.168	9	0.168222222222222	0.00198606254796882	6.62020849322938E-4
421	0.169	421	0.168	421	0.174	421	0.17	421	0.168	421	0.168	421	0.167	421	0.167	421	0.169	9	0.168888888888889	0.00214734978778751	7.15783262595836E-4
422	0.169	422	0.168	422	0.174	422	0.17	422	0.168	422	0.168	422	0.167	422	0.167	422	0.169	9	0.168888888888889	0.00214734978778751	7.15783262595836E-4
423	0.167	423	0.167	423	0.174	423	0.169	423	0.167	423	0.167	423	0.167	423	0.166	423	0.168	9	0.168	0.00239791576165634	7.99305253885447E-4
424	0.166	424	0.167	424	0.173	424	0.169	424	0.167	424	0.166	424	0.167	424	0.164	424	0.167	9	0.167333333333333	0.00249999999999999	8.33333333333328E-4
425	0.165	425	0.167	425	0.172	425	0.168	425	0.167	425	0.166	425	0.166	425	0.164	425	0.167	9	0.166888888888889	0.00226077666104174	7.53592220347247E-4
426	0.165	426	0.166	426	0.171	426	0.168	426	0.166	426	0.165	426	0.165	426	0.164	426	0.166	9	0.166222222222222	0.00210818510677892	7.02728368926306E-4
427	0.165	427	0.165	427	0.17	427	0.167	427	0.166	427	0.165	427	0.164	427	0.164	427	0.165	9	0.165666666666667	0.00187082869338697	6.23609564462322E-4
428	0.165	428	0.164	428	0.169	428	0.166	428	0.165	428	0.164	428	0.163	428	0.163	428	0.165	9	0.164888888888889	0.00183333333333333	6.1111111111111E-4
429	0.164	429	0.163	429	0.168	429	0.164	429	0.163	429	0.163	429	0.162	429	0.162	429	0.164	9	0.163666666666667	0.001802775637732	6.00925212577332E-4
430	0.163	430	0.162	430	0.167	430	0.164	430	0.162	430	0.162	430	0.161	430	0.162	430	0.163	9	0.162888888888889	0.0017638342073764	5.87944735792132E-4
431	0.162	431	0.162	431	0.166	431	0.163	431	0.161	431	0.162	431	0.16	431	0.161	431	0.162	9	0.162111111111111	0.00169148192751537	5.6382730917179E-4
432	0.162	432	0.162	432	0.166	432	0.163	432	0.161	432	0.161	432	0.16	432	0.16	432	0.161	9	0.161777777777778	0.00185592145427667	6.18640484758891E-4
433	0.161	433	0.161	433	0.166	433	0.162	433	0.161	433	0.16	433	0.16	433	0.158	433	0.161	9	0.161111111111111	0.00214734978778752	7.15783262595842E-4
434	0.16	434	0.16	434	0.166	434	0.162	434	0.161	434	0.16	434	0.16	434	0.159	434	0.161	9	0.161	0.00206155281280883	6.87184270936277E-4
435	0.16	435	0.159	435	0.166	435	0.162	435	0.16	435	0.16	435	0.159	435	0.158	435	0.161	9	0.160555555555556	0.00235112266327765	7.83707554425883E-4
436	0.16	436	0.159	436	0.166	436	0.161	436	0.16	436	0.16	436	0.158	436	0.158	436	0.16	9	0.160222222222222	0.00238630351054606	7.95434503515355E-4
437	0.161	437	0.16	437	0.166	437	0.161	437	0.16	437	0.16	437	0.158	437	0.158	437	0.16	9	0.160444444444444	0.00235112266327765	7.83707554425884E-4
438	0.16	438	0.16	438	0.165	438	0.161	438	0.16	438	0.159	438	0.158	438	0.158	438	0.16	9	0.160111111111111	0.00208832734769028	6.9610911589676E-4
439	0.16	439	0.16	439	0.165	439	0.161	439	0.16	439	0.159	439	0.159	439	0.158	439	0.16	9	0.160222222222222	0.00198606254796883	6.62020849322945E-4
440	0.16	440	0.16	440	0.165	440	0.161	440	0.16	440	0.159	440	0.159	440	0.158	440	0.161	9	0.160333333333333	0.002	6.66666666666668E-4
441	0.158	441	0.159	441	0.164	441	0.16	441	0.159	441	0.159	441	0.158	441	0.156	441	0.16	9	0.159222222222222	0.00216666666666667	7.22222222222222E-4
442	0.157	442	0.157	442	0.163	442	0.158	442	0.158	442	0.157	442	0.156	442	0.155	442	0.157	9	0.157555555555556	0.00224227067451228	7.4742355817076E-4
443	0.155	443	0.155	443	0.162	443	0.157	443	0.156	443	0.155	443	0.154	443	0.154	443	0.156	9	0.156	0.00244948974278318	8.16496580927726E-4
444	0.155	444	0.155	444	0.162	444	0.157	444	0.156	444	0.155	444	0.154	444	0.154	444	0.156	9	0.156	0.00244948974278318	8.16496580927726E-4
445	0.156	445	0.156	445	0.163	445	0.158	445	0.157	445	0.156	445	0.155	445	0.155	445	0.157	9	0.157	0.00244948974278318	8.16496580927726E-4
446	0.157	446	0.156	446	0.162	446	0.158	446	0.157	446	0.156	446	0.155	446	0.154	446	0.156	9	0.156777777777778	0.00227913238852956	7.59710796176519E-4
447	0.156	447	0.155	447	0.161	447	0.157	447	0.156	447	0.155	447	0.154	447	0.154	447	0.155	9	0.155888888888889	0.00214734978778752	7.15783262595841E-4
448	0.156	448	0.155	448	0.161	448	0.157	448	0.155	448	0.155	448	0.153	448	0.153	448	0.155	9	0.155555555555556	0.00240370085030933	8.01233616769776E-4
449	0.155	449	0.154	449	0.16	449	0.156	449	0.154	449	0.154	449	0.153	449	0.152	449	0.154	9	0.154666666666667	0.00229128784747792	7.63762615825973E-4
450	0.154	450	0.154	450	0.16	450	0.155	450	0.154	450	0.153	450	0.152	450	0.152	450	0.153	9	0.154111111111111	0.002420973174389	8.06991058129665E-4
451	0.153	451	0.152	451	0.159	451	0.154	451	0.152	451	0.152	451	0.151	451	0.151	451	0.152	9	0.152888888888889	0.00247206616236522	8.24022054121741E-4
452	0.152	452	0.152	452	0.158	452	0.154	452	0.152	452	0.151	452	0.151	452	0.15	452	0.152	9	0.152444444444444	0.00235112266327765	7.83707554425884E-4
453	0.154	453	0.154	453	0.159	453	0.155	453	0.153	453	0.153	453	0.153	453	0.152	453	0.154	9	0.154111111111111	0.00202758751009941	6.75862503366469E-4
454	0.155	454	0.154	454	0.159	454	0.156	454	0.155	454	0.154	454	0.154	454	0.153	454	0.155	9	0.155	0.00173205080756888	5.77350269189625E-4
455	0.154	455	0.153	455	0.158	455	0.154	455	0.154	455	0.153	455	0.153	455	0.152	455	0.153	9	0.153777777777778	0.00171593835683117	5.71979452277057E-4
456	0.153	456	0.152	456	0.159	456	0.153	456	0.153	456	0.153	456	0.152	456	0.152	456	0.153	9	0.153333333333333	0.00217944947177034	7.2648315725678E-4
457	0.153	457	0.153	457	0.16	457	0.154	457	0.153	457	0.153	457	0.151	457	0.151	457	0.153	9	0.153444444444444	0.00265099562009781	8.83665206699271E-4
458	0.154	458	0.154	458	0.161	458	0.156	458	0.154	458	0.153	458	0.152	458	0.152	458	0.154	9	0.154444444444444	0.00274367960552572	9.14559868508574E-4
459	0.153	459	0.154	459	0.161	459	0.155	459	0.153	459	0.153	459	0.153	459	0.151	459	0.154	9	0.154111111111111	0.00280376730687679	9.34589102292263E-4
460	0.152	460	0.153	460	0.158	460	0.153	460	0.152	460	0.151	460	0.152	460	0.15	460	0.153	9	0.152666666666667	0.00223606797749979	7.45355992499932E-4
461	0.152	461	0.152	461	0.158	461	0.153	461	0.152	461	0.151	461	0.152	461	0.15	461	0.152	9	0.152444444444444	0.00224227067451229	7.47423558170762E-4
462	0.15	462	0.15	462	0.156	462	0.152	462	0.15	462	0.15	462	0.149	462	0.149	462	0.151	9	0.150777777777778	0.00216666666666667	7.22222222222222E-4
463	0.149	463	0.149	463	0.156	463	0.151	463	0.15	463	0.15	463	0.149	463	0.148	463	0.151	9	0.150333333333333	0.00234520787991172	7.81735959970572E-4
464	0.15	464	0.149	464	0.156	464	0.151	464	0.151	464	0.15	464	0.149	464	0.149	464	0.151	9	0.150666666666667	0.00217944947177034	7.2648315725678E-4
465	0.15	465	0.15	465	0.156	465	0.152	465	0.152	465	0.15	465	0.15	465	0.15	465	0.152	9	0.151333333333333	0.002	6.66666666666668E-4
466	0.151	466	0.151	466	0.157	466	0.153	466	0.152	466	0.151	466	0.151	466	0.15	466	0.153	9	0.152111111111111	0.00208832734769028	6.9610911589676E-4
467	0.15	467	0.15	467	0.157	467	0.152	467	0.151	467	0.149	467	0.15	467	0.148	467	0.152	9	0.151	0.00259807621135332	8.66025403784439E-4
468	0.149	468	0.149	468	0.156	468	0.15	468	0.15	468	0.148	468	0.149	468	0.146	468	0.151	9	0.149777777777778	0.00272845092395748	9.09483641319162E-4
469	0.148	469	0.149	469	0.155	469	0.15	469	0.15	469	0.148	469	0.148	469	0.145	469	0.149	9	0.149111111111111	0.00266666666666667	8.8888888888889E-4
470	0.149	470	0.149	470	0.155	470	0.15	470	0.149	470	0.149	470	0.149	470	0.146	470	0.15	9	0.149555555555556	0.00235112266327765	7.83707554425884E-4
471	0.151	471	0.15	471	0.156	471	0.151	471	0.15	471	0.15	471	0.149	471	0.148	471	0.15	9	0.150555555555556	0.00224227067451229	7.47423558170763E-4
472	0.151	472	0.151	472	0.158	472	0.152	472	0.152	472	0.151	472	0.149	472	0.149	472	0.151	9	0.151555555555556	0.00265099562009782	8.83665206699272E-4
473	0.15	473	0.15	473	0.157	473	0.153	473	0.152	473	0.151	473	0.149	473	0.15	473	0.151	9	0.151444444444444	0.00240370085030933	8.01233616769776E-4
474	0.15	474	0.149	474	0.156	474	0.152	474	0.15	474	0.15	474	0.149	474	0.148	474	0.151	9	0.150555555555556	0.00235112266327765	7.83707554425883E-4
475	0.15	475	0.149	475	0.155	475	0.151	475	0.149	475	0.148	475	0.148	475	0.148	475	0.15	9	0.149777777777778	0.00222361067735439	7.41203559118131E-4
476	0.15	476	0.15	476	0.155	476	0.151	476	0.15	476	0.149	476	0.148	476	0.148	476	0.15	9	0.150111111111111	0.00208832734769028	6.9610911589676E-4
477	0.15	477	0.151	477	0.156	477	0.152	477	0.15	477	0.149	477	0.148	477	0.148	477	0.15	9	0.150444444444444	0.00245515331044271	8.18384436814236E-4
478	0.15	478	0.15	478	0.155	478	0.151	478	0.15	478	0.149	478	0.149	478	0.148	478	0.15	9	0.150222222222222	0.00198606254796883	6.62020849322945E-4
479	0.148	479	0.149	479	0.153	479	0.15	479	0.149	479	0.148	479	0.148	479	0.147	479	0.148	9	0.148888888888889	0.0017638342073764	5.87944735792132E-4
480	0.147	480	0.148	480	0.153	480	0.148	480	0.148	480	0.148	480	0.147	480	0.146	480	0.147	9	0.148	0.00200000000000001	6.66666666666669E-4
481	0.149	481	0.149	481	0.154	481	0.149	481	0.148	481	0.149	481	0.147	481	0.147	481	0.149	9	0.149	0.00206155281280883	6.87184270936277E-4
482	0.152	482	0.152	482	0.157	482	0.152	482	0.151	482	0.151	482	0.15	482	0.15	482	0.152	9	0.151888888888889	0.00208832734769028	6.96109115896759E-4
483	0.154	483	0.154	483	0.159	483	0.155	483	0.154	483	0.153	483	0.153	483	0.152	483	0.154	9	0.154222222222222	0.00198606254796883	6.62020849322945E-4
484	0.149	484	0.15	484	0.156	484	0.152	484	0.15	484	0.149	484	0.149	484	0.148	484	0.15	9	0.150333333333333	0.00239791576165636	7.99305253885455E-4
485	0.145	485	0.145	485	0.152	485	0.147	485	0.146	485	0.145	485	0.145	485	0.144	485	0.146	9	0.146111111111111	0.00236877840059199	7.89592800197329E-4
486	0.145	486	0.145	486	0.152	486	0.147	486	0.145	486	0.145	486	0.144	486	0.144	486	0.146	9	0.145888888888889	0.00247206616236522	8.24022054121741E-4
487	0.148	487	0.147	487	0.154	487	0.15	487	0.148	487	0.148	487	0.147	487	0.147	487	0.149	9	0.148666666666667	0.00223606797749979	7.45355992499931E-4
488	0.147	488	0.147	488	0.154	488	0.149	488	0.148	488	0.147	488	0.147	488	0.146	488	0.148	9	0.148111111111111	0.00236877840059199	7.89592800197329E-4
489	0.143	489	0.143	489	0.15	489	0.145	489	0.143	489	0.143	489	0.142	489	0.142	489	0.143	9	0.143777777777778	0.00248886408717801	8.29621362392671E-4
490	0.142	490	0.143	490	0.149	490	0.144	490	0.142	490	0.142	490	0.141	490	0.141	490	0.143	9	0.143	0.00244948974278318	8.16496580927726E-4
491	0.145	491	0.146	491	0.15	491	0.147	491	0.144	491	0.145	491	0.144	491	0.143	491	0.146	9	0.145555555555556	0.00206827894099848	6.8942631366616E-4
492	0.145	492	0.146	492	0.151	492	0.148	492	0.145	492	0.145	492	0.145	492	0.144	492	0.146	9	0.146111111111111	0.00214734978778752	7.15783262595842E-4
493	0.142	493	0.143	493	0.148	493	0.144	493	0.142	493	0.142	493	0.143	493	0.141	493	0.143	9	0.143111111111111	0.00202758751009941	6.75862503366471E-4
494	0.14	494	0.14	494	0.146	494	0.142	494	0.14	494	0.14	494	0.14	494	0.139	494	0.141	9	0.140888888888889	0.00208832734769027	6.96109115896757E-4
495	0.142	495	0.141	495	0.148	495	0.143	495	0.142	495	0.141	495	0.141	495	0.14	495	0.143	9	0.142333333333333	0.00234520787991171	7.81735959970571E-4
496	0.144	496	0.142	496	0.15	496	0.145	496	0.143	496	0.142	496	0.142	496	0.142	496	0.145	9	0.143888888888889	0.00261937227425029	8.73124091416763E-4
497	0.143	497	0.142	497	0.15	497	0.144	497	0.143	497	0.142	497	0.142	497	0.141	497	0.143	9	0.143333333333333	0.00264575131106459	8.81917103688197E-4
498	0.141	498	0.141	498	0.148	498	0.142	498	0.142	498	0.14	498	0.141	498	0.139	498	0.141	9	0.141666666666667	0.00254950975679639	8.49836585598798E-4
499	0.139	499	0.139	499	0.146	499	0.14	499	0.141	499	0.139	499	0.139	499	0.138	499	0.14	9	0.140111111111111	0.00236877840059198	7.89592800197328E-4
500	0.139	500	0.139	500	0.145	500	0.14	500	0.14	500	0.138	500	0.137	500	0.137	500	0.139	9	0.139333333333333	0.00239791576165636	7.99305253885454E-4
501	0.138	501	0.138	501	0.145	501	0.139	501	0.139	501	0.137	501	0.136	501	0.136	501	0.139	9	0.138555555555556	0.00269773567603977	8.9924522534659E-4
502	0.137	502	0.137	502	0.144	502	0.138	502	0.138	502	0.137	502	0.136	502	0.136	502	0.138	9	0.137888888888889	0.00242097317438899	8.06991058129663E-4
503	0.137	503	0.137	503	0.145	503	0.139	503	0.139	503	0.137	503	0.137	503	0.137	503	0.139	9	0.138555555555556	0.00260341655863555	8.67805519545183E-4
504	0.138	504	0.138	504	0.145	504	0.138	504	0.139	504	0.139	504	0.138	504	0.137	504	0.139	9	0.139	0.00234520787991171	7.8173595997057E-4
505	0.138	505	0.137	505	0.145	505	0.138	505	0.138	505	0.138	505	0.137	505	0.136	505	0.137	9	0.138222222222222	0.00263523138347365	8.78410461157884E-4
506	0.137	506	0.136	506	0.144	506	0.138	506	0.137	506	0.136	506	0.135	506	0.135	506	0.136	9	0.137111111111111	0.00275882422620781	9.19608075402603E-4
507	0.135	507	0.135	507	0.143	507	0.137	507	0.136	507	0.135	507	0.134	507	0.134	507	0.135	9	0.136	0.00278388218141501	9.27960727138337E-4
508	0.134	508	0.134	508	0.142	508	0.137	508	0.134	508	0.133	508	0.133	508	0.133	508	0.135	9	0.135	0.00291547594742265	9.71825315807549E-4
509	0.133	509	0.132	509	0.14	509	0.134	509	0.133	509	0.132	509	0.132	509	0.131	509	0.133	9	0.133333333333333	0.0026457513110646	8.81917103688199E-4
510	0.133	510	0.13	510	0.138	510	0.132	510	0.131	510	0.13	510	0.13	510	0.129	510	0.131	9	0.131555555555556	0.00269773567603978	8.99245225346593E-4
511	0.131	511	0.13	511	0.136	511	0.131	511	0.13	511	0.129	511	0.128	511	0.128	511	0.13	9	0.130333333333333	0.00239791576165636	7.99305253885454E-4
512	0.129	512	0.129	512	0.134	512	0.13	512	0.129	512	0.127	512	0.127	512	0.126	512	0.128	9	0.128777777777778	0.00233333333333333	7.77777777777778E-4
513	0.127	513	0.128	513	0.133	513	0.129	513	0.127	513	0.126	513	0.126	513	0.126	513	0.127	9	0.127666666666667	0.00223606797749979	7.45355992499929E-4
514	0.127	514	0.127	514	0.132	514	0.129	514	0.127	514	0.126	514	0.126	514	0.125	514	0.127	9	0.127333333333333	0.00206155281280884	6.87184270936278E-4
515	0.126	515	0.126	515	0.131	515	0.128	515	0.125	515	0.125	515	0.125	515	0.123	515	0.126	9	0.126111111111111	0.00226077666104176	7.53592220347253E-4
516	0.124	516	0.124	516	0.131	516	0.126	516	0.124	516	0.124	516	0.124	516	0.122	516	0.126	9	0.125	0.00254950975679639	8.49836585598798E-4
517	0.123	517	0.123	517	0.131	517	0.125	517	0.123	517	0.123	517	0.123	517	0.12	517	0.124	9	0.123888888888889	0.00297676184991529	9.92253949971764E-4
518	0.122	518	0.12	518	0.128	518	0.123	518	0.121	518	0.12	518	0.12	518	0.118	518	0.121	9	0.121444444444444	0.00283333333333334	9.44444444444445E-4
519	0.12	519	0.118	519	0.126	519	0.122	519	0.118	519	0.118	519	0.119	519	0.116	519	0.119	9	0.119555555555556	0.00292023591132254	9.73411970440846E-4
520	0.117	520	0.117	520	0.125	520	0.119	520	0.117	520	0.117	520	0.116	520	0.115	520	0.118	9	0.117888888888889	0.00289155859548291	9.63852865160969E-4
521	0.117	521	0.117	521	0.125	521	0.119	521	0.118	521	0.117	521	0.116	521	0.115	521	0.119	9	0.118111111111111	0.00289155859548291	9.6385286516097E-4
522	0.116	522	0.116	522	0.124	522	0.118	522	0.117	522	0.116	522	0.114	522	0.114	522	0.117	9	0.116888888888889	0.00297676184991529	9.92253949971762E-4
523	0.115	523	0.114	523	0.122	523	0.116	523	0.115	523	0.114	523	0.113	523	0.113	523	0.115	9	0.115222222222222	0.00272845092395748	9.0948364131916E-4
524	0.114	524	0.114	524	0.123	524	0.117	524	0.115	524	0.115	524	0.114	524	0.114	524	0.116	9	0.115777777777778	0.00290593262902711	9.68644209675703E-4
525	0.114	525	0.113	525	0.122	525	0.116	525	0.115	525	0.114	525	0.114	525	0.113	525	0.115	9	0.115111111111111	0.0027588242262078	9.19608075402601E-4
526	0.114	526	0.114	526	0.122	526	0.117	526	0.116	526	0.114	526	0.114	526	0.113	526	0.115	9	0.115444444444444	0.00274367960552572	9.14559868508573E-4
527	0.114	527	0.115	527	0.122	527	0.116	527	0.115	527	0.113	527	0.114	527	0.112	527	0.115	9	0.115111111111111	0.00284800124843918	9.49333749479726E-4
528	0.113	528	0.113	528	0.121	528	0.114	528	0.112	528	0.111	528	0.113	528	0.111	528	0.113	9	0.113444444444444	0.00300462606288665	0.00100154202096222
529	0.109	529	0.109	529	0.118	529	0.111	529	0.109	529	0.109	529	0.109	529	0.107	529	0.11	9	0.110111111111111	0.00314024061356946	0.00104674687118982
530	0.105	530	0.104	530	0.112	530	0.107	530	0.104	530	0.104	530	0.103	530	0.103	530	0.104	9	0.105111111111111	0.00284800124843918	9.49333749479727E-4
531	0.104	531	0.104	531	0.111	531	0.106	531	0.104	531	0.104	531	0.102	531	0.102	531	0.104	9	0.104555555555556	0.00269773567603978	8.99245225346592E-4
532	0.107	532	0.106	532	0.112	532	0.108	532	0.106	532	0.105	532	0.104	532	0.104	532	0.106	9	0.106444444444444	0.00245515331044271	8.18384436814236E-4
533	0.107	533	0.107	533	0.113	533	0.108	533	0.107	533	0.106	533	0.105	533	0.104	533	0.106	9	0.107	0.0025495097567964	8.49836585598799E-4
534	0.105	534	0.105	534	0.112	534	0.107	534	0.105	534	0.105	534	0.104	534	0.102	534	0.105	9	0.105555555555556	0.00274367960552572	9.14559868508574E-4
535	0.104	535	0.103	535	0.11	535	0.105	535	0.104	535	0.103	535	0.103	535	0.101	535	0.104	9	0.104111111111111	0.00247206616236522	8.2402205412174E-4
536	0.103	536	0.103	536	0.11	536	0.106	536	0.104	536	0.103	536	0.103	536	0.102	536	0.104	9	0.104222222222222	0.0024381231397213	8.12707713240434E-4
537	0.103	537	0.104	537	0.11	537	0.106	537	0.104	537	0.103	537	0.103	537	0.103	537	0.105	9	0.104555555555556	0.00229734145868171	7.65780486227235E-4
538	0.103	538	0.103	538	0.11	538	0.105	538	0.104	538	0.103	538	0.102	538	0.102	538	0.105	9	0.104111111111111	0.00247206616236522	8.24022054121741E-4
539	0.103	539	0.103	539	0.111	539	0.104	539	0.104	539	0.103	539	0.102	539	0.102	539	0.105	9	0.104111111111111	0.00275882422620781	9.19608075402604E-4
540	0.106	540	0.105	540	0.113	540	0.107	540	0.106	540	0.105	540	0.105	540	0.103	540	0.106	9	0.106222222222222	0.00277388616284888	9.24628720949626E-4
541	0.107	541	0.107	541	0.114	541	0.108	541	0.106	541	0.106	541	0.107	541	0.104	541	0.107	9	0.107333333333333	0.00273861278752583	9.12870929175278E-4
542	0.105	542	0.105	542	0.112	542	0.107	542	0.105	542	0.104	542	0.105	542	0.102	542	0.106	9	0.105666666666667	0.00273861278752583	9.12870929175278E-4
543	0.102	543	0.104	543	0.109	543	0.105	543	0.103	543	0.101	543	0.102	543	0.101	543	0.103	9	0.103333333333333	0.0025	8.33333333333333E-4
544	0.1	544	0.103	544	0.108	544	0.103	544	0.103	544	0.101	544	0.1	544	0.099	544	0.102	9	0.102111111111111	0.00266666666666666	8.88888888888887E-4
545	0.101	545	0.103	545	0.11	545	0.103	545	0.103	545	0.102	545	0.1	545	0.099	545	0.102	9	0.102555555555556	0.00312694383988229	0.0010423146132941
546	0.104	546	0.103	546	0.111	546	0.105	546	0.106	546	0.103	546	0.102	546	0.101	546	0.105	9	0.104444444444444	0.00292023591132254	9.73411970440847E-4
547	0.105	547	0.104	547	0.112	547	0.107	547	0.106	547	0.104	547	0.104	547	0.103	547	0.107	9	0.105777777777778	0.00272845092395749	9.09483641319162E-4
548	0.106	548	0.106	548	0.113	548	0.107	548	0.107	548	0.105	548	0.105	548	0.104	548	0.107	9	0.106666666666667	0.00259807621135332	8.66025403784439E-4
549	0.105	549	0.106	549	0.112	549	0.106	549	0.105	549	0.105	549	0.103	549	0.104	549	0.106	9	0.105777777777778	0.00253859103528797	8.46197011762657E-4
550	0.106	550	0.106	550	0.112	550	0.106	550	0.106	550	0.105	550	0.103	550	0.104	550	0.106	9	0.106	0.0025	8.33333333333334E-4
551	0.107	551	0.106	551	0.114	551	0.108	551	0.106	551	0.106	551	0.106	551	0.105	551	0.107	9	0.107222222222222	0.00268224615657185	8.94082052190616E-4
552	0.108	552	0.107	552	0.115	552	0.109	552	0.108	552	0.107	552	0.108	552	0.105	552	0.108	9	0.108333333333333	0.00273861278752583	9.12870929175278E-4
553	0.11	553	0.109	553	0.117	553	0.112	553	0.11	553	0.108	553	0.109	553	0.107	553	0.11	9	0.110222222222222	0.00290593262902712	9.68644209675706E-4
554	0.109	554	0.11	554	0.116	554	0.11	554	0.109	554	0.109	554	0.108	554	0.106	554	0.108	9	0.109444444444444	0.00274367960552572	9.14559868508574E-4
555	0.111	555	0.111	555	0.118	555	0.111	555	0.11	555	0.109	555	0.109	555	0.107	555	0.109	9	0.110555555555556	0.00308670986290868	0.00102890328763623
556	0.113	556	0.112	556	0.12	556	0.114	556	0.112	556	0.111	556	0.111	556	0.11	556	0.111	9	0.112666666666667	0.00299999999999999	9.99999999999998E-4
557	0.112	557	0.112	557	0.121	557	0.116	557	0.113	557	0.112	557	0.113	557	0.111	557	0.113	9	0.113666666666667	0.00308220700148449	0.00102740233382816
558	0.111	558	0.112	558	0.119	558	0.115	558	0.113	558	0.112	558	0.112	558	0.111	558	0.112	9	0.113	0.00254950975679639	8.49836585598795E-4
559	0.111	559	0.113	559	0.118	559	0.114	559	0.112	559	0.112	559	0.111	559	0.111	559	0.112	9	0.112666666666667	0.00223606797749978	7.45355992499927E-4
560	0.114	560	0.116	560	0.121	560	0.115	560	0.115	560	0.114	560	0.113	560	0.113	560	0.115	9	0.115111111111111	0.00242097317438899	8.06991058129662E-4
561	0.117	561	0.117	561	0.123	561	0.116	561	0.117	561	0.116	561	0.116	561	0.116	561	0.117	9	0.117222222222222	0.00222361067735439	7.41203559118129E-4
562	0.116	562	0.116	562	0.124	562	0.117	562	0.117	562	0.116	562	0.117	562	0.115	562	0.117	9	0.117222222222222	0.00263523138347364	8.78410461157881E-4
563	0.115	563	0.115	563	0.123	563	0.117	563	0.117	563	0.115	563	0.115	563	0.113	563	0.116	9	0.116222222222222	0.00281858908754795	9.39529695849318E-4
564	0.117	564	0.118	564	0.124	564	0.12	564	0.119	564	0.116	564	0.115	564	0.114	564	0.119	9	0.118	0.00299999999999999	9.99999999999998E-4
565	0.118	565	0.119	565	0.126	565	0.119	565	0.12	565	0.117	565	0.115	565	0.115	565	0.119	9	0.118666666666667	0.003278719262151	0.001092906420717
566	0.119	566	0.12	566	0.127	566	0.121	566	0.121	566	0.119	566	0.118	566	0.117	566	0.119	9	0.120111111111111	0.00289155859548291	9.63852865160971E-4
567	0.119	567	0.119	567	0.127	567	0.121	567	0.121	567	0.119	567	0.119	567	0.117	567	0.119	9	0.120111111111111	0.00284800124843918	9.49333749479726E-4
568	0.118	568	0.118	568	0.125	568	0.12	568	0.119	568	0.117	568	0.118	568	0.116	568	0.119	9	0.118888888888889	0.00257120810342358	8.57069367807862E-4
569	0.119	569	0.119	569	0.126	569	0.121	569	0.119	569	0.118	569	0.119	569	0.118	569	0.122	9	0.120111111111111	0.00257120810342359	8.57069367807863E-4
570	0.122	570	0.121	570	0.127	570	0.123	570	0.121	570	0.12	570	0.122	570	0.12	570	0.123	9	0.122111111111111	0.00214734978778752	7.15783262595841E-4
571	0.122	571	0.12	571	0.129	571	0.122	571	0.122	571	0.12	571	0.122	571	0.121	571	0.123	9	0.122333333333333	0.00269258240356725	8.97527467855751E-4
572	0.122	572	0.119	572	0.128	572	0.122	572	0.122	572	0.12	572	0.121	572	0.12	572	0.122	9	0.121777777777778	0.00258736244937667	8.62454149792225E-4
573	0.122	573	0.119	573	0.127	573	0.122	573	0.121	573	0.12	573	0.12	573	0.12	573	0.121	9	0.121333333333333	0.00234520787991172	7.81735959970572E-4
574	0.122	574	0.12	574	0.127	574	0.123	574	0.12	574	0.12	574	0.12	574	0.118	574	0.12	9	0.121111111111111	0.00261937227425029	8.73124091416762E-4
575	0.122	575	0.121	575	0.127	575	0.125	575	0.121	575	0.121	575	0.12	575	0.119	575	0.122	9	0.122	0.0025	8.33333333333334E-4
576	0.122	576	0.123	576	0.128	576	0.126	576	0.124	576	0.122	576	0.121	576	0.121	576	0.123	9	0.123333333333333	0.00234520787991172	7.81735959970573E-4
577	0.121	577	0.123	577	0.128	577	0.125	577	0.124	577	0.122	577	0.121	577	0.121	577	0.123	9	0.123111111111111	0.00231540733157497	7.71802443858322E-4
578	0.123	578	0.124	578	0.128	578	0.126	578	0.124	578	0.123	578	0.121	578	0.121	578	0.124	9	0.123777777777778	0.00222361067735439	7.41203559118131E-4
579	0.123	579	0.123	579	0.128	579	0.124	579	0.123	579	0.121	579	0.121	579	0.119	579	0.122	9	0.122666666666667	0.0025	8.33333333333333E-4
580	0.123	580	0.122	580	0.129	580	0.124	580	0.123	580	0.121	580	0.121	580	0.118	580	0.122	9	0.122555555555556	0.00296273147243853	9.8757715747951E-4
581	0.123	581	0.122	581	0.13	581	0.123	581	0.124	581	0.121	581	0.121	581	0.119	581	0.123	9	0.122888888888889	0.00305959329178097	0.00101986443059366
582	0.124	582	0.124	582	0.129	582	0.125	582	0.124	582	0.123	582	0.122	582	0.121	582	0.125	9	0.124111111111111	0.00226077666104176	7.53592220347253E-4
583	0.123	583	0.123	583	0.128	583	0.124	583	0.121	583	0.122	583	0.121	583	0.121	583	0.124	9	0.123	0.00223606797749979	7.45355992499931E-4
584	0.121	584	0.12	584	0.127	584	0.123	584	0.12	584	0.12	584	0.12	584	0.119	584	0.122	9	0.121333333333333	0.00244948974278318	8.16496580927727E-4
585	0.12	585	0.12	585	0.128	585	0.122	585	0.12	585	0.118	585	0.12	585	0.119	585	0.121	9	0.120888888888889	0.00289155859548292	9.63852865160972E-4
586	0.122	586	0.122	586	0.13	586	0.125	586	0.124	586	0.122	586	0.122	586	0.122	586	0.123	9	0.123555555555556	0.00265099562009782	8.83665206699272E-4
587	0.124	587	0.125	587	0.132	587	0.126	587	0.126	587	0.125	587	0.124	587	0.123	587	0.124	9	0.125444444444444	0.00265099562009781	8.83665206699271E-4
588	0.127	588	0.127	588	0.133	588	0.128	588	0.126	588	0.126	588	0.126	588	0.124	588	0.126	9	0.127	0.0025	8.33333333333334E-4
589	0.128	589	0.128	589	0.134	589	0.129	589	0.126	589	0.126	589	0.127	589	0.125	589	0.128	9	0.127888888888889	0.00261937227425028	8.73124091416761E-4
590	0.127	590	0.126	590	0.132	590	0.127	590	0.125	590	0.125	590	0.125	590	0.123	590	0.128	9	0.126444444444444	0.00255495161945932	8.51650539819773E-4
591	0.124	591	0.123	591	0.13	591	0.124	591	0.123	591	0.123	591	0.122	591	0.121	591	0.125	9	0.123888888888889	0.00257120810342359	8.57069367807863E-4
592	0.123	592	0.123	592	0.129	592	0.124	592	0.122	592	0.123	592	0.121	592	0.121	592	0.124	9	0.123333333333333	0.00239791576165636	7.99305253885454E-4
593	0.124	593	0.124	593	0.131	593	0.125	593	0.123	593	0.122	593	0.122	593	0.121	593	0.124	9	0.124	0.00291547594742265	9.71825315807551E-4
594	0.123	594	0.124	594	0.131	594	0.125	594	0.124	594	0.122	594	0.122	594	0.121	594	0.124	9	0.124	0.00291547594742266	9.71825315807552E-4
595	0.124	595	0.124	595	0.132	595	0.126	595	0.125	595	0.122	595	0.122	595	0.121	595	0.124	9	0.124444444444444	0.00324465372232196	0.00108155124077399
596	0.126	596	0.125	596	0.133	596	0.127	596	0.127	596	0.124	596	0.124	596	0.123	596	0.127	9	0.126222222222222	0.00294863433549236	9.82878111830787E-4
597	0.126	597	0.125	597	0.133	597	0.127	597	0.125	597	0.125	597	0.125	597	0.123	597	0.127	9	0.126222222222222	0.00281858908754796	9.39529695849321E-4
598	0.126	598	0.124	598	0.131	598	0.126	598	0.124	598	0.125	598	0.124	598	0.123	598	0.126	9	0.125444444444444	0.00235112266327765	7.83707554425883E-4
599	0.125	599	0.124	599	0.13	599	0.126	599	0.123	599	0.124	599	0.123	599	0.122	599	0.124	9	0.124555555555556	0.00235112266327765	7.83707554425884E-4
600	0.127	600	0.127	600	0.133	600	0.128	600	0.125	600	0.126	600	0.124	600	0.123	600	0.125	9	0.126444444444444	0.00292023591132254	9.73411970440845E-4
601	0.127	601	0.129	601	0.134	601	0.129	601	0.127	601	0.128	601	0.126	601	0.125	601	0.127	9	0.128	0.00259807621135333	8.66025403784442E-4
602	0.128	602	0.129	602	0.135	602	0.129	602	0.128	602	0.128	602	0.126	602	0.126	602	0.129	9	0.128666666666667	0.00264575131106459	8.81917103688196E-4
603	0.128	603	0.129	603	0.135	603	0.13	603	0.128	603	0.128	603	0.126	603	0.127	603	0.13	9	0.129	0.00259807621135332	8.66025403784438E-4
604	0.13	604	0.129	604	0.135	604	0.131	604	0.128	604	0.128	604	0.128	604	0.127	604	0.131	9	0.129666666666667	0.00244948974278318	8.16496580927728E-4
605	0.13	605	0.129	605	0.135	605	0.131	605	0.129	605	0.128	605	0.13	605	0.127	605	0.131	9	0.13	0.00229128784747793	7.63762615825975E-4
606	0.128	606	0.127	606	0.134	606	0.128	606	0.128	606	0.126	606	0.128	606	0.125	606	0.128	9	0.128	0.0025	8.33333333333334E-4
607	0.127	607	0.127	607	0.133	607	0.127	607	0.127	607	0.126	607	0.126	607	0.124	607	0.126	9	0.127	0.00244948974278318	8.16496580927727E-4
608	0.128	608	0.127	608	0.133	608	0.127	608	0.126	608	0.127	608	0.125	608	0.125	608	0.127	9	0.127222222222222	0.00238630351054606	7.95434503515354E-4
609	0.129	609	0.128	609	0.134	609	0.128	609	0.127	609	0.128	609	0.126	609	0.126	609	0.128	9	0.128222222222222	0.00238630351054606	7.95434503515354E-4
610	0.129	610	0.128	610	0.134	610	0.129	610	0.128	610	0.127	610	0.127	610	0.127	610	0.128	9	0.128555555555556	0.002185812841434	7.28604280478001E-4
611	0.129	611	0.128	611	0.135	611	0.13	611	0.129	611	0.127	611	0.128	611	0.127	611	0.128	9	0.129	0.00244948974278318	8.16496580927726E-4
612	0.129	612	0.129	612	0.135	612	0.13	612	0.129	612	0.127	612	0.128	612	0.127	612	0.129	9	0.129222222222222	0.00238630351054606	7.95434503515354E-4
613	0.13	613	0.129	613	0.136	613	0.13	613	0.128	613	0.128	613	0.128	613	0.126	613	0.129	9	0.129333333333333	0.00278388218141502	9.27960727138339E-4
614	0.127	614	0.128	614	0.134	614	0.129	614	0.126	614	0.127	614	0.126	614	0.124	614	0.128	9	0.127666666666667	0.00278388218141501	9.27960727138336E-4
615	0.128	615	0.129	615	0.136	615	0.13	615	0.127	615	0.129	615	0.127	615	0.126	615	0.13	9	0.129111111111111	0.00293446947694317	9.78156492314392E-4
616	0.128	616	0.129	616	0.135	616	0.131	616	0.129	616	0.128	616	0.128	616	0.126	616	0.129	9	0.129222222222222	0.00253859103528797	8.46197011762658E-4
617	0.132	617	0.13	617	0.137	617	0.132	617	0.131	617	0.13	617	0.131	617	0.128	617	0.131	9	0.131333333333333	0.00244948974278318	8.16496580927726E-4
618	0.13	618	0.129	618	0.137	618	0.131	618	0.129	618	0.129	618	0.129	618	0.127	618	0.13	9	0.130111111111111	0.00280376730687679	9.34589102292263E-4
619	0.131	619	0.13	619	0.138	619	0.133	619	0.129	619	0.13	619	0.13	619	0.128	619	0.132	9	0.131222222222222	0.00294863433549236	9.82878111830787E-4
620	0.131	620	0.129	620	0.136	620	0.133	620	0.129	620	0.13	620	0.129	620	0.128	620	0.13	9	0.130555555555556	0.00250554939639549	8.3518313213183E-4
621	0.132	621	0.131	621	0.137	621	0.134	621	0.131	621	0.131	621	0.13	621	0.129	621	0.131	9	0.131777777777778	0.00238630351054606	7.95434503515353E-4
622	0.131	622	0.132	622	0.137	622	0.133	622	0.131	622	0.13	622	0.13	622	0.129	622	0.13	9	0.131444444444444	0.00240370085030932	8.01233616769774E-4
623	0.129	623	0.131	623	0.138	623	0.132	623	0.129	623	0.131	623	0.13	623	0.128	623	0.13	9	0.130888888888889	0.00293446947694318	9.78156492314392E-4
624	0.129	624	0.13	624	0.138	624	0.132	624	0.131	624	0.131	624	0.13	624	0.129	624	0.132	9	0.131333333333333	0.00273861278752583	9.12870929175278E-4
625	0.133	625	0.133	625	0.141	625	0.135	625	0.134	625	0.134	625	0.134	625	0.132	625	0.134	9	0.134444444444444	0.00260341655863555	8.67805519545184E-4
626	0.135	626	0.136	626	0.142	626	0.137	626	0.135	626	0.134	626	0.135	626	0.134	626	0.137	9	0.136111111111111	0.00247206616236522	8.24022054121739E-4
627	0.135	627	0.136	627	0.142	627	0.137	627	0.135	627	0.134	627	0.134	627	0.134	627	0.137	9	0.136	0.00254950975679639	8.49836585598796E-4
628	0.134	628	0.134	628	0.141	628	0.136	628	0.134	628	0.134	628	0.134	628	0.133	628	0.136	9	0.135111111111111	0.00242097317438899	8.06991058129663E-4
629	0.135	629	0.133	629	0.142	629	0.136	629	0.135	629	0.134	629	0.134	629	0.132	629	0.136	9	0.135222222222222	0.00286259400621961	9.54198002073203E-4
630	0.134	630	0.132	630	0.14	630	0.135	630	0.133	630	0.133	630	0.132	630	0.13	630	0.134	9	0.133666666666667	0.00278388218141501	9.27960727138337E-4
631	0.133	631	0.132	631	0.14	631	0.134	631	0.132	631	0.132	631	0.132	631	0.13	631	0.133	9	0.133111111111111	0.00280376730687679	9.34589102292263E-4
632	0.135	632	0.134	632	0.142	632	0.136	632	0.134	632	0.134	632	0.135	632	0.133	632	0.136	9	0.135444444444444	0.00265099562009781	8.83665206699269E-4
633	0.136	633	0.135	633	0.142	633	0.137	633	0.136	633	0.136	633	0.136	633	0.134	633	0.137	9	0.136555555555556	0.00224227067451228	7.47423558170761E-4
634	0.135	634	0.135	634	0.141	634	0.137	634	0.135	634	0.134	634	0.134	634	0.133	634	0.137	9	0.135666666666667	0.00239791576165636	7.99305253885453E-4
635	0.134	635	0.134	635	0.139	635	0.136	635	0.134	635	0.133	635	0.133	635	0.133	635	0.135	9	0.134555555555556	0.0019436506316151	6.47883543871701E-4
636	0.135	636	0.134	636	0.14	636	0.137	636	0.135	636	0.134	636	0.133	636	0.134	636	0.136	9	0.135333333333333	0.00212132034355964	7.07106781186548E-4
637	0.136	637	0.135	637	0.142	637	0.138	637	0.136	637	0.135	637	0.134	637	0.136	637	0.137	9	0.136555555555556	0.00235112266327764	7.83707554425882E-4
638	0.136	638	0.136	638	0.143	638	0.139	638	0.136	638	0.135	638	0.135	638	0.136	638	0.137	9	0.137	0.00254950975679639	8.49836585598796E-4
639	0.138	639	0.138	639	0.143	639	0.14	639	0.138	639	0.136	639	0.137	639	0.136	639	0.139	9	0.138333333333333	0.00217944947177033	7.26483157256778E-4
640	0.138	640	0.138	640	0.143	640	0.139	640	0.138	640	0.137	640	0.136	640	0.136	640	0.138	9	0.138111111111111	0.00208832734769028	6.96109115896759E-4
641	0.139	641	0.139	641	0.145	641	0.139	641	0.139	641	0.138	641	0.137	641	0.137	641	0.139	9	0.139111111111111	0.00236877840059198	7.89592800197327E-4
642	0.138	642	0.137	642	0.145	642	0.139	642	0.137	642	0.136	642	0.136	642	0.135	642	0.139	9	0.138	0.0029580398915498	9.86013297183268E-4
643	0.137	643	0.136	643	0.144	643	0.138	643	0.136	643	0.137	643	0.135	643	0.135	643	0.139	9	0.137444444444444	0.00278886675511358	9.29622251704528E-4
644	0.138	644	0.137	644	0.143	644	0.139	644	0.138	644	0.137	644	0.135	644	0.136	644	0.138	9	0.137888888888889	0.00226077666104175	7.53592220347251E-4
645	0.138	645	0.139	645	0.144	645	0.14	645	0.139	645	0.139	645	0.137	645	0.137	645	0.139	9	0.139111111111111	0.00208832734769028	6.9610911589676E-4
646	0.139	646	0.14	646	0.143	646	0.141	646	0.14	646	0.139	646	0.138	646	0.137	646	0.14	9	0.139666666666667	0.00173205080756887	5.77350269189623E-4
647	0.14	647	0.14	647	0.144	647	0.142	647	0.14	647	0.141	647	0.139	647	0.138	647	0.14	9	0.140444444444444	0.00174005108481842	5.80017028272807E-4
648	0.14	648	0.139	648	0.145	648	0.142	648	0.14	648	0.14	648	0.138	648	0.139	648	0.139	9	0.140222222222222	0.00210818510677892	7.02728368926307E-4
649	0.139	649	0.139	649	0.145	649	0.14	649	0.14	649	0.139	649	0.138	649	0.139	649	0.139	9	0.139777777777778	0.00204803428790741	6.82678095969136E-4
650	0.14	650	0.141	650	0.147	650	0.141	650	0.142	650	0.14	650	0.14	650	0.139	650	0.14	9	0.141111111111111	0.00236877840059198	7.89592800197326E-4
651	0.141	651	0.142	651	0.148	651	0.142	651	0.142	651	0.141	651	0.141	651	0.139	651	0.141	9	0.141888888888889	0.00247206616236522	8.24022054121741E-4
652	0.142	652	0.142	652	0.148	652	0.142	652	0.141	652	0.142	652	0.141	652	0.14	652	0.142	9	0.142222222222222	0.00227913238852956	7.59710796176519E-4
653	0.14	653	0.141	653	0.147	653	0.14	653	0.139	653	0.14	653	0.14	653	0.139	653	0.141	9	0.140777777777778	0.00243812313972129	8.1270771324043E-4
654	0.142	654	0.141	654	0.149	654	0.142	654	0.142	654	0.14	654	0.142	654	0.14	654	0.143	9	0.142333333333333	0.00269258240356725	8.97527467855749E-4
655	0.142	655	0.141	655	0.149	655	0.142	655	0.142	655	0.139	655	0.141	655	0.139	655	0.142	9	0.141888888888889	0.00293446947694317	9.78156492314389E-4
656	0.141	656	0.14	656	0.147	656	0.141	656	0.141	656	0.138	656	0.139	656	0.138	656	0.142	9	0.140777777777778	0.00272845092395748	9.09483641319158E-4
657	0.14	657	0.141	657	0.147	657	0.142	657	0.14	657	0.139	657	0.14	657	0.139	657	0.141	9	0.141	0.00244948974278316	8.16496580927721E-4
658	0.142	658	0.143	658	0.149	658	0.144	658	0.142	658	0.141	658	0.142	658	0.14	658	0.142	9	0.142777777777778	0.00258736244937667	8.62454149792222E-4
659	0.143	659	0.142	659	0.15	659	0.144	659	0.142	659	0.141	659	0.14	659	0.14	659	0.141	9	0.142555555555556	0.00308670986290869	0.00102890328763623
660	0.142	660	0.141	660	0.149	660	0.143	660	0.141	660	0.14	660	0.138	660	0.139	660	0.141	9	0.141555555555556	0.00316666666666666	0.00105555555555555
661	0.14	661	0.139	661	0.147	661	0.141	661	0.139	661	0.138	661	0.137	661	0.138	661	0.139	9	0.139777777777778	0.00294863433549235	9.82878111830784E-4
662	0.138	662	0.138	662	0.144	662	0.14	662	0.138	662	0.137	662	0.137	662	0.136	662	0.137	9	0.138333333333333	0.00239791576165636	7.99305253885454E-4
663	0.137	663	0.137	663	0.142	663	0.139	663	0.137	663	0.135	663	0.136	663	0.135	663	0.136	9	0.137111111111111	0.00220479275922049	7.34930919740164E-4
664	0.139	664	0.138	664	0.144	664	0.14	664	0.137	664	0.137	664	0.137	664	0.137	664	0.138	9	0.138555555555556	0.00229734145868171	7.65780486227235E-4
665	0.141	665	0.141	665	0.145	665	0.14	665	0.14	665	0.139	665	0.138	665	0.14	665	0.141	9	0.140555555555556	0.00194365063161509	6.47883543871695E-4
666	0.141	666	0.141	666	0.145	666	0.141	666	0.139	666	0.139	666	0.138	666	0.139	666	0.141	9	0.140444444444444	0.00206827894099846	6.89426313666155E-4
667	0.14	667	0.139	667	0.146	667	0.14	667	0.139	667	0.139	667	0.137	667	0.138	667	0.142	9	0.14	0.00264575131106458	8.81917103688195E-4
668	0.142	668	0.141	668	0.147	668	0.142	668	0.14	668	0.141	668	0.14	668	0.138	668	0.142	9	0.141444444444444	0.0024551533104427	8.18384436814233E-4
669	0.141	669	0.141	669	0.147	669	0.142	669	0.14	669	0.14	669	0.14	669	0.138	669	0.142	9	0.141222222222222	0.002488864087178	8.29621362392667E-4
670	0.14	670	0.14	670	0.147	670	0.142	670	0.139	670	0.139	670	0.139	670	0.138	670	0.14	9	0.140444444444444	0.00269773567603977	8.99245225346592E-4
671	0.141	671	0.141	671	0.148	671	0.143	671	0.141	671	0.139	671	0.138	671	0.139	671	0.141	9	0.141222222222222	0.00294863433549235	9.82878111830783E-4
672	0.143	672	0.142	672	0.15	672	0.146	672	0.143	672	0.142	672	0.141	672	0.141	672	0.143	9	0.143444444444444	0.00287711275027201	9.59037583424004E-4
673	0.142	673	0.142	673	0.149	673	0.144	673	0.141	673	0.14	673	0.14	673	0.141	673	0.142	9	0.142333333333333	0.00278388218141501	9.27960727138336E-4
674	0.14	674	0.141	674	0.148	674	0.142	674	0.14	674	0.139	674	0.138	674	0.139	674	0.141	9	0.140888888888889	0.00293446947694316	9.78156492314386E-4
675	0.137	675	0.138	675	0.146	675	0.138	675	0.138	675	0.137	675	0.137	675	0.136	675	0.139	9	0.138444444444444	0.00296273147243853	9.8757715747951E-4
676	0.138	676	0.138	676	0.146	676	0.139	676	0.139	676	0.139	676	0.137	676	0.136	676	0.138	9	0.138888888888889	0.00284800124843918	9.49333749479725E-4
677	0.139	677	0.138	677	0.146	677	0.14	677	0.138	677	0.138	677	0.137	677	0.137	677	0.139	9	0.139111111111111	0.0027588242262078	9.19608075402602E-4
678	0.139	678	0.14	678	0.145	678	0.141	678	0.14	678	0.139	678	0.138	678	0.138	678	0.141	9	0.140111111111111	0.00214734978778752	7.1578326259584E-4
679	0.138	679	0.139	679	0.145	679	0.141	679	0.14	679	0.139	679	0.139	679	0.139	679	0.142	9	0.140222222222222	0.00216666666666665	7.22222222222218E-4
680	0.142	680	0.143	680	0.149	680	0.143	680	0.142	680	0.143	680	0.143	680	0.142	680	0.144	9	0.143444444444444	0.002185812841434	7.28604280478E-4
681	0.144	681	0.145	681	0.151	681	0.145	681	0.143	681	0.143	681	0.143	681	0.142	681	0.145	9	0.144555555555556	0.00265099562009781	8.83665206699271E-4
682	0.141	682	0.142	682	0.148	682	0.143	682	0.141	682	0.142	682	0.14	682	0.14	682	0.143	9	0.142222222222222	0.00243812313972129	8.12707713240432E-4
683	0.139	683	0.141	683	0.146	683	0.141	683	0.14	683	0.139	683	0.138	683	0.137	683	0.142	9	0.140333333333333	0.00264575131106459	8.81917103688197E-4
684	0.139	684	0.141	684	0.145	684	0.14	684	0.139	684	0.139	684	0.139	684	0.136	684	0.14	9	0.139777777777778	0.00238630351054604	7.95434503515348E-4
685	0.137	685	0.139	685	0.144	685	0.139	685	0.139	685	0.137	685	0.137	685	0.135	685	0.138	9	0.138333333333333	0.00249999999999999	8.33333333333331E-4
686	0.137	686	0.138	686	0.144	686	0.138	686	0.138	686	0.135	686	0.136	686	0.135	686	0.137	9	0.137555555555556	0.00269773567603977	8.99245225346589E-4
687	0.139	687	0.138	687	0.145	687	0.14	687	0.139	687	0.136	687	0.136	687	0.137	687	0.139	9	0.138777777777778	0.00272845092395748	9.0948364131916E-4
688	0.14	688	0.14	688	0.145	688	0.14	688	0.139	688	0.138	688	0.139	688	0.139	688	0.139	9	0.139888888888889	0.00202758751009941	6.75862503366469E-4
689	0.137	689	0.138	689	0.144	689	0.138	689	0.136	689	0.137	689	0.138	689	0.135	689	0.137	9	0.137777777777778	0.00253859103528797	8.46197011762656E-4
690	0.136	690	0.137	690	0.143	690	0.137	690	0.135	690	0.135	690	0.136	690	0.133	690	0.136	9	0.136444444444444	0.00274367960552572	9.14559868508574E-4
691	0.134	691	0.135	691	0.142	691	0.136	691	0.135	691	0.134	691	0.134	691	0.133	691	0.136	9	0.135444444444444	0.00265099562009781	8.83665206699271E-4
692	0.138	692	0.136	692	0.143	692	0.138	692	0.137	692	0.136	692	0.138	692	0.136	692	0.139	9	0.137888888888889	0.00220479275922049	7.34930919740163E-4
693	0.14	693	0.137	693	0.144	693	0.14	693	0.138	693	0.137	693	0.139	693	0.138	693	0.14	9	0.139222222222222	0.00216666666666666	7.22222222222221E-4
694	0.14	694	0.137	694	0.144	694	0.14	694	0.137	694	0.136	694	0.139	694	0.137	694	0.139	9	0.138777777777778	0.0024381231397213	8.12707713240432E-4
695	0.137	695	0.137	695	0.141	695	0.138	695	0.137	695	0.136	695	0.136	695	0.136	695	0.137	9	0.137222222222222	0.00156347191994114	5.21157306647047E-4
696	0.136	696	0.137	696	0.141	696	0.137	696	0.137	696	0.136	696	0.135	696	0.135	696	0.137	9	0.136777777777778	0.00178730088246059	5.95766960820198E-4
697	0.139	697	0.141	697	0.143	697	0.14	697	0.139	697	0.139	697	0.137	697	0.139	697	0.14	9	0.139666666666667	0.0016583123951777	5.52770798392567E-4
698	0.14	698	0.141	698	0.146	698	0.141	698	0.139	698	0.14	698	0.137	698	0.138	698	0.14	9	0.140222222222222	0.00253859103528796	8.46197011762654E-4
699	0.14	699	0.14	699	0.145	699	0.14	699	0.14	699	0.14	699	0.137	699	0.136	699	0.138	9	0.139555555555556	0.00255495161945931	8.51650539819771E-4
700	0.138	700	0.137	700	0.144	700	0.138	700	0.137	700	0.138	700	0.135	700	0.135	700	0.137	9	0.137666666666667	0.00264575131106459	8.81917103688195E-4
701	0.139	701	0.136	701	0.144	701	0.138	701	0.136	701	0.138	701	0.136	701	0.135	701	0.138	9	0.137777777777778	0.00268224615657184	8.94082052190614E-4
702	0.137	702	0.133	702	0.142	702	0.136	702	0.135	702	0.138	702	0.134	702	0.134	702	0.137	9	0.136222222222222	0.00272845092395748	9.0948364131916E-4
703	0.14	703	0.137	703	0.144	703	0.141	703	0.141	703	0.141	703	0.136	703	0.137	703	0.14	9	0.139666666666667	0.00254950975679638	8.49836585598793E-4
704	0.141	704	0.14	704	0.146	704	0.143	704	0.142	704	0.142	704	0.137	704	0.14	704	0.14	9	0.141222222222222	0.00248886408717801	8.2962136239267E-4
705	0.139	705	0.138	705	0.145	705	0.142	705	0.142	705	0.139	705	0.137	705	0.14	705	0.141	9	0.140333333333333	0.00244948974278317	8.16496580927722E-4
706	0.138	706	0.137	706	0.145	706	0.14	706	0.14	706	0.137	706	0.139	706	0.139	706	0.141	9	0.139555555555556	0.0024551533104427	8.18384436814233E-4
707	0.138	707	0.139	707	0.145	707	0.14	707	0.14	707	0.137	707	0.139	707	0.138	707	0.142	9	0.139777777777778	0.00243812313972129	8.12707713240431E-4
708	0.139	708	0.14	708	0.145	708	0.142	708	0.141	708	0.138	708	0.137	708	0.136	708	0.141	9	0.139888888888889	0.00275882422620781	9.19608075402603E-4
709	0.139	709	0.138	709	0.145	709	0.141	709	0.141	709	0.137	709	0.136	709	0.136	709	0.139	9	0.139111111111111	0.0028915585954829	9.63852865160967E-4
710	0.14	710	0.138	710	0.147	710	0.14	710	0.142	710	0.138	710	0.138	710	0.137	710	0.139	9	0.139888888888889	0.00305959329178097	0.00101986443059366
711	0.14	711	0.139	711	0.146	711	0.14	711	0.139	711	0.136	711	0.138	711	0.137	711	0.139	9	0.139333333333333	0.00282842712474619	9.42809041582063E-4
712	0.141	712	0.14	712	0.145	712	0.142	712	0.14	712	0.138	712	0.14	712	0.138	712	0.142	9	0.140666666666667	0.00217944947177033	7.26483157256777E-4
713	0.14	713	0.141	713	0.144	713	0.141	713	0.14	713	0.139	713	0.139	713	0.138	713	0.142	9	0.140444444444444	0.00181046341520002	6.03487805066674E-4
714	0.141	714	0.142	714	0.147	714	0.141	714	0.143	714	0.141	714	0.139	714	0.141	714	0.144	9	0.142111111111111	0.00231540733157496	7.71802443858321E-4
715	0.143	715	0.145	715	0.153	715	0.145	715	0.145	715	0.144	715	0.141	715	0.143	715	0.145	9	0.144888888888889	0.00333333333333334	0.00111111111111111
716	0.144	716	0.147	716	0.155	716	0.148	716	0.147	716	0.146	716	0.144	716	0.145	716	0.147	9	0.147	0.0033166247903554	0.00110554159678513
717	0.142	717	0.143	717	0.149	717	0.145	717	0.144	717	0.142	717	0.141	717	0.142	717	0.144	9	0.143555555555556	0.00240370085030933	8.01233616769776E-4
718	0.142	718	0.14	718	0.146	718	0.142	718	0.142	718	0.14	718	0.14	718	0.141	718	0.143	9	0.141777777777778	0.00192209376577846	6.40697921926152E-4
719	0.142	719	0.139	719	0.145	719	0.141	719	0.141	719	0.141	719	0.139	719	0.139	719	0.142	9	0.141	0.0019364916731037	6.454972243679E-4
720	0.143	720	0.144	720	0.147	720	0.143	720	0.144	720	0.142	720	0.14	720	0.142	720	0.144	9	0.143222222222222	0.00192209376577846	6.40697921926154E-4
721	0.142	721	0.145	721	0.151	721	0.143	721	0.148	721	0.142	721	0.142	721	0.142	721	0.144	9	0.144333333333333	0.00320156211871643	0.00106718737290548
722	0.142	722	0.144	722	0.152	722	0.144	722	0.144	722	0.139	722	0.141	722	0.14	722	0.142	9	0.143111111111111	0.00378960566696736	0.00126320188898912
723	0.145	723	0.144	723	0.153	723	0.145	723	0.145	723	0.142	723	0.144	723	0.141	723	0.142	9	0.144555555555556	0.00350396600693811	0.00116798866897937
724	0.146	724	0.144	724	0.152	724	0.146	724	0.145	724	0.143	724	0.147	724	0.14	724	0.142	9	0.145	0.00342782730020052	0.00114260910006684
725	0.147	725	0.144	725	0.153	725	0.147	725	0.148	725	0.145	725	0.147	725	0.143	725	0.145	9	0.146555555555556	0.00292023591132255	9.73411970440848E-4
726	0.144	726	0.143	726	0.152	726	0.147	726	0.143	726	0.143	726	0.144	726	0.145	726	0.144	9	0.145	0.00291547594742265	9.7182531580755E-4
727	0.146	727	0.145	727	0.153	727	0.148	727	0.145	727	0.145	727	0.146	727	0.148	727	0.147	9	0.147	0.0025495097567964	8.49836585598799E-4
728	0.148	728	0.148	728	0.155	728	0.15	728	0.146	728	0.149	728	0.15	728	0.147	728	0.149	9	0.149111111111111	0.00257120810342359	8.57069367807862E-4
729	0.15	729	0.15	729	0.155	729	0.152	729	0.15	729	0.151	729	0.15	729	0.146	729	0.15	9	0.150444444444444	0.00235112266327764	7.83707554425881E-4
730	0.153	730	0.152	730	0.155	730	0.153	730	0.152	730	0.152	730	0.151	730	0.148	730	0.149	9	0.151666666666667	0.00212132034355964	7.07106781186548E-4
731	0.151	731	0.15	731	0.154	731	0.15	731	0.15	731	0.147	731	0.149	731	0.145	731	0.146	9	0.149111111111111	0.00275882422620781	9.19608075402603E-4
732	0.147	732	0.145	732	0.151	732	0.145	732	0.145	732	0.144	732	0.146	732	0.143	732	0.142	9	0.145333333333333	0.00259807621135332	8.6602540378444E-4
733	0.145	733	0.147	733	0.154	733	0.148	733	0.144	733	0.145	733	0.145	733	0.143	733	0.144	9	0.146111111111111	0.00333333333333333	0.00111111111111111
734	0.148	734	0.151	734	0.158	734	0.151	734	0.148	734	0.15	734	0.149	734	0.147	734	0.149	9	0.150111111111111	0.00325747004761534	0.00108582334920511
735	0.149	735	0.153	735	0.156	735	0.149	735	0.148	735	0.151	735	0.149	735	0.149	735	0.152	9	0.150666666666667	0.00259807621135332	8.6602540378444E-4
736	0.151	736	0.15	736	0.155	736	0.15	736	0.149	736	0.15	736	0.15	736	0.15	736	0.152	9	0.150777777777778	0.0017873008824606	5.95766960820201E-4
737	0.153	737	0.154	737	0.159	737	0.155	737	0.152	737	0.152	737	0.153	737	0.153	737	0.155	9	0.154	0.00217944947177034	7.2648315725678E-4
738	0.153	738	0.155	738	0.161	738	0.155	738	0.152	738	0.154	738	0.152	738	0.153	738	0.154	9	0.154333333333333	0.00273861278752584	9.12870929175279E-4
739	0.152	739	0.152	739	0.159	739	0.151	739	0.152	739	0.152	739	0.149	739	0.148	739	0.15	9	0.151666666666667	0.0031224989991992	0.00104083299973307
740	0.154	740	0.152	740	0.161	740	0.153	740	0.154	740	0.152	740	0.149	740	0.149	740	0.152	9	0.152888888888889	0.00355121262544376	0.00118373754181459
741	0.154	741	0.153	741	0.162	741	0.152	741	0.154	741	0.152	741	0.15	741	0.15	741	0.155	9	0.153555555555556	0.00360940130461795	0.00120313376820598
742	0.153	742	0.151	742	0.16	742	0.151	742	0.152	742	0.149	742	0.148	742	0.151	742	0.153	9	0.152	0.00342782730020052	0.00114260910006684
743	0.152	743	0.151	743	0.16	743	0.153	743	0.153	743	0.149	743	0.148	743	0.152	743	0.153	9	0.152333333333333	0.00339116499156264	0.00113038833052088
744	0.154	744	0.154	744	0.163	744	0.158	744	0.154	744	0.153	744	0.151	744	0.154	744	0.154	9	0.155	0.0035	0.00116666666666667
745	0.153	745	0.152	745	0.16	745	0.156	745	0.153	745	0.154	745	0.151	745	0.152	745	0.155	9	0.154	0.00273861278752583	9.12870929175278E-4
746	0.151	746	0.15	746	0.156	746	0.154	746	0.151	746	0.153	746	0.151	746	0.149	746	0.155	9	0.152222222222222	0.00238630351054606	7.95434503515353E-4
747	0.152	747	0.153	747	0.159	747	0.155	747	0.155	747	0.153	747	0.152	747	0.152	747	0.156	9	0.154111111111111	0.00236877840059198	7.89592800197328E-4
748	0.151	748	0.153	748	0.159	748	0.154	748	0.156	748	0.152	748	0.151	748	0.151	748	0.153	9	0.153333333333333	0.00269258240356726	8.97527467855752E-4
749	0.151	749	0.151	749	0.159	749	0.153	749	0.154	749	0.151	749	0.152	749	0.149	749	0.154	9	0.152666666666667	0.00287228132326901	9.57427107756338E-4
750	0.152	750	0.152	750	0.16	750	0.151	750	0.153	750	0.15	750	0.153	750	0.147	750	0.153	9	0.152333333333333	0.00346410161513776	0.00115470053837925
751	0.154	751	0.154	751	0.161	751	0.151	751	0.153	751	0.152	751	0.152	751	0.148	751	0.153	9	0.153111111111111	0.00348010216963685	0.00116003405654562
752	0.151	752	0.154	752	0.157	752	0.15	752	0.152	752	0.152	752	0.151	752	0.147	752	0.152	9	0.151777777777778	0.00272845092395749	9.09483641319163E-4
753	0.152	753	0.153	753	0.159	753	0.152	753	0.152	753	0.153	753	0.152	753	0.151	753	0.155	9	0.153222222222222	0.0024381231397213	8.12707713240434E-4
754	0.155	754	0.155	754	0.163	754	0.153	754	0.153	754	0.153	754	0.155	754	0.153	754	0.157	9	0.155222222222222	0.00323178657161089	0.00107726219053696
755	0.154	755	0.154	755	0.162	755	0.154	755	0.153	755	0.153	755	0.155	755	0.154	755	0.155	9	0.154888888888889	0.00275882422620781	9.19608075402604E-4
756	0.155	756	0.155	756	0.16	756	0.155	756	0.155	756	0.154	756	0.155	756	0.155	756	0.155	9	0.155444444444444	0.00174005108481843	5.80017028272809E-4
757	0.158	757	0.157	757	0.16	757	0.157	757	0.156	757	0.156	757	0.155	757	0.157	757	0.155	9	0.156777777777778	0.00156347191994114	5.21157306647048E-4
758	0.161	758	0.159	758	0.162	758	0.158	758	0.158	758	0.159	758	0.158	758	0.156	758	0.157	9	0.158666666666667	0.00187082869338697	6.23609564462324E-4
759	0.161	759	0.156	759	0.161	759	0.155	759	0.157	759	0.158	759	0.154	759	0.154	759	0.157	9	0.157	0.00264575131106459	8.81917103688197E-4
760	0.152	760	0.153	760	0.158	760	0.152	760	0.156	760	0.153	760	0.149	760	0.153	760	0.153	9	0.153222222222222	0.00253859103528797	8.46197011762658E-4
761	0.149	761	0.15	761	0.157	761	0.152	761	0.152	761	0.15	761	0.152	761	0.153	761	0.149	9	0.151555555555556	0.00250554939639549	8.3518313213183E-4
762	0.15	762	0.152	762	0.158	762	0.155	762	0.156	762	0.152	762	0.154	762	0.151	762	0.151	9	0.153222222222222	0.00268224615657185	8.94082052190617E-4
763	0.155	763	0.153	763	0.16	763	0.156	763	0.156	763	0.154	763	0.151	763	0.152	763	0.155	9	0.154666666666667	0.00264575131106459	8.81917103688197E-4
764	0.153	764	0.153	764	0.162	764	0.154	764	0.156	764	0.152	764	0.149	764	0.154	764	0.155	9	0.154222222222222	0.00352766841475279	0.00117588947158426
765	0.153	765	0.153	765	0.161	765	0.153	765	0.151	765	0.151	765	0.153	765	0.154	765	0.153	9	0.153555555555556	0.00296273147243853	9.87577157479511E-4
766	0.15	766	0.153	766	0.16	766	0.152	766	0.148	766	0.152	766	0.152	766	0.152	766	0.152	9	0.152333333333333	0.00324037034920393	0.00108012344973464
767	0.149	767	0.152	767	0.155	767	0.151	767	0.146	767	0.151	767	0.147	767	0.148	767	0.151	9	0.15	0.00278388218141502	9.27960727138338E-4
768	0.146	768	0.152	768	0.155	768	0.15	768	0.149	768	0.151	768	0.145	768	0.147	768	0.151	9	0.149555555555556	0.00316666666666667	0.00105555555555556
769	0.144	769	0.148	769	0.153	769	0.149	769	0.147	769	0.151	769	0.143	769	0.147	769	0.151	9	0.148111111111111	0.00329561998888086	0.00109853999629362
770	0.15	770	0.151	770	0.155	770	0.152	770	0.148	770	0.152	770	0.15	770	0.152	770	0.158	9	0.152	0.00295803989154981	9.86013297183272E-4
771	0.158	771	0.152	771	0.156	771	0.152	771	0.151	771	0.152	771	0.153	771	0.155	771	0.158	9	0.154111111111111	0.00271313676601663	9.04378922005543E-4
772	0.159	772	0.155	772	0.157	772	0.154	772	0.153	772	0.152	772	0.152	772	0.15	772	0.152	9	0.153777777777778	0.00281858908754796	9.39529695849321E-4
773	0.156	773	0.153	773	0.16	773	0.151	773	0.151	773	0.152	773	0.146	773	0.149	773	0.147	9	0.151666666666667	0.00435889894354068	0.00145296631451356
774	0.157	774	0.155	774	0.16	774	0.151	774	0.156	774	0.155	774	0.148	774	0.151	774	0.156	9	0.154333333333333	0.00367423461417477	0.00122474487139159
775	0.158	775	0.155	775	0.158	775	0.15	775	0.157	775	0.151	775	0.151	775	0.156	775	0.16	9	0.155111111111111	0.00362092683040008	0.00120697561013336
776	0.156	776	0.151	776	0.157	776	0.151	776	0.157	776	0.147	776	0.151	776	0.151	776	0.159	9	0.153333333333333	0.004	0.00133333333333333
777	0.153	777	0.15	777	0.157	777	0.152	777	0.151	777	0.145	777	0.154	777	0.146	777	0.154	9	0.151333333333333	0.00387298334620742	0.00129099444873581
778	0.149	778	0.15	778	0.155	778	0.155	778	0.149	778	0.153	778	0.155	778	0.142	778	0.156	9	0.151555555555556	0.00453075907302274	0.00151025302434091
779	0.153	779	0.152	779	0.154	779	0.156	779	0.148	779	0.158	779	0.153	779	0.145	779	0.154	9	0.152555555555556	0.00394053013917897	0.00131351004639299
780	0.162	780	0.156	780	0.16	780	0.153	780	0.158	780	0.159	780	0.154	780	0.152	780	0.153	9	0.156333333333333	0.00357071421427143	0.00119023807142381
781	0.165	781	0.159	781	0.167	781	0.152	781	0.163	781	0.157	781	0.157	781	0.156	781	0.157	9	0.159222222222222	0.00481606109226664	0.00160535369742221
782	0.155	782	0.158	782	0.167	782	0.153	782	0.158	782	0.153	782	0.155	782	0.156	782	0.158	9	0.157	0.00424264068711929	0.0014142135623731
783	0.147	783	0.149	783	0.155	783	0.152	783	0.153	783	0.146	783	0.146	783	0.15	783	0.154	9	0.150222222222222	0.00345607355888796	0.00115202451962932
784	0.148	784	0.142	784	0.152	784	0.151	784	0.151	784	0.149	784	0.148	784	0.149	784	0.149	9	0.148777777777778	0.00290593262902712	9.68644209675706E-4
785	0.156	785	0.147	785	0.16	785	0.158	785	0.154	785	0.16	785	0.158	785	0.157	785	0.157	9	0.156333333333333	0.00396862696659689	0.0013228756555323
786	0.159	786	0.158	786	0.165	786	0.161	786	0.159	786	0.167	786	0.159	786	0.159	786	0.161	9	0.160888888888889	0.00310017920628971	0.00103339306876324
787	0.158	787	0.161	787	0.163	787	0.162	787	0.166	787	0.163	787	0.155	787	0.155	787	0.159	9	0.160222222222222	0.00376755151848578	0.00125585050616193
788	0.157	788	0.159	788	0.168	788	0.158	788	0.165	788	0.158	788	0.155	788	0.151	788	0.161	9	0.159111111111111	0.00508538210079745	0.00169512736693248
789	0.162	789	0.158	789	0.171	789	0.159	789	0.16	789	0.157	789	0.161	789	0.155	789	0.159	9	0.160222222222222	0.0045491146879854	0.0015163715626618
790	0.156	790	0.153	790	0.161	790	0.153	790	0.155	790	0.148	790	0.16	790	0.151	790	0.156	9	0.154777777777778	0.00411636301174283	0.00137212100391428
791	0.154	791	0.156	791	0.16	791	0.156	791	0.156	791	0.154	791	0.155	791	0.155	791	0.157	9	0.155888888888889	0.00183333333333334	6.11111111111113E-4
792	0.155	792	0.158	792	0.166	792	0.155	792	0.154	792	0.157	792	0.153	792	0.157	792	0.163	9	0.157555555555556	0.00430439052338166	0.00143479684112722
793	0.162	793	0.16	793	0.171	793	0.156	793	0.155	793	0.166	793	0.153	793	0.162	793	0.166	9	0.161222222222222	0.00589019901569077	0.00196339967189692
794	0.163	794	0.158	794	0.169	794	0.157	794	0.158	794	0.161	794	0.152	794	0.157	794	0.165	9	0.16	0.00507444578254612	0.00169148192751537
795	0.155	795	0.159	795	0.161	795	0.156	795	0.155	795	0.155	795	0.152	795	0.157	795	0.163	9	0.157	0.00342782730020053	0.00114260910006684
796	0.153	796	0.155	796	0.162	796	0.154	796	0.147	796	0.149	796	0.152	796	0.157	796	0.156	9	0.153888888888889	0.00442844341852881	0.00147614780617627
797	0.157	797	0.156	797	0.164	797	0.154	797	0.145	797	0.151	797	0.155	797	0.151	797	0.153	9	0.154	0.00517204021639431	0.00172401340546477
798	0.161	798	0.154	798	0.164	798	0.15	798	0.15	798	0.156	798	0.158	798	0.148	798	0.147	9	0.154222222222222	0.00597448277631164	0.00199149425877055
799	0.157	799	0.151	799	0.16	799	0.15	799	0.153	799	0.154	799	0.158	799	0.153	799	0.151	9	0.154111111111111	0.00348010216963685	0.00116003405654562
800	0.153	800	0.149	800	0.157	800	0.156	800	0.156	800	0.157	800	0.153	800	0.155	800	0.156	9	0.154666666666667	0.00259807621135332	8.66025403784439E-4
801	0.148	801	0.151	801	0.151	801	0.157	801	0.148	801	0.153	801	0.149	801	0.144	801	0.156	9	0.150777777777778	0.00411636301174283	0.00137212100391428
802	0.152	802	0.152	802	0.152	802	0.154	802	0.146	802	0.153	802	0.155	802	0.14	802	0.151	9	0.150555555555556	0.00469337594677624	0.00156445864892541
803	0.16	803	0.154	803	0.164	803	0.159	803	0.154	803	0.151	803	0.163	803	0.149	803	0.153	9	0.156333333333333	0.00533853912601566	0.00177951304200522
804	0.155	804	0.153	804	0.166	804	0.16	804	0.157	804	0.158	804	0.168	804	0.153	804	0.155	9	0.158333333333333	0.00543139024560011	0.00181046341520004
805	0.147	805	0.155	805	0.162	805	0.148	805	0.151	805	0.155	805	0.162	805	0.143	805	0.151	9	0.152666666666667	0.00650000000000001	0.00216666666666667
806	0.148	806	0.162	806	0.16	806	0.146	806	0.159	806	0.162	806	0.159	806	0.15	806	0.159	9	0.156111111111111	0.00627384340823958	0.00209128113607986
807	0.153	807	0.155	807	0.166	807	0.151	807	0.163	807	0.158	807	0.161	807	0.157	807	0.164	9	0.158666666666667	0.00517204021639431	0.00172401340546477
808	0.156	808	0.163	808	0.172	808	0.166	808	0.165	808	0.164	808	0.163	808	0.166	808	0.171	9	0.165111111111111	0.00470224532655529	0.00156741510885176
809	0.151	809	0.166	809	0.174	809	0.164	809	0.164	809	0.162	809	0.16	809	0.155	809	0.164	9	0.162222222222222	0.00657224805104344	0.00219074935034781
810	0.148	810	0.156	810	0.165	810	0.166	810	0.156	810	0.157	810	0.148	810	0.147	810	0.155	9	0.155333333333333	0.00696419413859206	0.00232139804619736
811	0.146	811	0.139	811	0.163	811	0.155	811	0.144	811	0.142	811	0.149	811	0.14	811	0.143	9	0.146777777777778	0.00780669228575358	0.00260223076191786
812	0.152	812	0.142	812	0.162	812	0.15	812	0.142	812	0.145	812	0.142	812	0.148	812	0.15	9	0.148111111111111	0.00648930744464393	0.00216310248154798
813	0.155	813	0.152	813	0.156	813	0.146	813	0.146	813	0.149	813	0.149	813	0.155	813	0.159	9	0.151888888888889	0.00464877522699378	0.00154959174233126
814	0.161	814	0.156	814	0.157	814	0.159	814	0.156	814	0.163	814	0.148	814	0.163	814	0.167	9	0.158888888888889	0.00551009175160552	0.00183669725053517
815	0.169	815	0.156	815	0.166	815	0.163	815	0.163	815	0.165	815	0.159	815	0.162	815	0.162	9	0.162777777777778	0.00380058475033046	0.00126686158344349
816	0.169	816	0.151	816	0.165	816	0.158	816	0.16	816	0.162	816	0.154	816	0.154	816	0.152	9	0.158333333333333	0.0061846584384265	0.00206155281280883
817	0.168	817	0.155	817	0.164	817	0.158	817	0.156	817	0.159	817	0.158	817	0.157	817	0.155	9	0.158888888888889	0.004371625682868	0.001457208560956
818	0.161	818	0.158	818	0.167	818	0.165	818	0.158	818	0.16	818	0.159	818	0.166	818	0.164	9	0.162	0.00353553390593274	0.00117851130197758
819	0.155	819	0.157	819	0.165	819	0.167	819	0.164	819	0.153	819	0.151	819	0.158	819	0.167	9	0.159666666666667	0.0061846584384265	0.00206155281280883
820	0.155	820	0.161	820	0.167	820	0.167	820	0.169	820	0.153	820	0.156	820	0.154	820	0.162	9	0.160444444444444	0.00620707481651203	0.00206902493883734
821	0.163	821	0.166	821	0.174	821	0.168	821	0.169	821	0.161	821	0.161	821	0.159	821	0.161	9	0.164666666666667	0.00492442890089805	0.00164147630029935
822	0.166	822	0.17	822	0.182	822	0.172	822	0.168	822	0.17	822	0.172	822	0.169	822	0.169	9	0.170888888888889	0.00456739653534824	0.00152246551178275
823	0.168	823	0.171	823	0.181	823	0.172	823	0.17	823	0.173	823	0.171	823	0.17	823	0.172	9	0.172	0.00367423461417476	0.00122474487139159
824	0.169	824	0.168	824	0.179	824	0.175	824	0.174	824	0.172	824	0.175	824	0.169	824	0.173	9	0.172666666666667	0.00357071421427141	0.0011902380714238
825	0.161	825	0.164	825	0.168	825	0.165	825	0.165	825	0.164	825	0.165	825	0.162	825	0.162	9	0.164	0.00212132034355965	7.0710678118655E-4
826	0.155	826	0.156	826	0.16	826	0.153	826	0.156	826	0.156	826	0.153	826	0.155	826	0.155	9	0.155444444444444	0.00206827894099848	6.8942631366616E-4
827	0.157	827	0.157	827	0.162	827	0.154	827	0.157	827	0.157	827	0.15	827	0.156	827	0.158	9	0.156444444444444	0.0032058973436119	0.00106863244787063
828	0.164	828	0.161	828	0.169	828	0.167	828	0.163	828	0.164	828	0.159	828	0.162	828	0.167	9	0.164	0.00320156211871643	0.00106718737290548
829	0.166	829	0.164	829	0.165	829	0.168	829	0.159	829	0.164	829	0.162	829	0.161	829	0.16	9	0.163222222222222	0.00294863433549236	9.82878111830787E-4
830	0.151	830	0.146	830	0.156	830	0.153	830	0.144	830	0.157	830	0.148	830	0.148	830	0.148	9	0.150111111111111	0.00445658065237365	0.00148552688412455
831	0.139	831	0.141	831	0.153	831	0.148	831	0.138	831	0.154	831	0.144	831	0.144	831	0.139	9	0.144444444444444	0.00602310366653088	0.00200770122217696
832	0.154	832	0.157	832	0.159	832	0.156	832	0.152	832	0.16	832	0.157	832	0.158	832	0.156	9	0.156555555555556	0.0024551533104427	8.18384436814235E-4
833	0.172	833	0.176	833	0.173	833	0.168	833	0.171	833	0.166	833	0.166	833	0.173	833	0.17	9	0.170555555555556	0.00339525813124389	0.00113175271041463
834	0.176	834	0.172	834	0.189	834	0.169	834	0.173	834	0.168	834	0.169	834	0.168	834	0.176	9	0.173333333333333	0.00667083203206316	0.00222361067735439
835	0.167	835	0.169	835	0.189	835	0.17	835	0.167	835	0.168	835	0.166	835	0.16	835	0.169	9	0.169444444444444	0.00789162706783447	0.00263054235594482
836	0.162	836	0.176	836	0.179	836	0.165	836	0.167	836	0.166	836	0.165	836	0.165	836	0.17	9	0.168333333333333	0.00565685424949237	0.00188561808316413
837	0.165	837	0.178	837	0.169	837	0.159	837	0.172	837	0.162	837	0.163	837	0.172	837	0.165	9	0.167222222222222	0.0059953685828683	0.00199845619428943
838	0.185	838	0.179	838	0.18	838	0.17	838	0.187	838	0.17	838	0.183	838	0.174	838	0.171	9	0.177666666666667	0.00663324958071079	0.00221108319357026
839	0.185	839	0.168	839	0.179	839	0.175	839	0.187	839	0.16	839	0.197	839	0.165	839	0.179	9	0.177222222222222	0.0116702375487581	0.00389007918291938
840	0.184	840	0.17	840	0.181	840	0.173	840	0.186	840	0.158	840	0.189	840	0.163	840	0.182	9	0.176222222222222	0.0107909427041591	0.00359698090138636
