# Supplementary material for: Virus lasers for biological detection
Source: Nat Commun. 2019 Aug 9;10:3594. doi: 10.1038/s41467-019-11604-z (PMC6689004; doi:10.1038/s41467-019-11604-z)
Supplement: Supplementary file 5 — Source Data [file 41467_2019_11604_MOESM5_ESM.zip › s_fig_2b_FL_plotted.csv]

Wavelength (nm)	FL Mean	Wavelength (nm)	B Mean	FL-B
	Statistics On Rows of [2016dec16_fluorescein_just_M13_2]FL!Col("Absorbance") [2016dec16_fluorescein_just_M13_2]FL!Col("Absorbance") [2016dec16_fluorescein_just_M13_2]FL!Col("Absorbance")		Statistics On Rows of [2016dec16_fluorescein_just_M13_2]B!Col("Absorbance") [2016dec16_fluorescein_just_M13_2]B!Col("Absorbance") [2016dec16_fluorescein_just_M13_2]B!Col("Absorbance")
220	1.054	220	1.03333333333333	2.06666666666666
221	0.899	221	0.898	0.1
222	0.782	222	0.783666666666667	-0.166666666666671
223	0.728	223	0.725666666666667	0.23333333333333
224	0.671666666666667	224	0.669	0.266666666666671
225	0.623	225	0.615	0.800000000000001
226	0.591	226	0.579	1.2
227	0.569333333333333	227	0.557	1.23333333333333
228	0.554333333333333	228	0.539333333333333	1.50000000000001
229	0.543666666666667	229	0.529	1.46666666666667
230	0.534666666666667	230	0.521666666666667	1.3
231	0.526	231	0.512	1.4
232	0.521333333333333	232	0.506	1.53333333333334
233	0.518666666666667	233	0.503333333333333	1.53333333333333
234	0.517333333333333	234	0.501666666666667	1.56666666666667
235	0.515333333333333	235	0.499	1.63333333333333
236	0.512666666666667	236	0.494333333333333	1.83333333333333
237	0.51	237	0.489333333333333	2.06666666666667
238	0.506333333333333	238	0.485	2.13333333333333
239	0.504	239	0.481666666666667	2.23333333333334
240	0.501333333333333	240	0.480333333333333	2.1
241	0.500333333333333	241	0.480666666666667	1.96666666666667
242	0.497333333333333	242	0.48	1.73333333333334
243	0.492	243	0.476333333333333	1.56666666666667
244	0.485666666666667	244	0.471333333333333	1.43333333333333
245	0.478	245	0.467	1.1
246	0.471	246	0.462333333333333	0.86666666666666
247	0.462666666666667	247	0.456333333333333	0.63333333333333
248	0.455666666666667	248	0.450666666666667	0.5
249	0.447	249	0.443	0.4
250	0.437666666666667	250	0.435333333333333	0.23333333333333
251	0.429666666666667	251	0.427333333333333	0.23333333333333
252	0.419666666666667	252	0.418	0.166666666666665
253	0.409666666666667	253	0.408666666666667	0.1
254	0.398	254	0.397666666666667	0.0333333333333352
255	0.386666666666667	255	0.387	-0.0333333333333352
256	0.376666666666667	256	0.377	-0.0333333333333352
257	0.367333333333333	257	0.367333333333333	0
258	0.359	258	0.359	0
259	0.351333333333333	259	0.351	0.0333333333333352
260	0.343333333333333	260	0.343333333333333	0
261	0.334666666666667	261	0.335	-0.0333333333333352
262	0.326	262	0.326333333333333	-0.0333333333333352
263	0.317	263	0.317333333333333	-0.0333333333333352
264	0.309	264	0.309	0
265	0.300333333333333	265	0.300666666666667	-0.0333333333333297
266	0.291666666666667	266	0.292666666666667	-0.1
267	0.283666666666667	267	0.284666666666667	-0.1
268	0.276666666666667	268	0.277333333333333	-0.0666666666666704
269	0.272333333333333	269	0.271333333333333	0.1
270	0.268333333333333	270	0.266333333333333	0.2
271	0.263666666666667	271	0.260333333333333	0.33333333333333
272	0.258	272	0.254666666666667	0.333333333333335
273	0.253333333333333	273	0.249666666666667	0.366666666666668
274	0.249666666666667	274	0.245	0.466666666666668
275	0.246	275	0.240666666666667	0.533333333333333
276	0.242	276	0.236333333333333	0.566666666666668
277	0.238	277	0.231333333333333	0.666666666666665
278	0.233666666666667	278	0.226	0.766666666666666
279	0.229333333333333	279	0.220666666666667	0.866666666666666
280	0.225	280	0.216333333333333	0.866666666666668
281	0.222	281	0.213333333333333	0.866666666666668
282	0.220333333333333	282	0.210333333333333	1
283	0.217	283	0.207	1
284	0.213666666666667	284	0.203	1.06666666666667
285	0.21	285	0.199	1.1
286	0.206	286	0.195	1.1
287	0.201333333333333	287	0.19	1.13333333333333
288	0.195666666666667	288	0.184666666666667	1.1
289	0.190333333333333	289	0.179333333333333	1.1
290	0.186	290	0.175	1.1
291	0.181333333333333	291	0.171333333333333	1
292	0.177666666666667	292	0.167666666666667	1
293	0.173666666666667	293	0.164666666666667	0.899999999999998
294	0.171	294	0.162666666666667	0.833333333333333
295	0.168666666666667	295	0.160666666666667	0.800000000000001
296	0.166666666666667	296	0.158333333333333	0.833333333333336
297	0.164666666666667	297	0.156333333333333	0.833333333333336
298	0.161666666666667	298	0.154333333333333	0.733333333333336
299	0.16	299	0.152666666666667	0.733333333333333
300	0.158333333333333	300	0.151333333333333	0.700000000000001
301	0.156333333333333	301	0.150333333333333	0.600000000000001
302	0.155	302	0.149666666666667	0.533333333333333
303	0.154	303	0.148333333333333	0.566666666666668
304	0.153	304	0.147	0.600000000000001
305	0.152333333333333	305	0.146	0.633333333333333
306	0.151333333333333	306	0.145333333333333	0.600000000000001
307	0.151333333333333	307	0.145666666666667	0.566666666666665
308	0.150333333333333	308	0.144333333333333	0.600000000000001
309	0.149666666666667	309	0.143666666666667	0.600000000000001
310	0.148	310	0.142666666666667	0.533333333333333
311	0.147	311	0.142	0.5
312	0.146333333333333	312	0.140333333333333	0.599999999999998
313	0.146	313	0.139333333333333	0.666666666666665
314	0.145	314	0.137666666666667	0.73333333333333
315	0.144333333333333	315	0.137	0.73333333333333
316	0.143333333333333	316	0.135333333333333	0.799999999999998
317	0.142333333333333	317	0.134333333333333	0.799999999999998
318	0.143333333333333	318	0.134333333333333	0.899999999999998
319	0.143	319	0.133666666666667	0.93333333333333
320	0.143666666666667	320	0.133666666666667	1
321	0.143333333333333	321	0.134	0.93333333333333
322	0.143333333333333	322	0.134666666666667	0.866666666666663
323	0.142666666666667	323	0.134	0.866666666666666
324	0.139333333333333	324	0.131	0.833333333333333
325	0.136666666666667	325	0.128333333333333	0.833333333333336
326	0.136333333333333	326	0.128	0.833333333333333
327	0.138666666666667	327	0.131	0.766666666666668
328	0.139	328	0.131666666666667	0.733333333333333
329	0.137333333333333	329	0.130666666666667	0.666666666666665
330	0.134	330	0.127	0.700000000000001
331	0.132333333333333	331	0.126	0.633333333333333
332	0.132	332	0.126666666666667	0.533333333333333
333	0.132	333	0.125666666666667	0.633333333333333
334	0.130666666666667	334	0.124	0.666666666666668
335	0.130333333333333	335	0.123666666666667	0.666666666666667
336	0.129	336	0.123666666666667	0.533333333333334
337	0.129	337	0.124	0.5
338	0.128	338	0.122666666666667	0.533333333333334
339	0.126333333333333	339	0.122	0.433333333333333
340	0.126666666666667	340	0.123	0.366666666666668
341	0.125666666666667	341	0.122666666666667	0.300000000000002
342	0.126333333333333	342	0.123666666666667	0.266666666666666
343	0.125666666666667	343	0.122666666666667	0.300000000000002
344	0.126	344	0.122	0.4
345	0.125333333333333	345	0.121666666666667	0.366666666666667
346	0.125	346	0.121666666666667	0.333333333333334
347	0.125	347	0.122	0.3
348	0.124666666666667	348	0.122333333333333	0.233333333333333
349	0.125666666666667	349	0.123	0.266666666666668
350	0.125333333333333	350	0.123333333333333	0.199999999999999
351	0.125333333333333	351	0.123333333333333	0.199999999999999
352	0.124666666666667	352	0.123	0.166666666666666
353	0.124	353	0.121333333333333	0.266666666666666
354	0.123	354	0.121	0.2
355	0.122666666666667	355	0.120333333333333	0.233333333333333
356	0.122333333333333	356	0.12	0.233333333333334
357	0.121	357	0.119333333333333	0.166666666666666
358	0.12	358	0.118333333333333	0.166666666666666
359	0.12	359	0.119	0.1
360	0.121333333333333	360	0.12	0.133333333333334
361	0.122	361	0.120333333333333	0.166666666666666
362	0.121333333333333	362	0.119666666666667	0.166666666666668
363	0.120666666666667	363	0.119666666666667	0.1
364	0.120666666666667	364	0.12	0.0666666666666663
365	0.122666666666667	365	0.121666666666667	0.1
366	0.123666666666667	366	0.122666666666667	0.1
367	0.123666666666667	367	0.122	0.166666666666666
368	0.123666666666667	368	0.122333333333333	0.133333333333333
369	0.123666666666667	369	0.121666666666667	0.2
370	0.123333333333333	370	0.121333333333333	0.2
371	0.123666666666667	371	0.121666666666667	0.2
372	0.123666666666667	372	0.121333333333333	0.233333333333333
373	0.124333333333333	373	0.121666666666667	0.266666666666668
374	0.123666666666667	374	0.121	0.266666666666666
375	0.123666666666667	375	0.121	0.266666666666666
376	0.123666666666667	376	0.121333333333333	0.233333333333333
377	0.123666666666667	377	0.121333333333333	0.233333333333333
378	0.124	378	0.122	0.2
379	0.123666666666667	379	0.122	0.166666666666666
380	0.124	380	0.121666666666667	0.233333333333334
381	0.124333333333333	381	0.121666666666667	0.266666666666668
382	0.124666666666667	382	0.122	0.266666666666666
383	0.125	383	0.123	0.2
384	0.126	384	0.124	0.2
385	0.126333333333333	385	0.123666666666667	0.266666666666666
386	0.125666666666667	386	0.123333333333333	0.233333333333334
387	0.125666666666667	387	0.123666666666667	0.200000000000002
388	0.126	388	0.124	0.2
389	0.126	389	0.123666666666667	0.233333333333334
390	0.126	390	0.123666666666667	0.233333333333334
391	0.125	391	0.123333333333333	0.166666666666666
392	0.124666666666667	392	0.123333333333333	0.133333333333333
393	0.124	393	0.122333333333333	0.166666666666666
394	0.124333333333333	394	0.122333333333333	0.2
395	0.125	395	0.122666666666667	0.233333333333334
396	0.126	396	0.123666666666667	0.233333333333334
397	0.126	397	0.124333333333333	0.166666666666666
398	0.127	398	0.125	0.2
399	0.127	399	0.125	0.2
400	0.126666666666667	400	0.125	0.166666666666668
401	0.126666666666667	401	0.125	0.166666666666668
402	0.126666666666667	402	0.125666666666667	0.1
403	0.127333333333333	403	0.125333333333333	0.2
404	0.127666666666667	404	0.126	0.166666666666668
405	0.127666666666667	405	0.126	0.166666666666668
406	0.128666666666667	406	0.127	0.166666666666668
407	0.129	407	0.127333333333333	0.166666666666668
408	0.129333333333333	408	0.127333333333333	0.2
409	0.129666666666667	409	0.127	0.266666666666668
410	0.129	410	0.126333333333333	0.266666666666668
411	0.128333333333333	411	0.125666666666667	0.266666666666665
412	0.127	412	0.125	0.2
413	0.127333333333333	413	0.125333333333333	0.2
414	0.128	414	0.126	0.2
415	0.128	415	0.125666666666667	0.233333333333333
416	0.127333333333333	416	0.124333333333333	0.299999999999999
417	0.126333333333333	417	0.123333333333333	0.299999999999999
418	0.126666666666667	418	0.123333333333333	0.333333333333334
419	0.128	419	0.125	0.3
420	0.13	420	0.126333333333333	0.366666666666668
421	0.130666666666667	421	0.127333333333333	0.333333333333335
422	0.130333333333333	422	0.127	0.333333333333333
423	0.130333333333333	423	0.126	0.433333333333333
424	0.129666666666667	424	0.125666666666667	0.4
425	0.129333333333333	425	0.125	0.433333333333333
426	0.129	426	0.124333333333333	0.466666666666667
427	0.128	427	0.122666666666667	0.533333333333334
428	0.127333333333333	428	0.122333333333333	0.499999999999999
429	0.127	429	0.121333333333333	0.566666666666667
430	0.127333333333333	430	0.121333333333333	0.599999999999999
431	0.127333333333333	431	0.121333333333333	0.599999999999999
432	0.126666666666667	432	0.120666666666667	0.600000000000002
433	0.126333333333333	433	0.119333333333333	0.699999999999999
434	0.126	434	0.118666666666667	0.733333333333335
435	0.125	435	0.117666666666667	0.733333333333333
436	0.126	436	0.117666666666667	0.833333333333333
437	0.126333333333333	437	0.118	0.833333333333333
438	0.127	438	0.117666666666667	0.933333333333333
439	0.127	439	0.117333333333333	0.966666666666667
440	0.127666666666667	440	0.116666666666667	1.1
441	0.127	441	0.116333333333333	1.06666666666667
442	0.125333333333333	442	0.114333333333333	1.1
443	0.124666666666667	443	0.112666666666667	1.2
444	0.124666666666667	444	0.112333333333333	1.23333333333333
445	0.125666666666667	445	0.112	1.36666666666667
446	0.126	446	0.111333333333333	1.46666666666667
447	0.126	447	0.110333333333333	1.56666666666667
448	0.126333333333333	448	0.109333333333333	1.7
449	0.127333333333333	449	0.11	1.73333333333333
450	0.128333333333333	450	0.110333333333333	1.8
451	0.128666666666667	451	0.11	1.86666666666667
452	0.129666666666667	452	0.109333333333333	2.03333333333333
453	0.131333333333333	453	0.109333333333333	2.2
454	0.132	454	0.108333333333333	2.36666666666667
455	0.133	455	0.108333333333333	2.46666666666667
456	0.133333333333333	456	0.108333333333333	2.5
457	0.134666666666667	457	0.109	2.56666666666667
458	0.137666666666667	458	0.110333333333333	2.73333333333333
459	0.138666666666667	459	0.111333333333333	2.73333333333333
460	0.138333333333333	460	0.109666666666667	2.86666666666667
461	0.137	461	0.106666666666667	3.03333333333334
462	0.135	462	0.104	3.1
463	0.136666666666667	463	0.104666666666667	3.2
464	0.139666666666667	464	0.106666666666667	3.3
465	0.141	465	0.107333333333333	3.36666666666667
466	0.142666666666667	466	0.107333333333333	3.53333333333333
467	0.142333333333333	467	0.106666666666667	3.56666666666667
468	0.142333333333333	468	0.105666666666667	3.66666666666667
469	0.142666666666667	469	0.105666666666667	3.7
470	0.143666666666667	470	0.105	3.86666666666667
471	0.145666666666667	471	0.105333333333333	4.03333333333333
472	0.148	472	0.105666666666667	4.23333333333333
473	0.149666666666667	473	0.106	4.36666666666667
474	0.152333333333333	474	0.106333333333333	4.6
475	0.154333333333333	475	0.106666666666667	4.76666666666667
476	0.156666666666667	476	0.106	5.06666666666667
477	0.159666666666667	477	0.106	5.36666666666667
478	0.161333333333333	478	0.105	5.63333333333333
479	0.164	479	0.105	5.9
480	0.167	480	0.105	6.2
481	0.171	481	0.105333333333333	6.56666666666667
482	0.177333333333333	482	0.108333333333333	6.9
483	0.181666666666667	483	0.11	7.16666666666667
484	0.180333333333333	484	0.106	7.43333333333333
485	0.177333333333333	485	0.1	7.73333333333333
486	0.178333333333333	486	0.099	7.93333333333333
487	0.185333333333333	487	0.102333333333333	8.3
488	0.187	488	0.102666666666667	8.43333333333333
489	0.184	489	0.0993333333333333	8.46666666666667
490	0.185	490	0.100333333333333	8.46666666666667
491	0.189	491	0.104333333333333	8.46666666666667
492	0.187	492	0.103	8.4
493	0.179666666666667	493	0.0963333333333333	8.33333333333333
494	0.174333333333333	494	0.0926666666666667	8.16666666666666
495	0.174333333333333	495	0.0946666666666667	7.96666666666667
496	0.173	496	0.0966666666666667	7.63333333333333
497	0.169666666666667	497	0.0966666666666667	7.3
498	0.164	498	0.095	6.9
499	0.159	499	0.0936666666666667	6.53333333333333
500	0.153	500	0.093	6
501	0.147	501	0.0916666666666667	5.53333333333333
502	0.142666666666667	502	0.0926666666666667	5
503	0.138	503	0.092	4.6
504	0.131666666666667	504	0.0906666666666667	4.1
505	0.124666666666667	505	0.088	3.66666666666667
506	0.118666666666667	506	0.0863333333333333	3.23333333333333
507	0.113666666666667	507	0.0853333333333333	2.83333333333333
508	0.108666666666667	508	0.0846666666666667	2.4
509	0.103333333333333	509	0.083	2.03333333333333
510	0.0986666666666667	510	0.0813333333333333	1.73333333333333
511	0.096	511	0.0806666666666667	1.53333333333333
512	0.091	512	0.078	1.3
513	0.087	513	0.076	1.1
514	0.0826666666666667	514	0.0733333333333333	0.933333333333333
515	0.0793333333333333	515	0.0716666666666667	0.766666666666668
516	0.0766666666666667	516	0.0703333333333333	0.633333333333333
517	0.076	517	0.0706666666666667	0.533333333333333
518	0.0756666666666667	518	0.071	0.466666666666665
519	0.0716666666666667	519	0.0683333333333333	0.333333333333331
520	0.067	520	0.065	0.2
521	0.0633333333333333	521	0.0616666666666667	0.166666666666667
522	0.0623333333333333	522	0.0606666666666667	0.166666666666666
523	0.0623333333333333	523	0.0613333333333333	0.1
524	0.062	524	0.0603333333333333	0.166666666666667
525	0.061	525	0.0603333333333333	0.066666666666667
526	0.0586666666666667	526	0.0583333333333333	0.0333333333333331
527	0.059	527	0.0593333333333333	-0.0333333333333331
528	0.0583333333333333	528	0.059	-0.0666666666666663
529	0.055	529	0.0553333333333333	-0.0333333333333331
530	0.049	530	0.0486666666666667	0.0333333333333331
531	0.0463333333333333	531	0.0463333333333333	0
532	0.0483333333333333	532	0.049	-0.066666666666667
533	0.0496666666666667	533	0.0506666666666667	-0.1
534	0.0486666666666667	534	0.0493333333333333	-0.0666666666666663
535	0.046	535	0.0463333333333333	-0.0333333333333331
536	0.045	536	0.0453333333333333	-0.0333333333333331
537	0.045	537	0.0446666666666667	0.0333333333333331
538	0.045	538	0.0453333333333333	-0.0333333333333331
539	0.0456666666666667	539	0.046	-0.0333333333333331
540	0.0466666666666667	540	0.0473333333333333	-0.0666666666666663
541	0.0476666666666667	541	0.0473333333333333	0.0333333333333338
542	0.0456666666666667	542	0.0463333333333333	-0.0666666666666663
543	0.044	543	0.045	-0.1
544	0.044	544	0.0453333333333333	-0.133333333333333
545	0.045	545	0.0453333333333333	-0.0333333333333331
546	0.046	546	0.0456666666666667	0.0333333333333331
547	0.0453333333333333	547	0.046	-0.066666666666667
548	0.045	548	0.046	-0.1
549	0.046	549	0.047	-0.1
550	0.0473333333333333	550	0.0476666666666667	-0.0333333333333338
551	0.0496666666666667	551	0.0503333333333333	-0.066666666666667
552	0.0516666666666667	552	0.0523333333333333	-0.0666666666666663
553	0.0523333333333333	553	0.0526666666666667	-0.0333333333333338
554	0.0513333333333333	554	0.0513333333333333	0
555	0.0516666666666667	555	0.052	-0.0333333333333331
556	0.0533333333333333	556	0.054	-0.066666666666667
557	0.0553333333333333	557	0.0556666666666667	-0.0333333333333338
558	0.0566666666666667	558	0.0576666666666667	-0.099999999999999
559	0.06	559	0.0606666666666667	-0.066666666666667
560	0.0633333333333333	560	0.0636666666666667	-0.0333333333333324
561	0.0636666666666667	561	0.0633333333333333	0.0333333333333324
562	0.0623333333333333	562	0.063	-0.066666666666667
563	0.0613333333333333	563	0.0616666666666667	-0.0333333333333338
564	0.0623333333333333	564	0.0626666666666667	-0.0333333333333331
565	0.065	565	0.0656666666666667	-0.0666666666666663
566	0.0676666666666667	566	0.0676666666666667	0
567	0.0673333333333333	567	0.068	-0.0666666666666663
568	0.067	568	0.067	0
569	0.0673333333333333	569	0.0676666666666667	-0.0333333333333324
570	0.0683333333333333	570	0.0693333333333333	-0.1
571	0.0693333333333333	571	0.0703333333333333	-0.100000000000001
572	0.0706666666666667	572	0.0723333333333333	-0.166666666666666
573	0.0703333333333333	573	0.0713333333333333	-0.1
574	0.0693333333333333	574	0.0706666666666667	-0.133333333333333
575	0.0683333333333333	575	0.0693333333333333	-0.1
576	0.0696666666666667	576	0.07	-0.0333333333333338
577	0.0686666666666667	577	0.0696666666666667	-0.1
578	0.0673333333333333	578	0.068	-0.0666666666666663
579	0.069	579	0.0696666666666667	-0.0666666666666663
580	0.07	580	0.07	0
581	0.0703333333333333	581	0.07	0.0333333333333324
582	0.0693333333333333	582	0.0696666666666667	-0.0333333333333338
583	0.0693333333333333	583	0.07	-0.0666666666666677
584	0.0713333333333333	584	0.0723333333333333	-0.1
585	0.0723333333333333	585	0.073	-0.0666666666666663
586	0.073	586	0.0733333333333333	-0.0333333333333338
587	0.074	587	0.0746666666666667	-0.0666666666666663
588	0.074	588	0.0743333333333333	-0.0333333333333338
589	0.0743333333333333	589	0.0743333333333333	0
590	0.0733333333333333	590	0.0736666666666667	-0.0333333333333324
591	0.0713333333333333	591	0.071	0.0333333333333324
592	0.07	592	0.07	0
593	0.072	593	0.0726666666666667	-0.0666666666666649
594	0.073	594	0.0746666666666667	-0.166666666666666
595	0.0733333333333333	595	0.0746666666666667	-0.133333333333333
596	0.074	596	0.0746666666666667	-0.0666666666666663
597	0.0743333333333333	597	0.0756666666666667	-0.133333333333333
598	0.074	598	0.0753333333333333	-0.133333333333334
599	0.073	599	0.0753333333333333	-0.233333333333334
600	0.075	600	0.0766666666666667	-0.166666666666666
601	0.0766666666666667	601	0.0776666666666667	-0.1
602	0.0773333333333333	602	0.0783333333333333	-0.1
603	0.0776666666666667	603	0.0783333333333333	-0.0666666666666677
604	0.0773333333333333	604	0.078	-0.0666666666666663
605	0.0763333333333333	605	0.0766666666666667	-0.0333333333333324
606	0.075	606	0.0746666666666667	0.0333333333333338
607	0.0753333333333333	607	0.076	-0.0666666666666663
608	0.0783333333333333	608	0.0796666666666667	-0.133333333333333
609	0.079	609	0.0806666666666667	-0.166666666666666
610	0.0776666666666667	610	0.0793333333333333	-0.166666666666668
611	0.076	611	0.077	-0.1
612	0.077	612	0.0783333333333333	-0.133333333333334
613	0.08	613	0.081	-0.1
614	0.082	614	0.082	0
615	0.0826666666666667	615	0.0826666666666667	0
616	0.082	616	0.0836666666666667	-0.166666666666666
617	0.0806666666666667	617	0.083	-0.233333333333334
618	0.081	618	0.0823333333333333	-0.133333333333334
619	0.0806666666666667	619	0.082	-0.133333333333334
620	0.081	620	0.082	-0.1
621	0.0826666666666667	621	0.0833333333333333	-0.0666666666666677
622	0.0846666666666667	622	0.0843333333333333	0.0333333333333338
623	0.088	623	0.0873333333333333	0.0666666666666663
624	0.088	624	0.0876666666666667	0.0333333333333338
625	0.0863333333333333	625	0.0866666666666667	-0.0333333333333324
626	0.087	626	0.0883333333333333	-0.133333333333334
627	0.0863333333333333	627	0.089	-0.266666666666666
628	0.087	628	0.0886666666666667	-0.166666666666666
629	0.0873333333333333	629	0.088	-0.0666666666666663
630	0.088	630	0.0886666666666667	-0.0666666666666663
631	0.088	631	0.0893333333333333	-0.133333333333334
632	0.0883333333333333	632	0.089	-0.0666666666666663
633	0.0896666666666667	633	0.0906666666666667	-0.1
634	0.0893333333333333	634	0.091	-0.166666666666666
635	0.0883333333333333	635	0.091	-0.266666666666666
636	0.089	636	0.091	-0.2
637	0.0913333333333333	637	0.0913333333333333	0
638	0.092	638	0.092	0
639	0.0916666666666667	639	0.0926666666666667	-0.1
640	0.092	640	0.0933333333333333	-0.133333333333334
641	0.0913333333333333	641	0.0933333333333333	-0.2
642	0.0926666666666667	642	0.0936666666666667	-0.1
643	0.0923333333333333	643	0.094	-0.166666666666666
644	0.0956666666666667	644	0.0963333333333333	-0.0666666666666677
645	0.097	645	0.0976666666666667	-0.0666666666666663
646	0.098	646	0.0983333333333333	-0.0333333333333338
647	0.0963333333333333	647	0.0973333333333333	-0.1
648	0.0943333333333333	648	0.0943333333333333	0
649	0.0943333333333333	649	0.0953333333333333	-0.1
650	0.097	650	0.0983333333333333	-0.133333333333334
651	0.0986666666666667	651	0.100666666666667	-0.2
652	0.0976666666666667	652	0.099	-0.133333333333334
653	0.0973333333333333	653	0.098	-0.0666666666666663
654	0.097	654	0.0976666666666667	-0.0666666666666663
655	0.0956666666666667	655	0.0973333333333333	-0.166666666666668
656	0.0946666666666667	656	0.095	-0.0333333333333338
657	0.095	657	0.094	0.1
658	0.096	658	0.0963333333333333	-0.0333333333333338
659	0.097	659	0.098	-0.1
660	0.096	660	0.0973333333333333	-0.133333333333334
661	0.0953333333333333	661	0.096	-0.0666666666666663
662	0.095	662	0.096	-0.1
663	0.0956666666666667	663	0.0963333333333333	-0.0666666666666677
664	0.0973333333333333	664	0.0986666666666667	-0.133333333333333
665	0.097	665	0.0983333333333333	-0.133333333333334
666	0.096	666	0.0973333333333333	-0.133333333333334
667	0.096	667	0.0963333333333333	-0.0333333333333338
668	0.0953333333333333	668	0.096	-0.0666666666666663
669	0.094	669	0.096	-0.2
670	0.095	670	0.097	-0.2
671	0.095	671	0.0963333333333333	-0.133333333333334
672	0.0956666666666667	672	0.0966666666666667	-0.1
673	0.0956666666666667	673	0.0976666666666667	-0.2
674	0.0966666666666667	674	0.098	-0.133333333333334
675	0.0946666666666667	675	0.0963333333333333	-0.166666666666668
676	0.0943333333333333	676	0.0956666666666667	-0.133333333333333
677	0.0956666666666667	677	0.0956666666666667	0
678	0.0956666666666667	678	0.0953333333333333	0.0333333333333324
679	0.0953333333333333	679	0.0963333333333333	-0.1
680	0.0963333333333333	680	0.098	-0.166666666666666
681	0.097	681	0.099	-0.2
682	0.097	682	0.0986666666666667	-0.166666666666666
683	0.0976666666666667	683	0.0986666666666667	-0.1
684	0.0973333333333333	684	0.0976666666666667	-0.0333333333333324
685	0.095	685	0.0966666666666667	-0.166666666666666
686	0.0933333333333333	686	0.095	-0.166666666666666
687	0.0943333333333333	687	0.0963333333333333	-0.2
688	0.0966666666666667	688	0.0966666666666667	0
689	0.0966666666666667	689	0.0963333333333333	0.0333333333333324
690	0.0953333333333333	690	0.095	0.0333333333333338
691	0.093	691	0.094	-0.1
692	0.094	692	0.0953333333333333	-0.133333333333334
693	0.0946666666666667	693	0.095	-0.0333333333333338
694	0.0956666666666667	694	0.0966666666666667	-0.1
695	0.094	695	0.0963333333333333	-0.233333333333334
696	0.0946666666666667	696	0.0973333333333333	-0.266666666666668
697	0.0963333333333333	697	0.0986666666666667	-0.233333333333333
698	0.0973333333333333	698	0.099	-0.166666666666666
699	0.0976666666666667	699	0.0986666666666667	-0.1
700	0.097	700	0.0983333333333333	-0.133333333333334
701	0.097	701	0.0976666666666667	-0.0666666666666663
702	0.0956666666666667	702	0.0963333333333333	-0.0666666666666677
703	0.0936666666666667	703	0.096	-0.233333333333334
704	0.092	704	0.0953333333333333	-0.333333333333334
705	0.0916666666666667	705	0.094	-0.233333333333334
706	0.0956666666666667	706	0.097	-0.133333333333334
707	0.0983333333333333	707	0.099	-0.0666666666666663
708	0.0996666666666667	708	0.101	-0.133333333333334
709	0.099	709	0.0993333333333333	-0.0333333333333338
710	0.0993333333333333	710	0.0996666666666667	-0.0333333333333324
711	0.0956666666666667	711	0.098	-0.233333333333334
712	0.0983333333333333	712	0.1	-0.166666666666666
713	0.100666666666667	713	0.101333333333333	-0.0666666666666677
714	0.101666666666667	714	0.102	-0.0333333333333338
715	0.101666666666667	715	0.101666666666667	0
716	0.101	716	0.101333333333333	-0.0333333333333324
717	0.1	717	0.1	0
718	0.0983333333333333	718	0.0993333333333333	-0.099999999999999
719	0.0983333333333333	719	0.0996666666666667	-0.133333333333333
720	0.101666666666667	720	0.103	-0.133333333333334
721	0.102666666666667	721	0.102666666666667	0
722	0.102333333333333	722	0.102333333333333	0
723	0.101333333333333	723	0.100666666666667	0.0666666666666663
724	0.103	724	0.102666666666667	0.0333333333333324
725	0.100666666666667	725	0.101	-0.0333333333333338
726	0.100666666666667	726	0.102	-0.133333333333334
727	0.102	727	0.103	-0.099999999999999
728	0.105	728	0.105333333333333	-0.0333333333333338
729	0.102333333333333	729	0.103666666666667	-0.133333333333333
730	0.102333333333333	730	0.103666666666667	-0.133333333333334
731	0.104	731	0.106	-0.2
732	0.108	732	0.108333333333333	-0.0333333333333338
733	0.108666666666667	733	0.109	-0.0333333333333338
734	0.110666666666667	734	0.110666666666667	0
735	0.111333333333333	735	0.111666666666667	-0.0333333333333324
736	0.109333333333333	736	0.11	-0.0666666666666663
737	0.107333333333333	737	0.108	-0.0666666666666663
738	0.108	738	0.108666666666667	-0.0666666666666663
739	0.111666666666667	739	0.111333333333333	0.0333333333333324
740	0.114333333333333	740	0.114333333333333	0
741	0.116666666666667	741	0.116333333333333	0.0333333333333338
742	0.112333333333333	742	0.114	-0.166666666666666
743	0.112666666666667	743	0.115666666666667	-0.3
744	0.117	744	0.119	-0.200000000000002
745	0.116666666666667	745	0.119	-0.233333333333333
746	0.114	746	0.117333333333333	-0.333333333333333
747	0.113333333333333	747	0.118	-0.466666666666665
748	0.112333333333333	748	0.116333333333333	-0.4
749	0.109666666666667	749	0.112333333333333	-0.266666666666668
750	0.111333333333333	750	0.112333333333333	-0.1
