# Supplementary material for: Virus lasers for biological detection
Source: Nat Commun. 2019 Aug 9;10:3594. doi: 10.1038/s41467-019-11604-z (PMC6689004; doi:10.1038/s41467-019-11604-z)
Supplement: Supplementary file 5 — Source Data [file 41467_2019_11604_MOESM5_ESM.zip › s_fig_2b_FL_source.csv]

Wavelength (nm)	Absorbance	Wavelength (nm)	Absorbance	Wavelength (nm)	Absorbance	N total	Mean	Standard Deviation	SE of mean
						Statistics On Rows of [2016dec16_fluorescein_just_M13_2]FL!Col("Absorbance") [2016dec16_fluorescein_just_M13_2]FL!Col("Absorbance") [2016dec16_fluorescein_just_M13_2]FL!Col("Absorbance")	Statistics On Rows of [2016dec16_fluorescein_just_M13_2]FL!Col("Absorbance") [2016dec16_fluorescein_just_M13_2]FL!Col("Absorbance") [2016dec16_fluorescein_just_M13_2]FL!Col("Absorbance")	Statistics On Rows of [2016dec16_fluorescein_just_M13_2]FL!Col("Absorbance") [2016dec16_fluorescein_just_M13_2]FL!Col("Absorbance") [2016dec16_fluorescein_just_M13_2]FL!Col("Absorbance")	Statistics On Rows of [2016dec16_fluorescein_just_M13_2]FL!Col("Absorbance") [2016dec16_fluorescein_just_M13_2]FL!Col("Absorbance") [2016dec16_fluorescein_just_M13_2]FL!Col("Absorbance")
220	1.06	220	1.053	220	1.049	3	1.054	0.00556776436283009	0.00321455025366436
221	0.914	221	0.896	221	0.887	3	0.899	0.0137477270848676	0.0079372539331938
222	0.788	222	0.785	222	0.773	3	0.782	0.00793725393319378	0.00458257569495584
223	0.731	223	0.731	223	0.722	3	0.728	0.00519615242270665	0.00300000000000001
224	0.675	224	0.675	224	0.665	3	0.671666666666667	0.00577350269189626	0.00333333333333334
225	0.627	225	0.626	225	0.616	3	0.623	0.00608276253029822	0.00351188458428425
226	0.594	226	0.592	226	0.587	3	0.591	0.00360555127546402	0.00208166599946615
227	0.571	227	0.57	227	0.567	3	0.569333333333333	0.00208166599946611	0.00120185042515465
228	0.556	228	0.553	228	0.554	3	0.554333333333333	0.00152752523165192	8.8191710368818E-4
229	0.545	229	0.543	229	0.543	3	0.543666666666667	0.00115470053837925	6.66666666666667E-4
230	0.536	230	0.534	230	0.534	3	0.534666666666667	0.00115470053837925	6.66666666666667E-4
231	0.527	231	0.526	231	0.525	3	0.526	9.99999999999973E-4	5.7735026918961E-4
232	0.521	232	0.521	232	0.522	3	0.521333333333333	5.77350269189642E-4	3.33333333333343E-4
233	0.519	233	0.517	233	0.52	3	0.518666666666667	0.00152752523165195	8.81917103688201E-4
234	0.517	234	0.517	234	0.518	3	0.517333333333333	5.77350269189642E-4	3.33333333333343E-4
235	0.516	235	0.515	235	0.515	3	0.515333333333333	5.77350269189626E-4	3.33333333333334E-4
236	0.513	236	0.513	236	0.512	3	0.512666666666667	5.77350269189642E-4	3.33333333333343E-4
237	0.511	237	0.51	237	0.509	3	0.51	9.99999999999973E-4	5.7735026918961E-4
238	0.507	238	0.506	238	0.506	3	0.506333333333333	5.77350269189626E-4	3.33333333333334E-4
239	0.505	239	0.503	239	0.504	3	0.504	9.99999999999973E-4	5.7735026918961E-4
240	0.503	240	0.501	240	0.5	3	0.501333333333333	0.00152752523165198	8.81917103688215E-4
241	0.503	241	0.499	241	0.499	3	0.500333333333333	0.0023094010767585	0.00133333333333333
242	0.5	242	0.496	242	0.496	3	0.497333333333333	0.0023094010767585	0.00133333333333333
243	0.493	243	0.491	243	0.492	3	0.492	1E-3	5.77350269189626E-4
244	0.485	244	0.485	244	0.487	3	0.485666666666667	0.00115470053837925	6.66666666666667E-4
245	0.478	245	0.478	245	0.478	3	0.478	0	0
246	0.472	246	0.471	246	0.47	3	0.471	1E-3	5.77350269189626E-4
247	0.464	247	0.462	247	0.462	3	0.462666666666667	0.00115470053837925	6.66666666666667E-4
248	0.456	248	0.455	248	0.456	3	0.455666666666667	5.77350269189626E-4	3.33333333333334E-4
249	0.447	249	0.446	249	0.448	3	0.447	1E-3	5.77350269189626E-4
250	0.438	250	0.437	250	0.438	3	0.437666666666667	5.77350269189626E-4	3.33333333333334E-4
251	0.431	251	0.429	251	0.429	3	0.429666666666667	0.00115470053837925	6.66666666666667E-4
252	0.421	252	0.419	252	0.419	3	0.419666666666667	0.00115470053837925	6.66666666666667E-4
253	0.411	253	0.409	253	0.409	3	0.409666666666667	0.00115470053837925	6.66666666666667E-4
254	0.399	254	0.398	254	0.397	3	0.398	1E-3	5.77350269189626E-4
255	0.387	255	0.386	255	0.387	3	0.386666666666667	5.77350269189626E-4	3.33333333333334E-4
256	0.377	256	0.376	256	0.377	3	0.376666666666667	5.77350269189626E-4	3.33333333333334E-4
257	0.369	257	0.366	257	0.367	3	0.367333333333333	0.00152752523165195	8.81917103688198E-4
258	0.361	258	0.358	258	0.358	3	0.359	0.00173205080756888	1E-3
259	0.353	259	0.351	259	0.35	3	0.351333333333333	0.00152752523165195	8.81917103688198E-4
260	0.344	260	0.343	260	0.343	3	0.343333333333333	5.77350269189594E-4	3.33333333333315E-4
261	0.334	261	0.334	261	0.336	3	0.334666666666667	0.00115470053837925	6.66666666666667E-4
262	0.326	262	0.325	262	0.327	3	0.326	1E-3	5.77350269189626E-4
263	0.317	263	0.316	263	0.318	3	0.317	1E-3	5.77350269189626E-4
264	0.31	264	0.307	264	0.31	3	0.309	0.00173205080756888	1E-3
265	0.302	265	0.298	265	0.301	3	0.300333333333333	0.00208166599946613	0.00120185042515466
266	0.293	266	0.29	266	0.292	3	0.291666666666667	0.00152752523165195	8.81917103688198E-4
267	0.284	267	0.283	267	0.284	3	0.283666666666667	5.77350269189626E-4	3.33333333333334E-4
268	0.276	268	0.277	268	0.277	3	0.276666666666667	5.77350269189626E-4	3.33333333333334E-4
269	0.272	269	0.272	269	0.273	3	0.272333333333333	5.77350269189626E-4	3.33333333333334E-4
270	0.269	270	0.267	270	0.269	3	0.268333333333333	0.00115470053837925	6.66666666666667E-4
271	0.265	271	0.262	271	0.264	3	0.263666666666667	0.00152752523165195	8.81917103688198E-4
272	0.259	272	0.257	272	0.258	3	0.258	1E-3	5.77350269189626E-4
273	0.254	273	0.252	273	0.254	3	0.253333333333333	0.00115470053837925	6.66666666666667E-4
274	0.25	274	0.249	274	0.25	3	0.249666666666667	5.77350269189626E-4	3.33333333333334E-4
275	0.247	275	0.245	275	0.246	3	0.246	1E-3	5.77350269189626E-4
276	0.243	276	0.241	276	0.242	3	0.242	1E-3	5.77350269189626E-4
277	0.239	277	0.238	277	0.237	3	0.238	1E-3	5.77350269189626E-4
278	0.235	278	0.233	278	0.233	3	0.233666666666667	0.00115470053837924	6.66666666666658E-4
279	0.23	279	0.229	279	0.229	3	0.229333333333333	5.77350269189626E-4	3.33333333333334E-4
280	0.226	280	0.224	280	0.225	3	0.225	1E-3	5.77350269189626E-4
281	0.223	281	0.221	281	0.222	3	0.222	1E-3	5.77350269189626E-4
282	0.221	282	0.22	282	0.22	3	0.220333333333333	5.77350269189626E-4	3.33333333333334E-4
283	0.218	283	0.216	283	0.217	3	0.217	1E-3	5.77350269189626E-4
284	0.215	284	0.213	284	0.213	3	0.213666666666667	0.00115470053837925	6.66666666666667E-4
285	0.211	285	0.21	285	0.209	3	0.21	1E-3	5.77350269189626E-4
286	0.207	286	0.206	286	0.205	3	0.206	1E-3	5.77350269189626E-4
287	0.202	287	0.201	287	0.201	3	0.201333333333333	5.77350269189626E-4	3.33333333333334E-4
288	0.196	288	0.195	288	0.196	3	0.195666666666667	5.77350269189626E-4	3.33333333333334E-4
289	0.191	289	0.19	289	0.19	3	0.190333333333333	5.77350269189626E-4	3.33333333333334E-4
290	0.187	290	0.185	290	0.186	3	0.186	1E-3	5.77350269189626E-4
291	0.182	291	0.181	291	0.181	3	0.181333333333333	5.77350269189626E-4	3.33333333333334E-4
292	0.178	292	0.177	292	0.178	3	0.177666666666667	5.77350269189626E-4	3.33333333333334E-4
293	0.174	293	0.173	293	0.174	3	0.173666666666667	5.77350269189626E-4	3.33333333333334E-4
294	0.172	294	0.17	294	0.171	3	0.171	9.99999999999987E-4	5.77350269189618E-4
295	0.17	295	0.168	295	0.168	3	0.168666666666667	0.00115470053837925	6.66666666666667E-4
296	0.168	296	0.166	296	0.166	3	0.166666666666667	0.00115470053837925	6.66666666666667E-4
297	0.166	297	0.164	297	0.164	3	0.164666666666667	0.00115470053837925	6.66666666666667E-4
298	0.163	298	0.161	298	0.161	3	0.161666666666667	0.00115470053837925	6.66666666666667E-4
299	0.161	299	0.159	299	0.16	3	0.16	1E-3	5.77350269189626E-4
300	0.159	300	0.158	300	0.158	3	0.158333333333333	5.77350269189626E-4	3.33333333333334E-4
301	0.157	301	0.156	301	0.156	3	0.156333333333333	5.77350269189626E-4	3.33333333333334E-4
302	0.155	302	0.155	302	0.155	3	0.155	0	0
303	0.154	303	0.154	303	0.154	3	0.154	0	0
304	0.153	304	0.153	304	0.153	3	0.153	0	0
305	0.153	305	0.152	305	0.152	3	0.152333333333333	5.77350269189626E-4	3.33333333333334E-4
306	0.152	306	0.151	306	0.151	3	0.151333333333333	5.77350269189626E-4	3.33333333333334E-4
307	0.152	307	0.151	307	0.151	3	0.151333333333333	5.77350269189626E-4	3.33333333333334E-4
308	0.151	308	0.15	308	0.15	3	0.150333333333333	5.77350269189626E-4	3.33333333333334E-4
309	0.151	309	0.15	309	0.148	3	0.149666666666667	0.00152752523165195	8.81917103688198E-4
310	0.149	310	0.148	310	0.147	3	0.148	1E-3	5.77350269189626E-4
311	0.148	311	0.147	311	0.146	3	0.147	1E-3	5.77350269189626E-4
312	0.147	312	0.146	312	0.146	3	0.146333333333333	5.77350269189626E-4	3.33333333333334E-4
313	0.148	313	0.145	313	0.145	3	0.146	0.00173205080756888	1E-3
314	0.146	314	0.145	314	0.144	3	0.145	1E-3	5.77350269189626E-4
315	0.145	315	0.144	315	0.144	3	0.144333333333333	5.77350269189626E-4	3.33333333333334E-4
316	0.144	316	0.143	316	0.143	3	0.143333333333333	5.77350269189626E-4	3.33333333333334E-4
317	0.143	317	0.142	317	0.142	3	0.142333333333333	5.77350269189626E-4	3.33333333333334E-4
318	0.144	318	0.143	318	0.143	3	0.143333333333333	5.77350269189626E-4	3.33333333333334E-4
319	0.144	319	0.143	319	0.142	3	0.143	1E-3	5.77350269189626E-4
320	0.145	320	0.143	320	0.143	3	0.143666666666667	0.00115470053837925	6.66666666666667E-4
321	0.145	321	0.143	321	0.142	3	0.143333333333333	0.00152752523165195	8.81917103688198E-4
322	0.145	322	0.143	322	0.142	3	0.143333333333333	0.00152752523165195	8.81917103688198E-4
323	0.144	323	0.143	323	0.141	3	0.142666666666667	0.00152752523165195	8.81917103688198E-4
324	0.14	324	0.14	324	0.138	3	0.139333333333333	0.00115470053837925	6.66666666666667E-4
325	0.137	325	0.137	325	0.136	3	0.136666666666667	5.77350269189626E-4	3.33333333333334E-4
326	0.137	326	0.136	326	0.136	3	0.136333333333333	5.77350269189626E-4	3.33333333333334E-4
327	0.139	327	0.138	327	0.139	3	0.138666666666667	5.77350269189626E-4	3.33333333333334E-4
328	0.139	328	0.139	328	0.139	3	0.139	0	0
329	0.137	329	0.138	329	0.137	3	0.137333333333333	5.77350269189626E-4	3.33333333333334E-4
330	0.135	330	0.134	330	0.133	3	0.134	1E-3	5.77350269189626E-4
331	0.134	331	0.132	331	0.131	3	0.132333333333333	0.00152752523165195	8.81917103688198E-4
332	0.133	332	0.132	332	0.131	3	0.132	1E-3	5.77350269189626E-4
333	0.133	333	0.132	333	0.131	3	0.132	1E-3	5.77350269189626E-4
334	0.131	334	0.131	334	0.13	3	0.130666666666667	5.77350269189626E-4	3.33333333333334E-4
335	0.131	335	0.13	335	0.13	3	0.130333333333333	5.77350269189626E-4	3.33333333333334E-4
336	0.13	336	0.129	336	0.128	3	0.129	1E-3	5.77350269189626E-4
337	0.13	337	0.129	337	0.128	3	0.129	1E-3	5.77350269189626E-4
338	0.129	338	0.128	338	0.127	3	0.128	1E-3	5.77350269189626E-4
339	0.126	339	0.127	339	0.126	3	0.126333333333333	5.77350269189626E-4	3.33333333333334E-4
340	0.127	340	0.127	340	0.126	3	0.126666666666667	5.77350269189626E-4	3.33333333333334E-4
341	0.126	341	0.125	341	0.126	3	0.125666666666667	5.77350269189626E-4	3.33333333333334E-4
342	0.127	342	0.126	342	0.126	3	0.126333333333333	5.77350269189626E-4	3.33333333333334E-4
343	0.127	343	0.125	343	0.125	3	0.125666666666667	0.00115470053837925	6.66666666666667E-4
344	0.127	344	0.126	344	0.125	3	0.126	1E-3	5.77350269189626E-4
345	0.127	345	0.125	345	0.124	3	0.125333333333333	0.00152752523165195	8.81917103688198E-4
346	0.126	346	0.125	346	0.124	3	0.125	1E-3	5.77350269189626E-4
347	0.126	347	0.125	347	0.124	3	0.125	1E-3	5.77350269189626E-4
348	0.125	348	0.125	348	0.124	3	0.124666666666667	5.77350269189626E-4	3.33333333333334E-4
349	0.126	349	0.126	349	0.125	3	0.125666666666667	5.77350269189626E-4	3.33333333333334E-4
350	0.126	350	0.125	350	0.125	3	0.125333333333333	5.77350269189626E-4	3.33333333333334E-4
351	0.126	351	0.125	351	0.125	3	0.125333333333333	5.77350269189626E-4	3.33333333333334E-4
352	0.125	352	0.124	352	0.125	3	0.124666666666667	5.77350269189626E-4	3.33333333333334E-4
353	0.125	353	0.124	353	0.123	3	0.124	1E-3	5.77350269189626E-4
354	0.124	354	0.123	354	0.122	3	0.123	1E-3	5.77350269189626E-4
355	0.124	355	0.123	355	0.121	3	0.122666666666667	0.00152752523165195	8.81917103688198E-4
356	0.124	356	0.122	356	0.121	3	0.122333333333333	0.00152752523165195	8.81917103688198E-4
357	0.123	357	0.12	357	0.12	3	0.121	0.00173205080756888	1E-3
358	0.121	358	0.12	358	0.119	3	0.12	1E-3	5.77350269189626E-4
359	0.121	359	0.12	359	0.119	3	0.12	1E-3	5.77350269189626E-4
360	0.122	360	0.122	360	0.12	3	0.121333333333333	0.00115470053837925	6.66666666666667E-4
361	0.123	361	0.122	361	0.121	3	0.122	1E-3	5.77350269189626E-4
362	0.122	362	0.121	362	0.121	3	0.121333333333333	5.77350269189626E-4	3.33333333333334E-4
363	0.121	363	0.12	363	0.121	3	0.120666666666667	5.77350269189626E-4	3.33333333333334E-4
364	0.121	364	0.12	364	0.121	3	0.120666666666667	5.77350269189626E-4	3.33333333333334E-4
365	0.123	365	0.122	365	0.123	3	0.122666666666667	5.77350269189626E-4	3.33333333333334E-4
366	0.125	366	0.123	366	0.123	3	0.123666666666667	0.00115470053837925	6.66666666666667E-4
367	0.124	367	0.124	367	0.123	3	0.123666666666667	5.77350269189626E-4	3.33333333333334E-4
368	0.125	368	0.123	368	0.123	3	0.123666666666667	0.00115470053837925	6.66666666666667E-4
369	0.125	369	0.123	369	0.123	3	0.123666666666667	0.00115470053837925	6.66666666666667E-4
370	0.125	370	0.123	370	0.122	3	0.123333333333333	0.00152752523165195	8.81917103688198E-4
371	0.124	371	0.124	371	0.123	3	0.123666666666667	5.77350269189626E-4	3.33333333333334E-4
372	0.124	372	0.124	372	0.123	3	0.123666666666667	5.77350269189626E-4	3.33333333333334E-4
373	0.124	373	0.125	373	0.124	3	0.124333333333333	5.77350269189626E-4	3.33333333333334E-4
374	0.124	374	0.124	374	0.123	3	0.123666666666667	5.77350269189626E-4	3.33333333333334E-4
375	0.124	375	0.124	375	0.123	3	0.123666666666667	5.77350269189626E-4	3.33333333333334E-4
376	0.125	376	0.123	376	0.123	3	0.123666666666667	0.00115470053837925	6.66666666666667E-4
377	0.125	377	0.123	377	0.123	3	0.123666666666667	0.00115470053837925	6.66666666666667E-4
378	0.125	378	0.123	378	0.124	3	0.124	1E-3	5.77350269189626E-4
379	0.125	379	0.122	379	0.124	3	0.123666666666667	0.00152752523165195	8.81917103688198E-4
380	0.125	380	0.123	380	0.124	3	0.124	1E-3	5.77350269189626E-4
381	0.125	381	0.124	381	0.124	3	0.124333333333333	5.77350269189626E-4	3.33333333333334E-4
382	0.126	382	0.124	382	0.124	3	0.124666666666667	0.00115470053837925	6.66666666666667E-4
383	0.127	383	0.124	383	0.124	3	0.125	0.00173205080756888	1E-3
384	0.128	384	0.124	384	0.126	3	0.126	0.002	0.00115470053837925
385	0.128	385	0.125	385	0.126	3	0.126333333333333	0.00152752523165195	8.81917103688198E-4
386	0.127	386	0.125	386	0.125	3	0.125666666666667	0.00115470053837925	6.66666666666667E-4
387	0.127	387	0.126	387	0.124	3	0.125666666666667	0.00152752523165195	8.81917103688198E-4
388	0.127	388	0.126	388	0.125	3	0.126	1E-3	5.77350269189626E-4
389	0.127	389	0.126	389	0.125	3	0.126	1E-3	5.77350269189626E-4
390	0.127	390	0.126	390	0.125	3	0.126	1E-3	5.77350269189626E-4
391	0.126	391	0.125	391	0.124	3	0.125	1E-3	5.77350269189626E-4
392	0.125	392	0.125	392	0.124	3	0.124666666666667	5.77350269189626E-4	3.33333333333334E-4
393	0.124	393	0.124	393	0.124	3	0.124	0	0
394	0.125	394	0.124	394	0.124	3	0.124333333333333	5.77350269189626E-4	3.33333333333334E-4
395	0.126	395	0.125	395	0.124	3	0.125	1E-3	5.77350269189626E-4
396	0.127	396	0.126	396	0.125	3	0.126	1E-3	5.77350269189626E-4
397	0.127	397	0.126	397	0.125	3	0.126	1E-3	5.77350269189626E-4
398	0.128	398	0.127	398	0.126	3	0.127	1E-3	5.77350269189626E-4
399	0.128	399	0.127	399	0.126	3	0.127	1E-3	5.77350269189626E-4
400	0.128	400	0.126	400	0.126	3	0.126666666666667	0.00115470053837925	6.66666666666667E-4
401	0.128	401	0.126	401	0.126	3	0.126666666666667	0.00115470053837925	6.66666666666667E-4
402	0.128	402	0.126	402	0.126	3	0.126666666666667	0.00115470053837925	6.66666666666667E-4
403	0.128	403	0.127	403	0.127	3	0.127333333333333	5.77350269189626E-4	3.33333333333334E-4
404	0.129	404	0.127	404	0.127	3	0.127666666666667	0.00115470053837925	6.66666666666667E-4
405	0.128	405	0.128	405	0.127	3	0.127666666666667	5.77350269189626E-4	3.33333333333334E-4
406	0.13	406	0.129	406	0.127	3	0.128666666666667	0.00152752523165195	8.81917103688198E-4
407	0.13	407	0.129	407	0.128	3	0.129	1E-3	5.77350269189626E-4
408	0.131	408	0.129	408	0.128	3	0.129333333333333	0.00152752523165195	8.81917103688198E-4
409	0.131	409	0.13	409	0.128	3	0.129666666666667	0.00152752523165195	8.81917103688198E-4
410	0.13	410	0.129	410	0.128	3	0.129	1E-3	5.77350269189626E-4
411	0.13	411	0.128	411	0.127	3	0.128333333333333	0.00152752523165195	8.81917103688198E-4
412	0.128	412	0.127	412	0.126	3	0.127	1E-3	5.77350269189626E-4
413	0.129	413	0.127	413	0.126	3	0.127333333333333	0.00152752523165195	8.81917103688198E-4
414	0.129	414	0.128	414	0.127	3	0.128	1E-3	5.77350269189626E-4
415	0.129	415	0.128	415	0.127	3	0.128	1E-3	5.77350269189626E-4
416	0.129	416	0.127	416	0.126	3	0.127333333333333	0.00152752523165195	8.81917103688198E-4
417	0.128	417	0.126	417	0.125	3	0.126333333333333	0.00152752523165195	8.81917103688198E-4
418	0.128	418	0.126	418	0.126	3	0.126666666666667	0.00115470053837925	6.66666666666667E-4
419	0.129	419	0.128	419	0.127	3	0.128	1E-3	5.77350269189626E-4
420	0.131	420	0.13	420	0.129	3	0.13	1E-3	5.77350269189626E-4
421	0.131	421	0.131	421	0.13	3	0.130666666666667	5.77350269189626E-4	3.33333333333334E-4
422	0.131	422	0.13	422	0.13	3	0.130333333333333	5.77350269189626E-4	3.33333333333334E-4
423	0.131	423	0.13	423	0.13	3	0.130333333333333	5.77350269189626E-4	3.33333333333334E-4
424	0.131	424	0.129	424	0.129	3	0.129666666666667	0.00115470053837925	6.66666666666667E-4
425	0.13	425	0.13	425	0.128	3	0.129333333333333	0.00115470053837925	6.66666666666667E-4
426	0.13	426	0.129	426	0.128	3	0.129	1E-3	5.77350269189626E-4
427	0.129	427	0.128	427	0.127	3	0.128	1E-3	5.77350269189626E-4
428	0.129	428	0.127	428	0.126	3	0.127333333333333	0.00152752523165195	8.81917103688198E-4
429	0.128	429	0.127	429	0.126	3	0.127	1E-3	5.77350269189626E-4
430	0.128	430	0.127	430	0.127	3	0.127333333333333	5.77350269189626E-4	3.33333333333334E-4
431	0.128	431	0.127	431	0.127	3	0.127333333333333	5.77350269189626E-4	3.33333333333334E-4
432	0.127	432	0.127	432	0.126	3	0.126666666666667	5.77350269189626E-4	3.33333333333334E-4
433	0.127	433	0.127	433	0.125	3	0.126333333333333	0.00115470053837925	6.66666666666667E-4
434	0.127	434	0.126	434	0.125	3	0.126	1E-3	5.77350269189626E-4
435	0.126	435	0.125	435	0.124	3	0.125	1E-3	5.77350269189626E-4
436	0.127	436	0.126	436	0.125	3	0.126	1E-3	5.77350269189626E-4
437	0.127	437	0.126	437	0.126	3	0.126333333333333	5.77350269189626E-4	3.33333333333334E-4
438	0.128	438	0.127	438	0.126	3	0.127	1E-3	5.77350269189626E-4
439	0.128	439	0.127	439	0.126	3	0.127	1E-3	5.77350269189626E-4
440	0.129	440	0.128	440	0.126	3	0.127666666666667	0.00152752523165195	8.81917103688198E-4
441	0.128	441	0.127	441	0.126	3	0.127	1E-3	5.77350269189626E-4
442	0.126	442	0.126	442	0.124	3	0.125333333333333	0.00115470053837925	6.66666666666667E-4
443	0.126	443	0.125	443	0.123	3	0.124666666666667	0.00152752523165195	8.81917103688198E-4
444	0.126	444	0.124	444	0.124	3	0.124666666666667	0.00115470053837925	6.66666666666667E-4
445	0.127	445	0.125	445	0.125	3	0.125666666666667	0.00115470053837925	6.66666666666667E-4
446	0.127	446	0.126	446	0.125	3	0.126	1E-3	5.77350269189626E-4
447	0.127	447	0.126	447	0.125	3	0.126	1E-3	5.77350269189626E-4
448	0.128	448	0.126	448	0.125	3	0.126333333333333	0.00152752523165195	8.81917103688198E-4
449	0.129	449	0.127	449	0.126	3	0.127333333333333	0.00152752523165195	8.81917103688198E-4
450	0.13	450	0.128	450	0.127	3	0.128333333333333	0.00152752523165195	8.81917103688198E-4
451	0.13	451	0.129	451	0.127	3	0.128666666666667	0.00152752523165195	8.81917103688198E-4
452	0.131	452	0.13	452	0.128	3	0.129666666666667	0.00152752523165195	8.81917103688198E-4
453	0.133	453	0.131	453	0.13	3	0.131333333333333	0.00152752523165195	8.81917103688198E-4
454	0.133	454	0.132	454	0.131	3	0.132	1E-3	5.77350269189626E-4
455	0.134	455	0.133	455	0.132	3	0.133	1E-3	5.77350269189626E-4
456	0.134	456	0.134	456	0.132	3	0.133333333333333	0.00115470053837925	6.66666666666667E-4
457	0.136	457	0.135	457	0.133	3	0.134666666666667	0.00152752523165195	8.81917103688198E-4
458	0.139	458	0.138	458	0.136	3	0.137666666666667	0.00152752523165195	8.81917103688198E-4
459	0.14	459	0.139	459	0.137	3	0.138666666666667	0.00152752523165195	8.81917103688198E-4
460	0.14	460	0.138	460	0.137	3	0.138333333333333	0.00152752523165195	8.81917103688198E-4
461	0.138	461	0.137	461	0.136	3	0.137	1E-3	5.77350269189626E-4
462	0.136	462	0.135	462	0.134	3	0.135	1E-3	5.77350269189626E-4
463	0.138	463	0.136	463	0.136	3	0.136666666666667	0.00115470053837925	6.66666666666667E-4
464	0.141	464	0.139	464	0.139	3	0.139666666666667	0.00115470053837924	6.66666666666658E-4
465	0.142	465	0.141	465	0.14	3	0.141	9.9999999999998E-4	5.77350269189614E-4
466	0.144	466	0.142	466	0.142	3	0.142666666666667	0.00115470053837925	6.66666666666667E-4
467	0.143	467	0.143	467	0.141	3	0.142333333333333	0.00115470053837925	6.66666666666667E-4
468	0.143	468	0.143	468	0.141	3	0.142333333333333	0.00115470053837925	6.66666666666667E-4
469	0.143	469	0.143	469	0.142	3	0.142666666666667	5.77350269189626E-4	3.33333333333334E-4
470	0.144	470	0.144	470	0.143	3	0.143666666666667	5.77350269189626E-4	3.33333333333334E-4
471	0.146	471	0.145	471	0.146	3	0.145666666666667	5.77350269189626E-4	3.33333333333334E-4
472	0.149	472	0.148	472	0.147	3	0.148	1E-3	5.77350269189626E-4
473	0.152	473	0.149	473	0.148	3	0.149666666666667	0.00208166599946613	0.00120185042515466
474	0.154	474	0.152	474	0.151	3	0.152333333333333	0.00152752523165195	8.81917103688198E-4
475	0.156	475	0.154	475	0.153	3	0.154333333333333	0.00152752523165195	8.81917103688198E-4
476	0.158	476	0.156	476	0.156	3	0.156666666666667	0.00115470053837925	6.66666666666667E-4
477	0.161	477	0.159	477	0.159	3	0.159666666666667	0.00115470053837925	6.66666666666667E-4
478	0.163	478	0.161	478	0.16	3	0.161333333333333	0.00152752523165195	8.81917103688198E-4
479	0.165	479	0.164	479	0.163	3	0.164	1E-3	5.77350269189626E-4
480	0.168	480	0.167	480	0.166	3	0.167	1E-3	5.77350269189626E-4
481	0.172	481	0.171	481	0.17	3	0.171	9.99999999999987E-4	5.77350269189618E-4
482	0.179	482	0.177	482	0.176	3	0.177333333333333	0.00152752523165195	8.81917103688198E-4
483	0.184	483	0.181	483	0.18	3	0.181666666666667	0.00208166599946613	0.00120185042515466
484	0.182	484	0.18	484	0.179	3	0.180333333333333	0.00152752523165195	8.81917103688198E-4
485	0.178	485	0.177	485	0.177	3	0.177333333333333	5.77350269189626E-4	3.33333333333334E-4
486	0.179	486	0.178	486	0.178	3	0.178333333333333	5.77350269189626E-4	3.33333333333334E-4
487	0.186	487	0.185	487	0.185	3	0.185333333333333	5.77350269189626E-4	3.33333333333334E-4
488	0.188	488	0.187	488	0.186	3	0.187	1E-3	5.77350269189626E-4
489	0.185	489	0.184	489	0.183	3	0.184	1E-3	5.77350269189626E-4
490	0.186	490	0.185	490	0.184	3	0.185	1E-3	5.77350269189626E-4
491	0.19	491	0.189	491	0.188	3	0.189	1E-3	5.77350269189626E-4
492	0.188	492	0.187	492	0.186	3	0.187	1E-3	5.77350269189626E-4
493	0.18	493	0.18	493	0.179	3	0.179666666666667	5.77350269189626E-4	3.33333333333334E-4
494	0.175	494	0.175	494	0.173	3	0.174333333333333	0.00115470053837925	6.66666666666667E-4
495	0.175	495	0.175	495	0.173	3	0.174333333333333	0.00115470053837925	6.66666666666667E-4
496	0.174	496	0.173	496	0.172	3	0.173	1E-3	5.77350269189626E-4
497	0.17	497	0.17	497	0.169	3	0.169666666666667	5.77350269189626E-4	3.33333333333334E-4
498	0.165	498	0.164	498	0.163	3	0.164	1E-3	5.77350269189626E-4
499	0.16	499	0.159	499	0.158	3	0.159	1E-3	5.77350269189626E-4
500	0.154	500	0.153	500	0.152	3	0.153	1E-3	5.77350269189626E-4
501	0.148	501	0.146	501	0.147	3	0.147	1E-3	5.77350269189626E-4
502	0.144	502	0.142	502	0.142	3	0.142666666666667	0.00115470053837925	6.66666666666667E-4
503	0.139	503	0.138	503	0.137	3	0.138	1E-3	5.77350269189626E-4
504	0.132	504	0.132	504	0.131	3	0.131666666666667	5.77350269189626E-4	3.33333333333334E-4
505	0.125	505	0.125	505	0.124	3	0.124666666666667	5.77350269189626E-4	3.33333333333334E-4
506	0.119	506	0.119	506	0.118	3	0.118666666666667	5.77350269189626E-4	3.33333333333334E-4
507	0.115	507	0.114	507	0.112	3	0.113666666666667	0.00152752523165195	8.81917103688198E-4
508	0.11	508	0.109	508	0.107	3	0.108666666666667	0.00152752523165195	8.81917103688198E-4
509	0.105	509	0.103	509	0.102	3	0.103333333333333	0.00152752523165195	8.81917103688198E-4
510	0.099	510	0.099	510	0.098	3	0.0986666666666667	5.77350269189626E-4	3.33333333333334E-4
511	0.097	511	0.096	511	0.095	3	0.096	1E-3	5.77350269189626E-4
512	0.092	512	0.091	512	0.09	3	0.091	1E-3	5.77350269189626E-4
513	0.088	513	0.087	513	0.086	3	0.087	1E-3	5.77350269189626E-4
514	0.084	514	0.083	514	0.081	3	0.0826666666666667	0.00152752523165195	8.81917103688198E-4
515	0.081	515	0.079	515	0.078	3	0.0793333333333333	0.00152752523165195	8.81917103688198E-4
516	0.078	516	0.076	516	0.076	3	0.0766666666666667	0.00115470053837925	6.66666666666667E-4
517	0.077	517	0.076	517	0.075	3	0.076	1E-3	5.77350269189626E-4
518	0.077	518	0.075	518	0.075	3	0.0756666666666667	0.00115470053837925	6.66666666666667E-4
519	0.072	519	0.072	519	0.071	3	0.0716666666666667	5.77350269189626E-4	3.33333333333334E-4
520	0.067	520	0.068	520	0.066	3	0.067	1E-3	5.77350269189626E-4
521	0.064	521	0.064	521	0.062	3	0.0633333333333333	0.00115470053837925	6.66666666666667E-4
522	0.063	522	0.063	522	0.061	3	0.0623333333333333	0.00115470053837925	6.66666666666667E-4
523	0.063	523	0.062	523	0.062	3	0.0623333333333333	5.77350269189626E-4	3.33333333333334E-4
524	0.063	524	0.062	524	0.061	3	0.062	1E-3	5.77350269189626E-4
525	0.062	525	0.061	525	0.06	3	0.061	1E-3	5.77350269189626E-4
526	0.06	526	0.059	526	0.057	3	0.0586666666666667	0.00152752523165195	8.81917103688196E-4
527	0.061	527	0.059	527	0.057	3	0.059	0.002	0.00115470053837925
528	0.06	528	0.058	528	0.057	3	0.0583333333333333	0.00152752523165194	8.81917103688195E-4
529	0.056	529	0.055	529	0.054	3	0.055	1E-3	5.77350269189626E-4
530	0.05	530	0.049	530	0.048	3	0.049	1E-3	5.77350269189626E-4
531	0.047	531	0.046	531	0.046	3	0.0463333333333333	5.77350269189626E-4	3.33333333333334E-4
532	0.049	532	0.049	532	0.047	3	0.0483333333333333	0.00115470053837925	6.66666666666667E-4
533	0.051	533	0.05	533	0.048	3	0.0496666666666667	0.00152752523165195	8.81917103688196E-4
534	0.05	534	0.049	534	0.047	3	0.0486666666666667	0.00152752523165195	8.81917103688198E-4
535	0.047	535	0.046	535	0.045	3	0.046	1E-3	5.77350269189626E-4
536	0.046	536	0.045	536	0.044	3	0.045	1E-3	5.77350269189626E-4
537	0.046	537	0.045	537	0.044	3	0.045	1E-3	5.77350269189626E-4
538	0.046	538	0.045	538	0.044	3	0.045	1E-3	5.77350269189626E-4
539	0.047	539	0.045	539	0.045	3	0.0456666666666667	0.00115470053837925	6.66666666666667E-4
540	0.048	540	0.046	540	0.046	3	0.0466666666666667	0.00115470053837925	6.66666666666667E-4
541	0.049	541	0.047	541	0.047	3	0.0476666666666667	0.00115470053837925	6.66666666666667E-4
542	0.047	542	0.045	542	0.045	3	0.0456666666666667	0.00115470053837925	6.66666666666667E-4
543	0.045	543	0.044	543	0.043	3	0.044	1E-3	5.77350269189626E-4
544	0.045	544	0.044	544	0.043	3	0.044	1E-3	5.77350269189626E-4
545	0.046	545	0.045	545	0.044	3	0.045	1E-3	5.77350269189626E-4
546	0.047	546	0.046	546	0.045	3	0.046	1E-3	5.77350269189626E-4
547	0.047	547	0.045	547	0.044	3	0.0453333333333333	0.00152752523165195	8.81917103688198E-4
548	0.046	548	0.045	548	0.044	3	0.045	1E-3	5.77350269189626E-4
549	0.048	549	0.046	549	0.044	3	0.046	0.002	0.00115470053837925
550	0.049	550	0.047	550	0.046	3	0.0473333333333333	0.00152752523165195	8.81917103688198E-4
551	0.052	551	0.049	551	0.048	3	0.0496666666666667	0.00208166599946613	0.00120185042515466
552	0.053	552	0.051	552	0.051	3	0.0516666666666667	0.00115470053837925	6.66666666666667E-4
553	0.053	553	0.053	553	0.051	3	0.0523333333333333	0.00115470053837925	6.66666666666667E-4
554	0.052	554	0.052	554	0.05	3	0.0513333333333333	0.00115470053837925	6.66666666666664E-4
555	0.053	555	0.052	555	0.05	3	0.0516666666666667	0.00152752523165194	8.81917103688195E-4
556	0.055	556	0.054	556	0.051	3	0.0533333333333333	0.00208166599946613	0.00120185042515466
557	0.056	557	0.056	557	0.054	3	0.0553333333333333	0.00115470053837925	6.66666666666667E-4
558	0.057	558	0.057	558	0.056	3	0.0566666666666667	5.77350269189626E-4	3.33333333333334E-4
559	0.06	559	0.061	559	0.059	3	0.06	1E-3	5.77350269189626E-4
560	0.065	560	0.064	560	0.061	3	0.0633333333333333	0.00208166599946613	0.00120185042515466
561	0.066	561	0.063	561	0.062	3	0.0636666666666667	0.00208166599946613	0.00120185042515466
562	0.064	562	0.061	562	0.062	3	0.0623333333333333	0.00152752523165195	8.81917103688198E-4
563	0.063	563	0.06	563	0.061	3	0.0613333333333333	0.00152752523165195	8.81917103688198E-4
564	0.064	564	0.062	564	0.061	3	0.0623333333333333	0.00152752523165195	8.81917103688198E-4
565	0.066	565	0.065	565	0.064	3	0.065	1E-3	5.77350269189626E-4
566	0.069	566	0.068	566	0.066	3	0.0676666666666667	0.00152752523165195	8.81917103688198E-4
567	0.068	567	0.067	567	0.067	3	0.0673333333333333	5.77350269189626E-4	3.33333333333334E-4
568	0.068	568	0.066	568	0.067	3	0.067	1E-3	5.77350269189626E-4
569	0.069	569	0.067	569	0.066	3	0.0673333333333333	0.00152752523165195	8.81917103688198E-4
570	0.07	570	0.068	570	0.067	3	0.0683333333333333	0.00152752523165195	8.81917103688198E-4
571	0.071	571	0.069	571	0.068	3	0.0693333333333333	0.00152752523165194	8.81917103688193E-4
572	0.071	572	0.071	572	0.07	3	0.0706666666666667	5.77350269189616E-4	3.33333333333328E-4
573	0.071	573	0.071	573	0.069	3	0.0703333333333333	0.00115470053837924	6.66666666666661E-4
574	0.07	574	0.07	574	0.068	3	0.0693333333333333	0.00115470053837925	6.66666666666667E-4
575	0.069	575	0.069	575	0.067	3	0.0683333333333333	0.00115470053837925	6.66666666666667E-4
576	0.071	576	0.07	576	0.068	3	0.0696666666666667	0.00152752523165194	8.81917103688194E-4
577	0.07	577	0.069	577	0.067	3	0.0686666666666667	0.00152752523165195	8.81917103688198E-4
578	0.069	578	0.068	578	0.065	3	0.0673333333333333	0.00208166599946613	0.00120185042515466
579	0.07	579	0.07	579	0.067	3	0.069	0.00173205080756888	1E-3
580	0.071	580	0.071	580	0.068	3	0.07	0.00173205080756887	9.99999999999995E-4
581	0.072	581	0.07	581	0.069	3	0.0703333333333333	0.00152752523165194	8.81917103688193E-4
582	0.071	582	0.069	582	0.068	3	0.0693333333333333	0.00152752523165194	8.81917103688193E-4
583	0.071	583	0.069	583	0.068	3	0.0693333333333333	0.00152752523165194	8.81917103688193E-4
584	0.073	584	0.071	584	0.07	3	0.0713333333333333	0.00152752523165194	8.81917103688192E-4
585	0.074	585	0.072	585	0.071	3	0.0723333333333333	0.00152752523165195	8.81917103688198E-4
586	0.075	586	0.073	586	0.071	3	0.073	0.002	0.00115470053837925
587	0.076	587	0.073	587	0.073	3	0.074	0.00173205080756888	1E-3
588	0.075	588	0.074	588	0.073	3	0.074	1E-3	5.77350269189626E-4
589	0.075	589	0.074	589	0.074	3	0.0743333333333333	5.77350269189626E-4	3.33333333333334E-4
590	0.074	590	0.074	590	0.072	3	0.0733333333333333	0.00115470053837925	6.66666666666667E-4
591	0.072	591	0.072	591	0.07	3	0.0713333333333333	0.00115470053837924	6.66666666666661E-4
592	0.071	592	0.07	592	0.069	3	0.07	9.99999999999994E-4	5.77350269189622E-4
593	0.074	593	0.072	593	0.07	3	0.072	0.00199999999999999	0.00115470053837925
594	0.075	594	0.073	594	0.071	3	0.073	0.002	0.00115470053837925
595	0.075	595	0.074	595	0.071	3	0.0733333333333333	0.00208166599946613	0.00120185042515466
596	0.075	596	0.074	596	0.073	3	0.074	1E-3	5.77350269189626E-4
597	0.075	597	0.074	597	0.074	3	0.0743333333333333	5.77350269189626E-4	3.33333333333334E-4
598	0.075	598	0.074	598	0.073	3	0.074	1E-3	5.77350269189626E-4
599	0.074	599	0.073	599	0.072	3	0.073	1E-3	5.77350269189626E-4
600	0.077	600	0.075	600	0.073	3	0.075	0.002	0.00115470053837925
601	0.079	601	0.076	601	0.075	3	0.0766666666666667	0.00208166599946613	0.00120185042515466
602	0.079	602	0.077	602	0.076	3	0.0773333333333333	0.00152752523165195	8.81917103688198E-4
603	0.079	603	0.077	603	0.077	3	0.0776666666666667	0.00115470053837925	6.66666666666667E-4
604	0.079	604	0.077	604	0.076	3	0.0773333333333333	0.00152752523165195	8.81917103688198E-4
605	0.077	605	0.076	605	0.076	3	0.0763333333333333	5.77350269189626E-4	3.33333333333334E-4
606	0.076	606	0.075	606	0.074	3	0.075	1E-3	5.77350269189626E-4
607	0.076	607	0.076	607	0.074	3	0.0753333333333333	0.00115470053837925	6.66666666666667E-4
608	0.079	608	0.079	608	0.077	3	0.0783333333333333	0.00115470053837925	6.66666666666667E-4
609	0.08	609	0.08	609	0.077	3	0.079	0.00173205080756888	1E-3
610	0.079	610	0.078	610	0.076	3	0.0776666666666667	0.00152752523165195	8.81917103688198E-4
611	0.078	611	0.076	611	0.074	3	0.076	0.002	0.00115470053837925
612	0.078	612	0.077	612	0.076	3	0.077	1E-3	5.77350269189626E-4
613	0.081	613	0.08	613	0.079	3	0.08	1E-3	5.77350269189626E-4
614	0.083	614	0.082	614	0.081	3	0.082	1E-3	5.77350269189626E-4
615	0.084	615	0.083	615	0.081	3	0.0826666666666667	0.00152752523165195	8.81917103688198E-4
616	0.084	616	0.083	616	0.079	3	0.082	0.00264575131106459	0.00152752523165195
617	0.083	617	0.081	617	0.078	3	0.0806666666666667	0.00251661147842359	0.00145296631451356
618	0.083	618	0.081	618	0.079	3	0.081	0.002	0.00115470053837925
619	0.082	619	0.081	619	0.079	3	0.0806666666666667	0.00152752523165195	8.81917103688198E-4
620	0.083	620	0.081	620	0.079	3	0.081	0.002	0.00115470053837925
621	0.085	621	0.082	621	0.081	3	0.0826666666666667	0.00208166599946613	0.00120185042515466
622	0.086	622	0.084	622	0.084	3	0.0846666666666667	0.00115470053837924	6.66666666666663E-4
623	0.089	623	0.088	623	0.087	3	0.088	1E-3	5.77350269189626E-4
624	0.089	624	0.088	624	0.087	3	0.088	1E-3	5.77350269189626E-4
625	0.088	625	0.086	625	0.085	3	0.0863333333333333	0.00152752523165195	8.81917103688196E-4
626	0.089	626	0.087	626	0.085	3	0.087	0.002	0.00115470053837925
627	0.089	627	0.086	627	0.084	3	0.0863333333333333	0.00251661147842358	0.00145296631451356
628	0.089	628	0.087	628	0.085	3	0.087	0.002	0.00115470053837925
629	0.089	629	0.087	629	0.086	3	0.0873333333333333	0.00152752523165195	8.81917103688198E-4
630	0.089	630	0.088	630	0.087	3	0.088	1E-3	5.77350269189626E-4
631	0.089	631	0.089	631	0.086	3	0.088	0.00173205080756888	1E-3
632	0.089	632	0.089	632	0.087	3	0.0883333333333333	0.00115470053837925	6.66666666666667E-4
633	0.09	633	0.09	633	0.089	3	0.0896666666666667	5.77350269189626E-4	3.33333333333334E-4
634	0.09	634	0.09	634	0.088	3	0.0893333333333333	0.00115470053837925	6.66666666666667E-4
635	0.089	635	0.09	635	0.086	3	0.0883333333333333	0.00208166599946613	0.00120185042515466
636	0.09	636	0.089	636	0.088	3	0.089	1E-3	5.77350269189626E-4
637	0.092	637	0.091	637	0.091	3	0.0913333333333333	5.77350269189626E-4	3.33333333333334E-4
638	0.093	638	0.091	638	0.092	3	0.092	1E-3	5.77350269189626E-4
639	0.093	639	0.091	639	0.091	3	0.0916666666666667	0.00115470053837925	6.66666666666667E-4
640	0.093	640	0.092	640	0.091	3	0.092	1E-3	5.77350269189626E-4
641	0.092	641	0.091	641	0.091	3	0.0913333333333333	5.77350269189626E-4	3.33333333333334E-4
642	0.093	642	0.093	642	0.092	3	0.0926666666666667	5.77350269189626E-4	3.33333333333334E-4
643	0.093	643	0.093	643	0.091	3	0.0923333333333333	0.00115470053837925	6.66666666666667E-4
644	0.097	644	0.096	644	0.094	3	0.0956666666666667	0.00152752523165195	8.81917103688198E-4
645	0.099	645	0.097	645	0.095	3	0.097	0.002	0.00115470053837925
646	0.099	646	0.098	646	0.097	3	0.098	1E-3	5.77350269189626E-4
647	0.097	647	0.096	647	0.096	3	0.0963333333333333	5.77350269189626E-4	3.33333333333334E-4
648	0.095	648	0.094	648	0.094	3	0.0943333333333333	5.77350269189626E-4	3.33333333333334E-4
649	0.095	649	0.094	649	0.094	3	0.0943333333333333	5.77350269189626E-4	3.33333333333334E-4
650	0.098	650	0.097	650	0.096	3	0.097	1E-3	5.77350269189626E-4
651	0.099	651	0.099	651	0.098	3	0.0986666666666667	5.77350269189626E-4	3.33333333333334E-4
652	0.099	652	0.097	652	0.097	3	0.0976666666666667	0.00115470053837925	6.66666666666667E-4
653	0.098	653	0.097	653	0.097	3	0.0973333333333333	5.77350269189626E-4	3.33333333333334E-4
654	0.098	654	0.097	654	0.096	3	0.097	1E-3	5.77350269189626E-4
655	0.097	655	0.096	655	0.094	3	0.0956666666666667	0.00152752523165195	8.81917103688198E-4
656	0.096	656	0.095	656	0.093	3	0.0946666666666667	0.00152752523165195	8.81917103688198E-4
657	0.097	657	0.095	657	0.093	3	0.095	0.002	0.00115470053837925
658	0.097	658	0.097	658	0.094	3	0.096	0.00173205080756888	1E-3
659	0.098	659	0.098	659	0.095	3	0.097	0.00173205080756888	1E-3
660	0.097	660	0.096	660	0.095	3	0.096	1E-3	5.77350269189626E-4
661	0.096	661	0.095	661	0.095	3	0.0953333333333333	5.77350269189626E-4	3.33333333333334E-4
662	0.096	662	0.095	662	0.094	3	0.095	1E-3	5.77350269189626E-4
663	0.097	663	0.096	663	0.094	3	0.0956666666666667	0.00152752523165195	8.81917103688198E-4
664	0.098	664	0.098	664	0.096	3	0.0973333333333333	0.00115470053837925	6.66666666666667E-4
665	0.097	665	0.097	665	0.097	3	0.097	0	0
666	0.097	666	0.096	666	0.095	3	0.096	1E-3	5.77350269189626E-4
667	0.096	667	0.097	667	0.095	3	0.096	1E-3	5.77350269189626E-4
668	0.095	668	0.096	668	0.095	3	0.0953333333333333	5.77350269189626E-4	3.33333333333334E-4
669	0.095	669	0.093	669	0.094	3	0.094	1E-3	5.77350269189626E-4
670	0.096	670	0.094	670	0.095	3	0.095	1E-3	5.77350269189626E-4
671	0.097	671	0.095	671	0.093	3	0.095	0.002	0.00115470053837925
672	0.097	672	0.096	672	0.094	3	0.0956666666666667	0.00152752523165195	8.81917103688198E-4
673	0.097	673	0.096	673	0.094	3	0.0956666666666667	0.00152752523165195	8.81917103688198E-4
674	0.097	674	0.097	674	0.096	3	0.0966666666666667	5.77350269189626E-4	3.33333333333334E-4
675	0.095	675	0.095	675	0.094	3	0.0946666666666667	5.77350269189626E-4	3.33333333333334E-4
676	0.096	676	0.094	676	0.093	3	0.0943333333333333	0.00152752523165195	8.81917103688198E-4
677	0.097	677	0.096	677	0.094	3	0.0956666666666667	0.00152752523165195	8.81917103688198E-4
678	0.096	678	0.096	678	0.095	3	0.0956666666666667	5.77350269189626E-4	3.33333333333334E-4
679	0.095	679	0.095	679	0.096	3	0.0953333333333333	5.77350269189626E-4	3.33333333333334E-4
680	0.097	680	0.096	680	0.096	3	0.0963333333333333	5.77350269189626E-4	3.33333333333334E-4
681	0.098	681	0.097	681	0.096	3	0.097	1E-3	5.77350269189626E-4
682	0.099	682	0.098	682	0.094	3	0.097	0.00264575131106459	0.00152752523165195
683	0.099	683	0.098	683	0.096	3	0.0976666666666667	0.00152752523165195	8.81917103688198E-4
684	0.099	684	0.098	684	0.095	3	0.0973333333333333	0.00208166599946613	0.00120185042515466
685	0.096	685	0.095	685	0.094	3	0.095	1E-3	5.77350269189626E-4
686	0.095	686	0.093	686	0.092	3	0.0933333333333333	0.00152752523165195	8.81917103688198E-4
687	0.096	687	0.094	687	0.093	3	0.0943333333333333	0.00152752523165195	8.81917103688198E-4
688	0.099	688	0.096	688	0.095	3	0.0966666666666667	0.00208166599946613	0.00120185042515466
689	0.098	689	0.097	689	0.095	3	0.0966666666666667	0.00152752523165195	8.81917103688198E-4
690	0.098	690	0.095	690	0.093	3	0.0953333333333333	0.00251661147842359	0.00145296631451356
691	0.095	691	0.093	691	0.091	3	0.093	0.002	0.00115470053837925
692	0.095	692	0.094	692	0.093	3	0.094	1E-3	5.77350269189626E-4
693	0.095	693	0.095	693	0.094	3	0.0946666666666667	5.77350269189626E-4	3.33333333333334E-4
694	0.096	694	0.096	694	0.095	3	0.0956666666666667	5.77350269189626E-4	3.33333333333334E-4
695	0.094	695	0.095	695	0.093	3	0.094	1E-3	5.77350269189626E-4
696	0.095	696	0.096	696	0.093	3	0.0946666666666667	0.00152752523165195	8.81917103688198E-4
697	0.097	697	0.097	697	0.095	3	0.0963333333333333	0.00115470053837925	6.66666666666667E-4
698	0.099	698	0.097	698	0.096	3	0.0973333333333333	0.00152752523165195	8.81917103688198E-4
699	0.1	699	0.098	699	0.095	3	0.0976666666666667	0.00251661147842359	0.00145296631451356
700	0.098	700	0.098	700	0.095	3	0.097	0.00173205080756888	1E-3
701	0.098	701	0.097	701	0.096	3	0.097	1E-3	5.77350269189626E-4
702	0.096	702	0.096	702	0.095	3	0.0956666666666667	5.77350269189626E-4	3.33333333333334E-4
703	0.095	703	0.094	703	0.092	3	0.0936666666666667	0.00152752523165195	8.81917103688198E-4
704	0.093	704	0.093	704	0.09	3	0.092	0.00173205080756888	1E-3
705	0.094	705	0.091	705	0.09	3	0.0916666666666667	0.00208166599946613	0.00120185042515466
706	0.098	706	0.095	706	0.094	3	0.0956666666666667	0.00208166599946613	0.00120185042515466
707	0.1	707	0.098	707	0.097	3	0.0983333333333333	0.00152752523165195	8.81917103688198E-4
708	0.1	708	0.1	708	0.099	3	0.0996666666666667	5.77350269189626E-4	3.33333333333334E-4
709	0.099	709	0.1	709	0.098	3	0.099	1E-3	5.77350269189626E-4
710	0.098	710	0.102	710	0.098	3	0.0993333333333333	0.0023094010767585	0.00133333333333333
711	0.096	711	0.098	711	0.093	3	0.0956666666666667	0.00251661147842359	0.00145296631451356
712	0.101	712	0.098	712	0.096	3	0.0983333333333333	0.00251661147842359	0.00145296631451356
713	0.104	713	0.101	713	0.097	3	0.100666666666667	0.00351188458428424	0.0020275875100994
714	0.103	714	0.103	714	0.099	3	0.101666666666667	0.00230940107675849	0.00133333333333333
715	0.104	715	0.102	715	0.099	3	0.101666666666667	0.00251661147842357	0.00145296631451355
716	0.102	716	0.101	716	0.1	3	0.101	9.99999999999994E-4	5.77350269189622E-4
717	0.101	717	0.1	717	0.099	3	0.1	1E-3	5.77350269189626E-4
718	0.099	718	0.098	718	0.098	3	0.0983333333333333	5.77350269189626E-4	3.33333333333334E-4
719	0.1	719	0.098	719	0.097	3	0.0983333333333333	0.00152752523165195	8.81917103688198E-4
720	0.103	720	0.101	720	0.101	3	0.101666666666667	0.00115470053837924	6.66666666666663E-4
721	0.105	721	0.102	721	0.101	3	0.102666666666667	0.00208166599946613	0.00120185042515466
722	0.104	722	0.102	722	0.101	3	0.102333333333333	0.00152752523165194	8.81917103688192E-4
723	0.102	723	0.102	723	0.1	3	0.101333333333333	0.00115470053837924	6.66666666666661E-4
724	0.103	724	0.103	724	0.103	3	0.103	0	0
725	0.102	725	0.101	725	0.099	3	0.100666666666667	0.00152752523165194	8.81917103688194E-4
726	0.102	726	0.101	726	0.099	3	0.100666666666667	0.00152752523165194	8.81917103688194E-4
727	0.103	727	0.104	727	0.099	3	0.102	0.00264575131106458	0.00152752523165194
728	0.105	728	0.107	728	0.103	3	0.105	0.002	0.00115470053837925
729	0.103	729	0.103	729	0.101	3	0.102333333333333	0.00115470053837924	6.66666666666661E-4
730	0.104	730	0.1	730	0.103	3	0.102333333333333	0.00208166599946612	0.00120185042515466
731	0.106	731	0.102	731	0.104	3	0.104	0.002	0.00115470053837925
732	0.109	732	0.109	732	0.106	3	0.108	0.00173205080756888	1E-3
733	0.108	733	0.111	733	0.107	3	0.108666666666667	0.00208166599946613	0.00120185042515466
734	0.109	734	0.112	734	0.111	3	0.110666666666667	0.00152752523165195	8.81917103688198E-4
735	0.111	735	0.112	735	0.111	3	0.111333333333333	5.77350269189626E-4	3.33333333333334E-4
736	0.11	736	0.11	736	0.108	3	0.109333333333333	0.00115470053837925	6.66666666666667E-4
737	0.107	737	0.109	737	0.106	3	0.107333333333333	0.00152752523165195	8.81917103688198E-4
738	0.107	738	0.11	738	0.107	3	0.108	0.00173205080756888	1E-3
739	0.111	739	0.113	739	0.111	3	0.111666666666667	0.00115470053837925	6.66666666666667E-4
740	0.114	740	0.114	740	0.115	3	0.114333333333333	5.77350269189626E-4	3.33333333333334E-4
741	0.118	741	0.116	741	0.116	3	0.116666666666667	0.00115470053837924	6.66666666666663E-4
742	0.113	742	0.114	742	0.11	3	0.112333333333333	0.00208166599946613	0.00120185042515466
743	0.114	743	0.115	743	0.109	3	0.112666666666667	0.00321455025366432	0.00185592145427668
744	0.117	744	0.119	744	0.115	3	0.117	0.00199999999999999	0.00115470053837925
745	0.118	745	0.116	745	0.116	3	0.116666666666667	0.00115470053837924	6.66666666666663E-4
746	0.116	746	0.113	746	0.113	3	0.114	0.00173205080756888	1E-3
747	0.115	747	0.113	747	0.112	3	0.113333333333333	0.00152752523165195	8.81917103688198E-4
748	0.115	748	0.112	748	0.11	3	0.112333333333333	0.00251661147842359	0.00145296631451356
749	0.112	749	0.108	749	0.109	3	0.109666666666667	0.00208166599946613	0.00120185042515466
750	0.114	750	0.109	750	0.111	3	0.111333333333333	0.00251661147842359	0.00145296631451356
