# Supplementary material for: Virus lasers for biological detection
Source: Nat Commun. 2019 Aug 9;10:3594. doi: 10.1038/s41467-019-11604-z (PMC6689004; doi:10.1038/s41467-019-11604-z)
Supplement: Supplementary file 5 — Source Data [file 41467_2019_11604_MOESM5_ESM.zip › s_fig_2b_labelled_M13_plotted.csv]

Wavelength (nm)	D_M13 Mean	Wavelength (nm)	B Mean	D_M13 - B
	Statistics On Rows of [2015dec22_dye_labelled_M13_2]D_M13!Col("Absorbance") [2015dec22_dye_labelled_M13_2]D_M13!Col("Absorbance") [2015dec22_dye_labelled_M13_2]D_M13!Col("Absorbance")		Statistics On Rows of [2015dec22_dye_labelled_M13_2]B!Col("Absorbance") [2015dec22_dye_labelled_M13_2]B!Col("Absorbance") [2015dec22_dye_labelled_M13_2]B!Col("Absorbance")
220	1.50166666666667	220	1.011	4.90666666666667
221	1.24166666666667	221	0.869	3.72666666666667
222	1.099	222	0.755333333333333	3.43666666666667
223	1.08766666666667	223	0.704666666666667	3.83
224	1.055	224	0.649	4.06
225	1.01033333333333	225	0.602333333333333	4.08
226	0.988333333333333	226	0.570333333333333	4.18
227	0.968666666666667	227	0.548	4.20666666666667
228	0.952	228	0.531	4.21
229	0.928	229	0.518666666666667	4.09333333333333
230	0.895333333333333	230	0.507333333333333	3.88
231	0.857666666666667	231	0.498	3.59666666666667
232	0.817	232	0.492666666666667	3.24333333333333
233	0.780333333333333	233	0.488	2.92333333333333
234	0.747666666666667	234	0.484	2.63666666666667
235	0.722	235	0.480333333333333	2.41666666666667
236	0.698666666666667	236	0.477	2.21666666666667
237	0.678	237	0.473666666666667	2.04333333333333
238	0.661	238	0.469333333333333	1.91666666666667
239	0.647	239	0.465	1.82
240	0.637333333333333	240	0.463666666666667	1.73666666666667
241	0.63	241	0.463666666666667	1.66333333333333
242	0.622666666666667	242	0.462333333333333	1.60333333333333
243	0.614666666666667	243	0.459666666666667	1.55
244	0.604333333333333	244	0.454666666666667	1.49666666666667
245	0.594333333333333	245	0.448666666666667	1.45666666666667
246	0.587666666666667	246	0.444333333333333	1.43333333333333
247	0.581666666666667	247	0.439333333333333	1.42333333333333
248	0.575	248	0.433666666666667	1.41333333333333
249	0.565666666666667	249	0.426333333333333	1.39333333333333
250	0.555	250	0.418	1.37
251	0.547333333333333	251	0.41	1.37333333333333
252	0.540333333333333	252	0.402333333333333	1.38
253	0.531	253	0.392333333333333	1.38666666666667
254	0.52	254	0.381666666666667	1.38333333333333
255	0.509666666666667	255	0.371666666666667	1.38
256	0.502333333333333	256	0.362666666666667	1.39666666666667
257	0.496333333333333	257	0.354666666666667	1.41666666666667
258	0.490333333333333	258	0.346666666666667	1.43666666666667
259	0.484666666666667	259	0.339	1.45666666666667
260	0.477333333333333	260	0.331666666666667	1.45666666666667
261	0.468666666666667	261	0.323	1.45666666666667
262	0.458666666666667	262	0.312666666666667	1.46
263	0.449333333333333	263	0.302666666666667	1.46666666666667
264	0.441666666666667	264	0.294333333333333	1.47333333333333
265	0.434333333333333	265	0.288333333333333	1.46
266	0.427333333333333	266	0.282	1.45333333333333
267	0.420333333333333	267	0.275333333333333	1.45
268	0.414333333333333	268	0.268666666666667	1.45666666666667
269	0.408333333333333	269	0.263666666666667	1.44666666666667
270	0.403333333333333	270	0.258666666666667	1.44666666666667
271	0.398333333333333	271	0.254	1.44333333333333
272	0.391666666666667	272	0.248333333333333	1.43333333333333
273	0.385	273	0.243666666666667	1.41333333333333
274	0.379666666666667	274	0.24	1.39666666666667
275	0.374666666666667	275	0.235333333333333	1.39333333333333
276	0.369666666666667	276	0.231666666666667	1.38
277	0.363666666666667	277	0.227	1.36666666666667
278	0.357666666666667	278	0.222666666666667	1.35
279	0.352	279	0.218666666666667	1.33333333333333
280	0.346333333333333	280	0.215666666666667	1.30666666666667
281	0.339666666666667	281	0.212	1.27666666666667
282	0.332666666666667	282	0.208	1.24666666666667
283	0.324666666666667	283	0.204333333333333	1.20333333333333
284	0.316	284	0.200666666666667	1.15333333333333
285	0.307666666666667	285	0.198	1.09666666666667
286	0.298	286	0.194	1.04
287	0.288333333333333	287	0.189	0.993333333333333
288	0.277666666666667	288	0.183333333333333	0.943333333333334
289	0.268666666666667	289	0.179	0.896666666666667
290	0.260333333333333	290	0.176	0.843333333333334
291	0.25	291	0.173	0.77
292	0.238	292	0.169333333333333	0.686666666666667
293	0.226	293	0.166	0.6
294	0.216666666666667	294	0.163333333333333	0.533333333333333
295	0.209	295	0.161666666666667	0.473333333333333
296	0.203	296	0.160333333333333	0.426666666666667
297	0.196	297	0.158666666666667	0.373333333333333
298	0.19	298	0.156333333333333	0.336666666666667
299	0.184333333333333	299	0.154333333333333	0.3
300	0.180333333333333	300	0.153	0.273333333333333
301	0.176666666666667	301	0.151666666666667	0.25
302	0.173666666666667	302	0.150333333333333	0.233333333333333
303	0.170333333333333	303	0.148333333333333	0.22
304	0.167	304	0.147333333333333	0.196666666666667
305	0.164666666666667	305	0.146333333333333	0.183333333333334
306	0.162333333333333	306	0.145666666666667	0.166666666666667
307	0.161333333333333	307	0.145	0.163333333333333
308	0.160333333333333	308	0.144	0.163333333333333
309	0.159333333333333	309	0.143666666666667	0.156666666666667
310	0.158666666666667	310	0.142	0.166666666666667
311	0.157666666666667	311	0.141	0.166666666666667
312	0.156	312	0.140333333333333	0.156666666666667
313	0.154666666666667	313	0.139	0.156666666666667
314	0.154	314	0.138	0.16
315	0.152	315	0.135333333333333	0.166666666666667
316	0.151333333333333	316	0.134666666666667	0.166666666666666
317	0.150666666666667	317	0.134333333333333	0.163333333333333
318	0.151	318	0.134666666666667	0.163333333333333
319	0.150666666666667	319	0.134333333333333	0.163333333333333
320	0.15	320	0.133666666666667	0.163333333333333
321	0.149333333333333	321	0.133333333333333	0.16
322	0.15	322	0.134	0.16
323	0.148666666666667	323	0.133	0.156666666666667
324	0.145333333333333	324	0.130333333333333	0.15
325	0.141333333333333	325	0.126666666666667	0.146666666666666
326	0.140666666666667	326	0.125333333333333	0.153333333333334
327	0.143	327	0.128666666666667	0.143333333333333
328	0.142333333333333	328	0.128666666666667	0.136666666666666
329	0.142333333333333	329	0.128	0.143333333333333
330	0.140333333333333	330	0.126333333333333	0.14
331	0.140333333333333	331	0.126	0.143333333333333
332	0.140666666666667	332	0.126666666666667	0.14
333	0.138666666666667	333	0.125	0.136666666666667
334	0.138333333333333	334	0.124666666666667	0.136666666666667
335	0.137333333333333	335	0.124333333333333	0.13
336	0.136	336	0.123333333333333	0.126666666666667
337	0.136	337	0.123333333333333	0.126666666666667
338	0.135	338	0.123	0.12
339	0.136	339	0.123333333333333	0.126666666666667
340	0.135333333333333	340	0.123666666666667	0.116666666666667
341	0.134666666666667	341	0.122666666666667	0.12
342	0.134	342	0.122333333333333	0.116666666666667
343	0.133	343	0.121666666666667	0.113333333333333
344	0.133666666666667	344	0.122	0.116666666666667
345	0.134333333333333	345	0.122333333333333	0.12
346	0.133333333333333	346	0.122	0.113333333333333
347	0.132333333333333	347	0.121	0.113333333333333
348	0.132333333333333	348	0.120666666666667	0.116666666666667
349	0.133	349	0.122	0.11
350	0.133666666666667	350	0.122666666666667	0.11
351	0.133	351	0.122	0.11
352	0.132666666666667	352	0.121	0.116666666666667
353	0.132333333333333	353	0.120666666666667	0.116666666666667
354	0.131666666666667	354	0.120666666666667	0.11
355	0.131333333333333	355	0.120333333333333	0.11
356	0.131	356	0.119666666666667	0.113333333333333
357	0.130333333333333	357	0.119666666666667	0.106666666666667
358	0.13	358	0.119666666666667	0.103333333333333
359	0.129666666666667	359	0.119333333333333	0.103333333333333
360	0.130333333333333	360	0.119666666666667	0.106666666666667
361	0.131	361	0.120666666666667	0.103333333333333
362	0.130333333333333	362	0.120666666666667	0.0966666666666667
363	0.13	363	0.12	0.1
364	0.129333333333333	364	0.119333333333333	0.1
365	0.13	365	0.119666666666667	0.103333333333333
366	0.131333333333333	366	0.121666666666667	0.0966666666666667
367	0.131333333333333	367	0.121666666666667	0.0966666666666667
368	0.131	368	0.121666666666667	0.0933333333333335
369	0.131	369	0.121666666666667	0.0933333333333335
370	0.130666666666667	370	0.121333333333333	0.0933333333333335
371	0.131	371	0.122333333333333	0.0866666666666667
372	0.130666666666667	372	0.121666666666667	0.0900000000000002
373	0.130666666666667	373	0.121333333333333	0.0933333333333335
374	0.131	374	0.121333333333333	0.0966666666666667
375	0.131	375	0.121666666666667	0.0933333333333335
376	0.132	376	0.122666666666667	0.0933333333333335
377	0.131	377	0.121666666666667	0.0933333333333335
378	0.129666666666667	378	0.120333333333333	0.0933333333333335
379	0.128333333333333	379	0.12	0.0833333333333333
380	0.129	380	0.120666666666667	0.0833333333333335
381	0.129666666666667	381	0.121666666666667	0.0800000000000002
382	0.13	382	0.122	0.0800000000000001
383	0.130333333333333	383	0.122333333333333	0.0799999999999999
384	0.130666666666667	384	0.123333333333333	0.0733333333333334
385	0.130666666666667	385	0.123666666666667	0.0700000000000002
386	0.130666666666667	386	0.122666666666667	0.0800000000000002
387	0.131333333333333	387	0.123333333333333	0.0799999999999999
388	0.130666666666667	388	0.122666666666667	0.0800000000000002
389	0.129666666666667	389	0.122666666666667	0.0700000000000002
390	0.130333333333333	390	0.123	0.0733333333333333
391	0.13	391	0.123	0.0700000000000001
392	0.130333333333333	392	0.122666666666667	0.0766666666666667
393	0.130666666666667	393	0.123	0.0766666666666668
394	0.130333333333333	394	0.123333333333333	0.0699999999999999
395	0.130666666666667	395	0.124	0.0666666666666668
396	0.13	396	0.123333333333333	0.0666666666666667
397	0.129666666666667	397	0.123333333333333	0.0633333333333334
398	0.130333333333333	398	0.124666666666667	0.0566666666666667
399	0.130333333333333	399	0.125	0.0533333333333333
400	0.130333333333333	400	0.124333333333333	0.0599999999999999
401	0.130666666666667	401	0.124	0.0666666666666668
402	0.130666666666667	402	0.124	0.0666666666666668
403	0.131666666666667	403	0.125	0.0666666666666668
404	0.131666666666667	404	0.125666666666667	0.0600000000000001
405	0.131666666666667	405	0.125666666666667	0.0600000000000001
406	0.131666666666667	406	0.125666666666667	0.0600000000000001
407	0.131	407	0.125	0.0600000000000001
408	0.131333333333333	408	0.125333333333333	0.0600000000000001
409	0.131333333333333	409	0.125666666666667	0.0566666666666665
410	0.130666666666667	410	0.125666666666667	0.05
411	0.130666666666667	411	0.125	0.0566666666666668
412	0.130666666666667	412	0.125	0.0566666666666668
413	0.130333333333333	413	0.124333333333333	0.0599999999999999
414	0.130333333333333	414	0.123666666666667	0.0666666666666667
415	0.130333333333333	415	0.124	0.0633333333333333
416	0.129333333333333	416	0.123	0.0633333333333333
417	0.129333333333333	417	0.123	0.0633333333333333
418	0.129666666666667	418	0.123	0.0666666666666668
419	0.131333333333333	419	0.124666666666667	0.0666666666666667
420	0.133333333333333	420	0.126	0.0733333333333333
421	0.134333333333333	421	0.126666666666667	0.0766666666666666
422	0.134	422	0.126333333333333	0.0766666666666668
423	0.133333333333333	423	0.125333333333333	0.0800000000000001
424	0.133333333333333	424	0.125	0.0833333333333333
425	0.132666666666667	425	0.124666666666667	0.0800000000000002
426	0.131666666666667	426	0.124	0.0766666666666668
427	0.131333333333333	427	0.123	0.0833333333333333
428	0.130333333333333	428	0.121333333333333	0.0899999999999999
429	0.13	429	0.12	0.1
430	0.129333333333333	430	0.119333333333333	0.1
431	0.129666666666667	431	0.119333333333333	0.103333333333333
432	0.130666666666667	432	0.119333333333333	0.113333333333333
433	0.131666666666667	433	0.119333333333333	0.123333333333333
434	0.131333333333333	434	0.119	0.123333333333333
435	0.129333333333333	435	0.116666666666667	0.126666666666667
436	0.129	436	0.116333333333333	0.126666666666667
437	0.129	437	0.116333333333333	0.126666666666667
438	0.13	438	0.116666666666667	0.133333333333333
439	0.131666666666667	439	0.117333333333333	0.143333333333334
440	0.132	440	0.117333333333333	0.146666666666667
441	0.131666666666667	441	0.116333333333333	0.153333333333333
442	0.131	442	0.114333333333333	0.166666666666667
443	0.129666666666667	443	0.112666666666667	0.17
444	0.130666666666667	444	0.113333333333333	0.173333333333333
445	0.131333333333333	445	0.113	0.183333333333333
446	0.131666666666667	446	0.112	0.196666666666667
447	0.131	447	0.110666666666667	0.203333333333333
448	0.131	448	0.109	0.22
449	0.131333333333333	449	0.108666666666667	0.226666666666667
450	0.131666666666667	450	0.108	0.236666666666667
451	0.133	451	0.108333333333333	0.246666666666667
452	0.134666666666667	452	0.108	0.266666666666667
453	0.137	453	0.108333333333333	0.286666666666667
454	0.137	454	0.106666666666667	0.303333333333334
455	0.138333333333333	455	0.107	0.313333333333333
456	0.141	456	0.107666666666667	0.333333333333333
457	0.143666666666667	457	0.108666666666667	0.35
458	0.146333333333333	458	0.109	0.373333333333333
459	0.147666666666667	459	0.11	0.376666666666667
460	0.147666666666667	460	0.108333333333333	0.393333333333333
461	0.145666666666667	461	0.105666666666667	0.4
462	0.145333333333333	462	0.103666666666667	0.416666666666667
463	0.147666666666667	463	0.104666666666667	0.43
464	0.151	464	0.106333333333333	0.446666666666667
465	0.153666666666667	465	0.107666666666667	0.46
466	0.154	466	0.107333333333333	0.466666666666667
467	0.154	467	0.106	0.48
468	0.153	468	0.104333333333333	0.486666666666667
469	0.154666666666667	469	0.104333333333333	0.503333333333333
470	0.157666666666667	470	0.105666666666667	0.52
471	0.159333333333333	471	0.105666666666667	0.536666666666667
472	0.161333333333333	472	0.106333333333333	0.55
473	0.163	473	0.106333333333333	0.566666666666667
474	0.164	474	0.105666666666667	0.583333333333333
475	0.165666666666667	475	0.104666666666667	0.61
476	0.167666666666667	476	0.104	0.636666666666667
477	0.171333333333333	477	0.104666666666667	0.666666666666667
478	0.172333333333333	478	0.104	0.683333333333333
479	0.174333333333333	479	0.103	0.713333333333333
480	0.176	480	0.102666666666667	0.733333333333333
481	0.18	481	0.103666666666667	0.763333333333333
482	0.188	482	0.107666666666667	0.803333333333333
483	0.194333333333333	483	0.111	0.833333333333333
484	0.195333333333333	484	0.107333333333333	0.88
485	0.191333333333333	485	0.0996666666666667	0.916666666666667
486	0.192666666666667	486	0.098	0.946666666666667
487	0.199333333333333	487	0.101	0.983333333333333
488	0.202666666666667	488	0.101666666666667	1.01
489	0.201333333333333	489	0.098	1.03333333333333
490	0.203	490	0.0986666666666667	1.04333333333333
491	0.208333333333333	491	0.102333333333333	1.06
492	0.208333333333333	492	0.101333333333333	1.07
493	0.203333333333333	493	0.095	1.08333333333333
494	0.199333333333333	494	0.09	1.09333333333333
495	0.2	495	0.0926666666666667	1.07333333333333
496	0.201	496	0.0956666666666667	1.05333333333333
497	0.197666666666667	497	0.0943333333333333	1.03333333333333
498	0.192666666666667	498	0.0926666666666667	1
499	0.187666666666667	499	0.0913333333333333	0.963333333333333
500	0.183333333333333	500	0.0913333333333333	0.92
501	0.179333333333333	501	0.092	0.873333333333333
502	0.174666666666667	502	0.092	0.826666666666667
503	0.169333333333333	503	0.0916666666666667	0.776666666666667
504	0.161666666666667	504	0.0896666666666667	0.72
505	0.152666666666667	505	0.0873333333333333	0.653333333333333
506	0.145666666666667	506	0.0853333333333333	0.603333333333333
507	0.138333333333333	507	0.0836666666666667	0.546666666666667
508	0.132	508	0.0816666666666667	0.503333333333333
509	0.126	509	0.0803333333333333	0.456666666666667
510	0.119666666666667	510	0.079	0.406666666666667
511	0.115333333333333	511	0.079	0.363333333333333
512	0.11	512	0.0773333333333333	0.326666666666667
513	0.104333333333333	513	0.0756666666666667	0.286666666666667
514	0.0986666666666667	514	0.073	0.256666666666667
515	0.094	515	0.071	0.23
516	0.091	516	0.0713333333333333	0.196666666666667
517	0.0866666666666667	517	0.07	0.166666666666666
518	0.084	518	0.0686666666666667	0.153333333333333
519	0.079	519	0.066	0.13
520	0.0733333333333333	520	0.0613333333333333	0.12
521	0.0686666666666667	521	0.0583333333333333	0.103333333333333
522	0.0686666666666667	522	0.0593333333333333	0.0933333333333334
523	0.0703333333333333	523	0.0616666666666667	0.0866666666666668
524	0.07	524	0.0626666666666667	0.0733333333333334
525	0.0666666666666667	525	0.0603333333333333	0.0633333333333334
526	0.0636666666666667	526	0.0583333333333333	0.0533333333333333
527	0.0636666666666667	527	0.059	0.0466666666666667
528	0.063	528	0.0586666666666667	0.0433333333333333
529	0.0593333333333333	529	0.0546666666666667	0.0466666666666666
530	0.0533333333333333	530	0.0493333333333333	0.04
531	0.0503333333333333	531	0.0466666666666667	0.0366666666666667
532	0.052	532	0.0486666666666667	0.0333333333333333
533	0.053	533	0.0503333333333333	0.0266666666666666
534	0.0526666666666667	534	0.0493333333333333	0.0333333333333333
535	0.0496666666666667	535	0.0466666666666667	0.03
536	0.0486666666666667	536	0.046	0.0266666666666667
537	0.047	537	0.0453333333333333	0.0166666666666667
538	0.046	538	0.0443333333333333	0.0166666666666667
539	0.046	539	0.0433333333333333	0.0266666666666667
540	0.048	540	0.0453333333333333	0.0266666666666667
541	0.0483333333333333	541	0.0463333333333333	0.02
542	0.046	542	0.0443333333333333	0.0166666666666667
543	0.0443333333333333	543	0.0423333333333333	0.0199999999999999
544	0.0443333333333333	544	0.0426666666666667	0.0166666666666666
545	0.0463333333333333	545	0.0446666666666667	0.0166666666666666
546	0.047	546	0.046	0.01
547	0.0476666666666667	547	0.046	0.0166666666666667
548	0.0473333333333333	548	0.046	0.0133333333333333
549	0.0476666666666667	549	0.0463333333333333	0.0133333333333334
550	0.0496666666666667	550	0.0476666666666667	0.02
551	0.0516666666666667	551	0.05	0.0166666666666666
552	0.0533333333333333	552	0.051	0.0233333333333333
553	0.0533333333333333	553	0.0516666666666667	0.0166666666666666
554	0.0526666666666667	554	0.0516666666666667	0.01
555	0.0526666666666667	555	0.0513333333333333	0.0133333333333333
556	0.0536666666666667	556	0.053	0.0066666666666667
557	0.0566666666666667	557	0.055	0.0166666666666667
558	0.0586666666666667	558	0.057	0.0166666666666666
559	0.061	559	0.0596666666666667	0.0133333333333333
560	0.0613333333333333	560	0.06	0.0133333333333333
561	0.061	561	0.059	0.02
562	0.0623333333333333	562	0.0603333333333333	0.02
563	0.0623333333333333	563	0.06	0.0233333333333333
564	0.0643333333333333	564	0.0626666666666667	0.0166666666666668
565	0.0663333333333333	565	0.0643333333333333	0.02
566	0.0673333333333333	566	0.0663333333333333	0.01
567	0.0673333333333333	567	0.066	0.0133333333333334
568	0.0663333333333333	568	0.0656666666666667	0.00666666666666677
569	0.0683333333333333	569	0.0676666666666667	0.00666666666666677
570	0.0673333333333333	570	0.0673333333333333	0
571	0.0686666666666667	571	0.068	0.00666666666666663
572	0.0683333333333333	572	0.067	0.0133333333333334
573	0.0706666666666667	573	0.069	0.0166666666666666
574	0.0723333333333333	574	0.0706666666666667	0.0166666666666666
575	0.0716666666666667	575	0.0703333333333333	0.0133333333333333
576	0.0713333333333333	576	0.07	0.0133333333333333
577	0.0706666666666667	577	0.0693333333333333	0.0133333333333333
578	0.0693333333333333	578	0.0686666666666667	0.00666666666666677
579	0.069	579	0.0683333333333333	0.00666666666666663
580	0.069	580	0.0683333333333333	0.00666666666666663
581	0.0703333333333333	581	0.069	0.0133333333333334
582	0.0716666666666667	582	0.0706666666666667	0.0099999999999999
583	0.0713333333333333	583	0.071	0.00333333333333324
584	0.073	584	0.0723333333333333	0.00666666666666663
585	0.0743333333333333	585	0.0726666666666667	0.0166666666666668
586	0.0753333333333333	586	0.073	0.0233333333333334
587	0.0733333333333333	587	0.071	0.0233333333333333
588	0.0703333333333333	588	0.0696666666666667	0.00666666666666663
589	0.0716666666666667	589	0.071	0.00666666666666649
590	0.072	590	0.0706666666666667	0.0133333333333333
591	0.0713333333333333	591	0.07	0.0133333333333333
592	0.071	592	0.071	-1.38777878078145E-16
593	0.0733333333333333	593	0.0726666666666667	0.00666666666666677
594	0.0736666666666667	594	0.0726666666666667	0.01
595	0.074	595	0.0736666666666667	0.00333333333333338
596	0.074	596	0.0746666666666667	-0.00666666666666663
597	0.0746666666666667	597	0.0743333333333333	0.00333333333333324
598	0.074	598	0.0723333333333333	0.0166666666666666
599	0.0733333333333333	599	0.071	0.0233333333333333
600	0.0743333333333333	600	0.0733333333333333	0.01
601	0.0756666666666667	601	0.0753333333333333	0.00333333333333324
602	0.0776666666666667	602	0.0773333333333333	0.00333333333333324
603	0.0796666666666667	603	0.079	0.00666666666666663
604	0.0796666666666667	604	0.0783333333333333	0.0133333333333333
605	0.0776666666666667	605	0.0763333333333333	0.0133333333333333
606	0.077	606	0.0756666666666667	0.0133333333333334
607	0.077	607	0.076	0.01
608	0.0786666666666667	608	0.077	0.0166666666666666
609	0.0803333333333333	609	0.0786666666666667	0.0166666666666668
610	0.0793333333333333	610	0.0783333333333333	0.01
611	0.0776666666666667	611	0.077	0.00666666666666663
612	0.0783333333333333	612	0.078	0.00333333333333338
613	0.081	613	0.0796666666666667	0.0133333333333334
614	0.083	614	0.081	0.02
615	0.0826666666666667	615	0.0806666666666667	0.02
616	0.0836666666666667	616	0.0826666666666667	0.01
617	0.084	617	0.083	0.01
618	0.0833333333333333	618	0.0823333333333333	0.01
619	0.0833333333333333	619	0.0813333333333333	0.02
620	0.0826666666666667	620	0.0816666666666667	0.01
621	0.083	621	0.0813333333333333	0.0166666666666666
622	0.084	622	0.0816666666666667	0.0233333333333334
623	0.0856666666666667	623	0.0833333333333333	0.0233333333333333
624	0.0883333333333333	624	0.0863333333333333	0.02
625	0.0883333333333333	625	0.087	0.0133333333333334
626	0.089	626	0.0873333333333333	0.0166666666666666
627	0.0863333333333333	627	0.0856666666666667	0.00666666666666663
628	0.086	628	0.0846666666666667	0.0133333333333333
629	0.0863333333333333	629	0.0853333333333333	0.01
630	0.089	630	0.0873333333333333	0.0166666666666666
631	0.0903333333333333	631	0.0886666666666667	0.0166666666666668
632	0.093	632	0.0906666666666667	0.0233333333333334
633	0.094	633	0.0916666666666667	0.0233333333333334
634	0.0936666666666667	634	0.0923333333333333	0.0133333333333333
635	0.0913333333333333	635	0.0903333333333333	0.01
636	0.09	636	0.089	0.01
637	0.0883333333333333	637	0.0876666666666667	0.00666666666666677
638	0.091	638	0.0903333333333333	0.00666666666666663
639	0.0943333333333333	639	0.0933333333333333	0.01
640	0.0966666666666667	640	0.0946666666666667	0.02
641	0.094	641	0.0926666666666667	0.0133333333333334
642	0.0923333333333333	642	0.091	0.0133333333333334
643	0.093	643	0.0913333333333333	0.0166666666666666
644	0.095	644	0.0933333333333333	0.0166666666666666
645	0.097	645	0.096	0.01
646	0.097	646	0.096	0.01
647	0.0973333333333333	647	0.095	0.0233333333333334
648	0.0976666666666667	648	0.0953333333333333	0.0233333333333333
649	0.0983333333333333	649	0.096	0.0233333333333334
650	0.0996666666666667	650	0.098	0.0166666666666666
651	0.0976666666666667	651	0.0963333333333333	0.0133333333333333
652	0.0976666666666667	652	0.0963333333333333	0.0133333333333333
653	0.097	653	0.0963333333333333	0.00666666666666663
654	0.098	654	0.0976666666666667	0.00333333333333338
655	0.0976666666666667	655	0.0973333333333333	0.00333333333333324
656	0.097	656	0.096	0.01
657	0.0973333333333333	657	0.0953333333333333	0.02
658	0.0976666666666667	658	0.096	0.0166666666666666
659	0.099	659	0.0973333333333333	0.0166666666666666
660	0.0976666666666667	660	0.096	0.0166666666666666
661	0.0976666666666667	661	0.0956666666666667	0.02
662	0.096	662	0.0956666666666667	0.00333333333333338
663	0.0973333333333333	663	0.096	0.0133333333333334
664	0.098	664	0.096	0.02
665	0.099	665	0.097	0.02
666	0.097	666	0.0956666666666667	0.0133333333333334
667	0.0966666666666667	667	0.0953333333333333	0.0133333333333333
668	0.0986666666666667	668	0.0966666666666667	0.02
669	0.099	669	0.0963333333333333	0.0266666666666666
670	0.098	670	0.095	0.03
671	0.0973333333333333	671	0.095	0.0233333333333334
672	0.098	672	0.096	0.02
673	0.0976666666666667	673	0.096	0.0166666666666666
674	0.0986666666666667	674	0.0966666666666667	0.02
675	0.0986666666666667	675	0.0973333333333333	0.0133333333333333
676	0.0966666666666667	676	0.096	0.00666666666666663
677	0.0933333333333333	677	0.093	0.00333333333333338
678	0.0916666666666667	678	0.0903333333333333	0.0133333333333333
679	0.0933333333333333	679	0.0926666666666667	0.00666666666666677
680	0.0976666666666667	680	0.0953333333333333	0.0233333333333333
681	0.0983333333333333	681	0.096	0.0233333333333334
682	0.0966666666666667	682	0.095	0.0166666666666666
683	0.0943333333333333	683	0.0936666666666667	0.00666666666666677
684	0.095	684	0.0943333333333333	0.00666666666666663
685	0.0943333333333333	685	0.094	0.00333333333333338
686	0.0943333333333333	686	0.0936666666666667	0.00666666666666677
687	0.0933333333333333	687	0.0916666666666667	0.0166666666666668
688	0.0936666666666667	688	0.0933333333333333	0.00333333333333324
689	0.096	689	0.0953333333333333	0.00666666666666663
690	0.0983333333333333	690	0.0963333333333333	0.02
691	0.098	691	0.096	0.02
692	0.0966666666666667	692	0.095	0.0166666666666666
693	0.0956666666666667	693	0.0933333333333333	0.0233333333333333
694	0.097	694	0.095	0.02
695	0.097	695	0.0963333333333333	0.00666666666666663
696	0.097	696	0.0963333333333333	0.00666666666666663
697	0.0976666666666667	697	0.0963333333333333	0.0133333333333333
698	0.0976666666666667	698	0.0953333333333333	0.0233333333333333
699	0.0986666666666667	699	0.0956666666666667	0.03
700	0.0983333333333333	700	0.0956666666666667	0.0266666666666668
701	0.0976666666666667	701	0.0966666666666667	0.01
702	0.0976666666666667	702	0.096	0.0166666666666666
703	0.0976666666666667	703	0.0966666666666667	0.01
704	0.0976666666666667	704	0.0956666666666667	0.02
705	0.0966666666666667	705	0.0963333333333333	0.00333333333333324
706	0.0983333333333333	706	0.0966666666666667	0.0166666666666668
707	0.099	707	0.097	0.02
708	0.100333333333333	708	0.0983333333333333	0.02
709	0.0986666666666667	709	0.0973333333333333	0.0133333333333333
710	0.0996666666666667	710	0.0983333333333333	0.0133333333333333
711	0.100333333333333	711	0.099	0.0133333333333334
712	0.100666666666667	712	0.099	0.0166666666666666
713	0.101333333333333	713	0.0986666666666667	0.0266666666666668
714	0.100666666666667	714	0.099	0.0166666666666666
715	0.103666666666667	715	0.101666666666667	0.0199999999999999
716	0.104333333333333	716	0.103666666666667	0.00666666666666677
717	0.103	717	0.102666666666667	0.00333333333333324
718	0.102333333333333	718	0.102	0.00333333333333324
719	0.101666666666667	719	0.100666666666667	0.01
720	0.105	720	0.103	0.02
721	0.103333333333333	721	0.100333333333333	0.0299999999999999
722	0.103	722	0.100666666666667	0.0233333333333333
723	0.0993333333333333	723	0.0973333333333333	0.02
724	0.100333333333333	724	0.0986666666666667	0.0166666666666668
725	0.101333333333333	725	0.100333333333333	0.0099999999999999
726	0.102666666666667	726	0.101666666666667	0.01
727	0.102333333333333	727	0.100666666666667	0.0166666666666666
728	0.103	728	0.101666666666667	0.0133333333333333
729	0.105	729	0.104	0.01
730	0.105666666666667	730	0.105333333333333	0.00333333333333324
731	0.106	731	0.104333333333333	0.0166666666666666
732	0.104666666666667	732	0.103	0.0166666666666666
733	0.106666666666667	733	0.104333333333333	0.0233333333333333
734	0.108666666666667	734	0.107333333333333	0.0133333333333333
735	0.110666666666667	735	0.108666666666667	0.02
736	0.109666666666667	736	0.109	0.00666666666666663
737	0.111333333333333	737	0.111333333333333	0
738	0.112666666666667	738	0.112666666666667	0
739	0.111666666666667	739	0.110333333333333	0.0133333333333333
740	0.111	740	0.108666666666667	0.0233333333333334
741	0.113	741	0.110666666666667	0.0233333333333334
742	0.112333333333333	742	0.110666666666667	0.0166666666666668
743	0.110666666666667	743	0.108333333333333	0.0233333333333333
744	0.112333333333333	744	0.109	0.0333333333333334
745	0.115333333333333	745	0.111666666666667	0.0366666666666668
746	0.113666666666667	746	0.112	0.0166666666666666
747	0.116	747	0.113666666666667	0.0233333333333333
748	0.119666666666667	748	0.115666666666667	0.0399999999999999
749	0.118333333333333	749	0.115	0.0333333333333334
750	0.114333333333333	750	0.113666666666667	0.00666666666666677
