# Supplementary material for: Virus lasers for biological detection
Source: Nat Commun. 2019 Aug 9;10:3594. doi: 10.1038/s41467-019-11604-z (PMC6689004; doi:10.1038/s41467-019-11604-z)
Supplement: Supplementary file 5 — Source Data [file 41467_2019_11604_MOESM5_ESM.zip › s_fig_2b_labelled_M13_source.csv]

Wavelength (nm)	Absorbance	Wavelength (nm)	Absorbance	Wavelength (nm)	Absorbance	N total	Mean	Standard Deviation	SE of mean
						Statistics On Rows of [2015dec22_dye_labelled_M13_2]D_M13!Col("Absorbance") [2015dec22_dye_labelled_M13_2]D_M13!Col("Absorbance") [2015dec22_dye_labelled_M13_2]D_M13!Col("Absorbance")	Statistics On Rows of [2015dec22_dye_labelled_M13_2]D_M13!Col("Absorbance") [2015dec22_dye_labelled_M13_2]D_M13!Col("Absorbance") [2015dec22_dye_labelled_M13_2]D_M13!Col("Absorbance")	Statistics On Rows of [2015dec22_dye_labelled_M13_2]D_M13!Col("Absorbance") [2015dec22_dye_labelled_M13_2]D_M13!Col("Absorbance") [2015dec22_dye_labelled_M13_2]D_M13!Col("Absorbance")	Statistics On Rows of [2015dec22_dye_labelled_M13_2]D_M13!Col("Absorbance") [2015dec22_dye_labelled_M13_2]D_M13!Col("Absorbance") [2015dec22_dye_labelled_M13_2]D_M13!Col("Absorbance")
220	1.396	220	1.585	220	1.524	3	1.50166666666667	0.0964589722801012	0.0556906136116711
221	1.182	221	1.301	221	1.242	3	1.24166666666667	0.0595007002759912	0.0343527453213148
222	1.12	222	1.09	222	1.087	3	1.099	0.0182482875908947	0.0105356537528528
223	1.092	223	1.09	223	1.081	3	1.08766666666667	0.00585946527708234	0.00338296385503076
224	1.05	224	1.053	224	1.062	3	1.055	0.00624499799839847	0.00360555127546403
225	1.008	225	1.006	225	1.017	3	1.01033333333333	0.00585946527708224	0.00338296385503069
226	0.986	226	0.991	226	0.988	3	0.988333333333333	0.00251661147842361	0.00145296631451357
227	0.969	227	0.974	227	0.963	3	0.968666666666667	0.00550757054728611	0.00317979733805649
228	0.951	228	0.952	228	0.953	3	0.952	9.99999999999973E-4	5.7735026918961E-4
229	0.923	229	0.93	229	0.931	3	0.928	0.00435889894354071	0.0025166114784236
230	0.893	230	0.896	230	0.897	3	0.895333333333333	0.00208166599946617	0.00120185042515468
231	0.856	231	0.858	231	0.859	3	0.857666666666667	0.00152752523165198	8.81917103688215E-4
232	0.812	232	0.819	232	0.82	3	0.817	0.00435889894354058	0.00251661147842353
233	0.777	233	0.783	233	0.781	3	0.780333333333333	0.0030550504633039	0.0017638342073764
234	0.745	234	0.748	234	0.75	3	0.747666666666667	0.00251661147842359	0.00145296631451356
235	0.723	235	0.72	235	0.723	3	0.722	0.00173205080756886	9.99999999999992E-4
236	0.7	236	0.697	236	0.699	3	0.698666666666667	0.00152752523165195	8.81917103688198E-4
237	0.676	237	0.68	237	0.678	3	0.678	0.002	0.00115470053837925
238	0.659	238	0.663	238	0.661	3	0.661	0.002	0.00115470053837925
239	0.646	239	0.647	239	0.648	3	0.647	9.99999999999973E-4	5.7735026918961E-4
240	0.637	240	0.637	240	0.638	3	0.637333333333333	5.7735026918961E-4	3.33333333333324E-4
241	0.63	241	0.629	241	0.631	3	0.63	1E-3	5.77350269189626E-4
242	0.621	242	0.622	242	0.625	3	0.622666666666667	0.00208166599946611	0.00120185042515465
243	0.613	243	0.614	243	0.617	3	0.614666666666667	0.00208166599946611	0.00120185042515465
244	0.603	244	0.603	244	0.607	3	0.604333333333333	0.00230940107675851	0.00133333333333333
245	0.593	245	0.593	245	0.597	3	0.594333333333333	0.00230940107675851	0.00133333333333333
246	0.587	246	0.586	246	0.59	3	0.587666666666667	0.00208166599946613	0.00120185042515466
247	0.581	247	0.581	247	0.583	3	0.581666666666667	0.00115470053837925	6.66666666666667E-4
248	0.575	248	0.575	248	0.575	3	0.575	0	0
249	0.565	249	0.566	249	0.566	3	0.565666666666667	5.77350269189626E-4	3.33333333333334E-4
250	0.555	250	0.555	250	0.555	3	0.555	0	0
251	0.547	251	0.547	251	0.548	3	0.547333333333333	5.77350269189642E-4	3.33333333333343E-4
252	0.54	252	0.539	252	0.542	3	0.540333333333333	0.00152752523165194	8.81917103688194E-4
253	0.531	253	0.53	253	0.532	3	0.531	1E-3	5.77350269189626E-4
254	0.52	254	0.519	254	0.521	3	0.52	1E-3	5.77350269189626E-4
255	0.509	255	0.509	255	0.511	3	0.509666666666667	0.00115470053837925	6.66666666666667E-4
256	0.501	256	0.502	256	0.504	3	0.502333333333333	0.00152752523165195	8.81917103688198E-4
257	0.495	257	0.496	257	0.498	3	0.496333333333333	0.00152752523165195	8.81917103688198E-4
258	0.489	258	0.491	258	0.491	3	0.490333333333333	0.00115470053837925	6.66666666666667E-4
259	0.485	259	0.485	259	0.484	3	0.484666666666667	5.77350269189626E-4	3.33333333333334E-4
260	0.478	260	0.477	260	0.477	3	0.477333333333333	5.77350269189626E-4	3.33333333333334E-4
261	0.469	261	0.468	261	0.469	3	0.468666666666667	5.77350269189586E-4	3.33333333333311E-4
262	0.458	262	0.458	262	0.46	3	0.458666666666667	0.00115470053837925	6.66666666666667E-4
263	0.449	263	0.449	263	0.45	3	0.449333333333333	5.77350269189626E-4	3.33333333333334E-4
264	0.442	264	0.441	264	0.442	3	0.441666666666667	5.77350269189626E-4	3.33333333333334E-4
265	0.435	265	0.434	265	0.434	3	0.434333333333333	5.77350269189626E-4	3.33333333333334E-4
266	0.427	266	0.427	266	0.428	3	0.427333333333333	5.77350269189626E-4	3.33333333333334E-4
267	0.419	267	0.421	267	0.421	3	0.420333333333333	0.00115470053837925	6.66666666666667E-4
268	0.412	268	0.415	268	0.416	3	0.414333333333333	0.00208166599946613	0.00120185042515466
269	0.407	269	0.409	269	0.409	3	0.408333333333333	0.00115470053837925	6.66666666666667E-4
270	0.403	270	0.403	270	0.404	3	0.403333333333333	5.77350269189626E-4	3.33333333333334E-4
271	0.398	271	0.398	271	0.399	3	0.398333333333333	5.77350269189626E-4	3.33333333333334E-4
272	0.391	272	0.392	272	0.392	3	0.391666666666667	5.77350269189626E-4	3.33333333333334E-4
273	0.384	273	0.385	273	0.386	3	0.385	1E-3	5.77350269189626E-4
274	0.379	274	0.379	274	0.381	3	0.379666666666667	0.00115470053837925	6.66666666666667E-4
275	0.374	275	0.374	275	0.376	3	0.374666666666667	0.00115470053837925	6.66666666666667E-4
276	0.368	276	0.37	276	0.371	3	0.369666666666667	0.00152752523165195	8.81917103688198E-4
277	0.362	277	0.364	277	0.365	3	0.363666666666667	0.00152752523165195	8.81917103688198E-4
278	0.357	278	0.358	278	0.358	3	0.357666666666667	5.77350269189626E-4	3.33333333333334E-4
279	0.352	279	0.352	279	0.352	3	0.352	0	0
280	0.346	280	0.346	280	0.347	3	0.346333333333333	5.77350269189626E-4	3.33333333333334E-4
281	0.339	281	0.339	281	0.341	3	0.339666666666667	0.00115470053837925	6.66666666666667E-4
282	0.331	282	0.333	282	0.334	3	0.332666666666667	0.00152752523165195	8.81917103688198E-4
283	0.323	283	0.325	283	0.326	3	0.324666666666667	0.00152752523165195	8.81917103688198E-4
284	0.315	284	0.316	284	0.317	3	0.316	1E-3	5.77350269189626E-4
285	0.307	285	0.307	285	0.309	3	0.307666666666667	0.00115470053837925	6.66666666666667E-4
286	0.297	286	0.298	286	0.299	3	0.298	1E-3	5.77350269189626E-4
287	0.288	287	0.288	287	0.289	3	0.288333333333333	5.77350269189626E-4	3.33333333333334E-4
288	0.277	288	0.278	288	0.278	3	0.277666666666667	5.77350269189626E-4	3.33333333333334E-4
289	0.268	289	0.269	289	0.269	3	0.268666666666667	5.77350269189626E-4	3.33333333333334E-4
290	0.26	290	0.26	290	0.261	3	0.260333333333333	5.77350269189626E-4	3.33333333333334E-4
291	0.249	291	0.25	291	0.251	3	0.25	1E-3	5.77350269189626E-4
292	0.236	292	0.239	292	0.239	3	0.238	0.00173205080756888	1E-3
293	0.224	293	0.227	293	0.227	3	0.226	0.00173205080756888	1E-3
294	0.215	294	0.217	294	0.218	3	0.216666666666667	0.00152752523165195	8.81917103688198E-4
295	0.208	295	0.209	295	0.21	3	0.209	1E-3	5.77350269189626E-4
296	0.202	296	0.203	296	0.204	3	0.203	9.99999999999994E-4	5.77350269189622E-4
297	0.195	297	0.196	297	0.197	3	0.196	1E-3	5.77350269189626E-4
298	0.189	298	0.19	298	0.191	3	0.19	1E-3	5.77350269189626E-4
299	0.183	299	0.184	299	0.186	3	0.184333333333333	0.00152752523165195	8.81917103688198E-4
300	0.179	300	0.181	300	0.181	3	0.180333333333333	0.00115470053837925	6.66666666666667E-4
301	0.176	301	0.177	301	0.177	3	0.176666666666667	5.77350269189626E-4	3.33333333333334E-4
302	0.173	302	0.174	302	0.174	3	0.173666666666667	5.77350269189626E-4	3.33333333333334E-4
303	0.17	303	0.171	303	0.17	3	0.170333333333333	5.77350269189626E-4	3.33333333333334E-4
304	0.167	304	0.167	304	0.167	3	0.167	0	0
305	0.164	305	0.165	305	0.165	3	0.164666666666667	5.77350269189626E-4	3.33333333333334E-4
306	0.162	306	0.163	306	0.162	3	0.162333333333333	5.77350269189626E-4	3.33333333333334E-4
307	0.161	307	0.162	307	0.161	3	0.161333333333333	5.77350269189626E-4	3.33333333333334E-4
308	0.16	308	0.16	308	0.161	3	0.160333333333333	5.77350269189626E-4	3.33333333333334E-4
309	0.159	309	0.159	309	0.16	3	0.159333333333333	5.77350269189626E-4	3.33333333333334E-4
310	0.158	310	0.159	310	0.159	3	0.158666666666667	5.77350269189626E-4	3.33333333333334E-4
311	0.157	311	0.158	311	0.158	3	0.157666666666667	5.77350269189626E-4	3.33333333333334E-4
312	0.155	312	0.157	312	0.156	3	0.156	1E-3	5.77350269189626E-4
313	0.154	313	0.155	313	0.155	3	0.154666666666667	5.77350269189626E-4	3.33333333333334E-4
314	0.153	314	0.154	314	0.155	3	0.154	1E-3	5.77350269189626E-4
315	0.151	315	0.152	315	0.153	3	0.152	1E-3	5.77350269189626E-4
316	0.151	316	0.151	316	0.152	3	0.151333333333333	5.77350269189626E-4	3.33333333333334E-4
317	0.15	317	0.151	317	0.151	3	0.150666666666667	5.77350269189626E-4	3.33333333333334E-4
318	0.15	318	0.151	318	0.152	3	0.151	1E-3	5.77350269189626E-4
319	0.15	319	0.151	319	0.151	3	0.150666666666667	5.77350269189626E-4	3.33333333333334E-4
320	0.149	320	0.15	320	0.151	3	0.15	1E-3	5.77350269189626E-4
321	0.148	321	0.15	321	0.15	3	0.149333333333333	0.00115470053837925	6.66666666666667E-4
322	0.149	322	0.15	322	0.151	3	0.15	1E-3	5.77350269189626E-4
323	0.148	323	0.149	323	0.149	3	0.148666666666667	5.77350269189626E-4	3.33333333333334E-4
324	0.145	324	0.145	324	0.146	3	0.145333333333333	5.77350269189626E-4	3.33333333333334E-4
325	0.141	325	0.141	325	0.142	3	0.141333333333333	5.77350269189626E-4	3.33333333333334E-4
326	0.14	326	0.14	326	0.142	3	0.140666666666667	0.00115470053837924	6.6666666666666E-4
327	0.142	327	0.142	327	0.145	3	0.143	0.00173205080756888	1E-3
328	0.141	328	0.142	328	0.144	3	0.142333333333333	0.00152752523165195	8.81917103688198E-4
329	0.142	329	0.142	329	0.143	3	0.142333333333333	5.77350269189626E-4	3.33333333333334E-4
330	0.14	330	0.141	330	0.14	3	0.140333333333333	5.77350269189614E-4	3.33333333333327E-4
331	0.14	331	0.141	331	0.14	3	0.140333333333333	5.77350269189614E-4	3.33333333333327E-4
332	0.14	332	0.141	332	0.141	3	0.140666666666667	5.7735026918961E-4	3.33333333333324E-4
333	0.138	333	0.139	333	0.139	3	0.138666666666667	5.77350269189626E-4	3.33333333333334E-4
334	0.138	334	0.138	334	0.139	3	0.138333333333333	5.77350269189626E-4	3.33333333333334E-4
335	0.136	335	0.137	335	0.139	3	0.137333333333333	0.00152752523165195	8.81917103688198E-4
336	0.135	336	0.136	336	0.137	3	0.136	1E-3	5.77350269189626E-4
337	0.136	337	0.136	337	0.136	3	0.136	0	0
338	0.135	338	0.135	338	0.135	3	0.135	0	0
339	0.136	339	0.136	339	0.136	3	0.136	0	0
340	0.135	340	0.135	340	0.136	3	0.135333333333333	5.77350269189626E-4	3.33333333333334E-4
341	0.134	341	0.135	341	0.135	3	0.134666666666667	5.77350269189626E-4	3.33333333333334E-4
342	0.133	342	0.134	342	0.135	3	0.134	1E-3	5.77350269189626E-4
343	0.132	343	0.133	343	0.134	3	0.133	1E-3	5.77350269189626E-4
344	0.133	344	0.134	344	0.134	3	0.133666666666667	5.77350269189626E-4	3.33333333333334E-4
345	0.134	345	0.134	345	0.135	3	0.134333333333333	5.77350269189626E-4	3.33333333333334E-4
346	0.133	346	0.133	346	0.134	3	0.133333333333333	5.77350269189626E-4	3.33333333333334E-4
347	0.132	347	0.132	347	0.133	3	0.132333333333333	5.77350269189626E-4	3.33333333333334E-4
348	0.132	348	0.132	348	0.133	3	0.132333333333333	5.77350269189626E-4	3.33333333333334E-4
349	0.132	349	0.133	349	0.134	3	0.133	1E-3	5.77350269189626E-4
350	0.133	350	0.133	350	0.135	3	0.133666666666667	0.00115470053837925	6.66666666666667E-4
351	0.133	351	0.132	351	0.134	3	0.133	1E-3	5.77350269189626E-4
352	0.133	352	0.132	352	0.133	3	0.132666666666667	5.77350269189626E-4	3.33333333333334E-4
353	0.132	353	0.132	353	0.133	3	0.132333333333333	5.77350269189626E-4	3.33333333333334E-4
354	0.131	354	0.132	354	0.132	3	0.131666666666667	5.77350269189626E-4	3.33333333333334E-4
355	0.131	355	0.131	355	0.132	3	0.131333333333333	5.77350269189626E-4	3.33333333333334E-4
356	0.13	356	0.131	356	0.132	3	0.131	1E-3	5.77350269189626E-4
357	0.129	357	0.13	357	0.132	3	0.130333333333333	0.00152752523165195	8.81917103688198E-4
358	0.129	358	0.13	358	0.131	3	0.13	1E-3	5.77350269189626E-4
359	0.129	359	0.13	359	0.13	3	0.129666666666667	5.77350269189626E-4	3.33333333333334E-4
360	0.129	360	0.131	360	0.131	3	0.130333333333333	0.00115470053837925	6.66666666666667E-4
361	0.13	361	0.131	361	0.132	3	0.131	1E-3	5.77350269189626E-4
362	0.129	362	0.131	362	0.131	3	0.130333333333333	0.00115470053837925	6.66666666666667E-4
363	0.129	363	0.131	363	0.13	3	0.13	1E-3	5.77350269189626E-4
364	0.129	364	0.13	364	0.129	3	0.129333333333333	5.77350269189626E-4	3.33333333333334E-4
365	0.13	365	0.13	365	0.13	3	0.13	0	0
366	0.132	366	0.131	366	0.131	3	0.131333333333333	5.77350269189626E-4	3.33333333333334E-4
367	0.132	367	0.131	367	0.131	3	0.131333333333333	5.77350269189626E-4	3.33333333333334E-4
368	0.131	368	0.13	368	0.132	3	0.131	1E-3	5.77350269189626E-4
369	0.131	369	0.13	369	0.132	3	0.131	1E-3	5.77350269189626E-4
370	0.13	370	0.13	370	0.132	3	0.130666666666667	0.00115470053837925	6.66666666666667E-4
371	0.13	371	0.131	371	0.132	3	0.131	1E-3	5.77350269189626E-4
372	0.13	372	0.13	372	0.132	3	0.130666666666667	0.00115470053837925	6.66666666666667E-4
373	0.13	373	0.13	373	0.132	3	0.130666666666667	0.00115470053837925	6.66666666666667E-4
374	0.13	374	0.131	374	0.132	3	0.131	1E-3	5.77350269189626E-4
375	0.13	375	0.131	375	0.132	3	0.131	1E-3	5.77350269189626E-4
376	0.131	376	0.132	376	0.133	3	0.132	1E-3	5.77350269189626E-4
377	0.13	377	0.131	377	0.132	3	0.131	1E-3	5.77350269189626E-4
378	0.129	378	0.13	378	0.13	3	0.129666666666667	5.77350269189626E-4	3.33333333333334E-4
379	0.128	379	0.129	379	0.128	3	0.128333333333333	5.77350269189626E-4	3.33333333333334E-4
380	0.129	380	0.129	380	0.129	3	0.129	0	0
381	0.129	381	0.13	381	0.13	3	0.129666666666667	5.77350269189626E-4	3.33333333333334E-4
382	0.129	382	0.131	382	0.13	3	0.13	1E-3	5.77350269189626E-4
383	0.13	383	0.131	383	0.13	3	0.130333333333333	5.77350269189626E-4	3.33333333333334E-4
384	0.131	384	0.131	384	0.13	3	0.130666666666667	5.77350269189626E-4	3.33333333333334E-4
385	0.13	385	0.131	385	0.131	3	0.130666666666667	5.77350269189626E-4	3.33333333333334E-4
386	0.13	386	0.131	386	0.131	3	0.130666666666667	5.77350269189626E-4	3.33333333333334E-4
387	0.131	387	0.131	387	0.132	3	0.131333333333333	5.77350269189626E-4	3.33333333333334E-4
388	0.13	388	0.131	388	0.131	3	0.130666666666667	5.77350269189626E-4	3.33333333333334E-4
389	0.129	389	0.13	389	0.13	3	0.129666666666667	5.77350269189626E-4	3.33333333333334E-4
390	0.13	390	0.13	390	0.131	3	0.130333333333333	5.77350269189626E-4	3.33333333333334E-4
391	0.13	391	0.13	391	0.13	3	0.13	0	0
392	0.13	392	0.13	392	0.131	3	0.130333333333333	5.77350269189626E-4	3.33333333333334E-4
393	0.13	393	0.131	393	0.131	3	0.130666666666667	5.77350269189626E-4	3.33333333333334E-4
394	0.129	394	0.131	394	0.131	3	0.130333333333333	0.00115470053837925	6.66666666666667E-4
395	0.13	395	0.131	395	0.131	3	0.130666666666667	5.77350269189626E-4	3.33333333333334E-4
396	0.13	396	0.13	396	0.13	3	0.13	0	0
397	0.13	397	0.129	397	0.13	3	0.129666666666667	5.77350269189626E-4	3.33333333333334E-4
398	0.13	398	0.13	398	0.131	3	0.130333333333333	5.77350269189626E-4	3.33333333333334E-4
399	0.13	399	0.13	399	0.131	3	0.130333333333333	5.77350269189626E-4	3.33333333333334E-4
400	0.13	400	0.13	400	0.131	3	0.130333333333333	5.77350269189626E-4	3.33333333333334E-4
401	0.13	401	0.131	401	0.131	3	0.130666666666667	5.77350269189626E-4	3.33333333333334E-4
402	0.13	402	0.131	402	0.131	3	0.130666666666667	5.77350269189626E-4	3.33333333333334E-4
403	0.131	403	0.132	403	0.132	3	0.131666666666667	5.77350269189626E-4	3.33333333333334E-4
404	0.131	404	0.132	404	0.132	3	0.131666666666667	5.77350269189626E-4	3.33333333333334E-4
405	0.131	405	0.132	405	0.132	3	0.131666666666667	5.77350269189626E-4	3.33333333333334E-4
406	0.131	406	0.132	406	0.132	3	0.131666666666667	5.77350269189626E-4	3.33333333333334E-4
407	0.13	407	0.131	407	0.132	3	0.131	1E-3	5.77350269189626E-4
408	0.131	408	0.131	408	0.132	3	0.131333333333333	5.77350269189626E-4	3.33333333333334E-4
409	0.131	409	0.131	409	0.132	3	0.131333333333333	5.77350269189626E-4	3.33333333333334E-4
410	0.13	410	0.131	410	0.131	3	0.130666666666667	5.77350269189626E-4	3.33333333333334E-4
411	0.13	411	0.131	411	0.131	3	0.130666666666667	5.77350269189626E-4	3.33333333333334E-4
412	0.13	412	0.131	412	0.131	3	0.130666666666667	5.77350269189626E-4	3.33333333333334E-4
413	0.13	413	0.131	413	0.13	3	0.130333333333333	5.77350269189626E-4	3.33333333333334E-4
414	0.13	414	0.131	414	0.13	3	0.130333333333333	5.77350269189626E-4	3.33333333333334E-4
415	0.13	415	0.13	415	0.131	3	0.130333333333333	5.77350269189626E-4	3.33333333333334E-4
416	0.129	416	0.129	416	0.13	3	0.129333333333333	5.77350269189626E-4	3.33333333333334E-4
417	0.129	417	0.129	417	0.13	3	0.129333333333333	5.77350269189626E-4	3.33333333333334E-4
418	0.129	418	0.13	418	0.13	3	0.129666666666667	5.77350269189626E-4	3.33333333333334E-4
419	0.131	419	0.131	419	0.132	3	0.131333333333333	5.77350269189626E-4	3.33333333333334E-4
420	0.133	420	0.133	420	0.134	3	0.133333333333333	5.77350269189626E-4	3.33333333333334E-4
421	0.134	421	0.134	421	0.135	3	0.134333333333333	5.77350269189626E-4	3.33333333333334E-4
422	0.133	422	0.134	422	0.135	3	0.134	1E-3	5.77350269189626E-4
423	0.133	423	0.133	423	0.134	3	0.133333333333333	5.77350269189626E-4	3.33333333333334E-4
424	0.133	424	0.133	424	0.134	3	0.133333333333333	5.77350269189626E-4	3.33333333333334E-4
425	0.132	425	0.133	425	0.133	3	0.132666666666667	5.77350269189626E-4	3.33333333333334E-4
426	0.131	426	0.131	426	0.133	3	0.131666666666667	0.00115470053837925	6.66666666666667E-4
427	0.131	427	0.131	427	0.132	3	0.131333333333333	5.77350269189626E-4	3.33333333333334E-4
428	0.131	428	0.13	428	0.13	3	0.130333333333333	5.77350269189626E-4	3.33333333333334E-4
429	0.13	429	0.13	429	0.13	3	0.13	0	0
430	0.128	430	0.13	430	0.13	3	0.129333333333333	0.00115470053837925	6.66666666666667E-4
431	0.129	431	0.13	431	0.13	3	0.129666666666667	5.77350269189626E-4	3.33333333333334E-4
432	0.131	432	0.131	432	0.13	3	0.130666666666667	5.77350269189626E-4	3.33333333333334E-4
433	0.132	433	0.131	433	0.132	3	0.131666666666667	5.77350269189626E-4	3.33333333333334E-4
434	0.131	434	0.131	434	0.132	3	0.131333333333333	5.77350269189626E-4	3.33333333333334E-4
435	0.129	435	0.129	435	0.13	3	0.129333333333333	5.77350269189626E-4	3.33333333333334E-4
436	0.129	436	0.129	436	0.129	3	0.129	0	0
437	0.129	437	0.129	437	0.129	3	0.129	0	0
438	0.13	438	0.13	438	0.13	3	0.13	0	0
439	0.132	439	0.131	439	0.132	3	0.131666666666667	5.77350269189626E-4	3.33333333333334E-4
440	0.132	440	0.132	440	0.132	3	0.132	0	0
441	0.131	441	0.132	441	0.132	3	0.131666666666667	5.77350269189626E-4	3.33333333333334E-4
442	0.131	442	0.131	442	0.131	3	0.131	0	0
443	0.129	443	0.13	443	0.13	3	0.129666666666667	5.77350269189626E-4	3.33333333333334E-4
444	0.13	444	0.131	444	0.131	3	0.130666666666667	5.77350269189626E-4	3.33333333333334E-4
445	0.131	445	0.131	445	0.132	3	0.131333333333333	5.77350269189626E-4	3.33333333333334E-4
446	0.131	446	0.132	446	0.132	3	0.131666666666667	5.77350269189626E-4	3.33333333333334E-4
447	0.131	447	0.131	447	0.131	3	0.131	0	0
448	0.131	448	0.131	448	0.131	3	0.131	0	0
449	0.131	449	0.131	449	0.132	3	0.131333333333333	5.77350269189626E-4	3.33333333333334E-4
450	0.132	450	0.132	450	0.131	3	0.131666666666667	5.77350269189626E-4	3.33333333333334E-4
451	0.133	451	0.133	451	0.133	3	0.133	0	0
452	0.135	452	0.135	452	0.134	3	0.134666666666667	5.77350269189626E-4	3.33333333333334E-4
453	0.137	453	0.137	453	0.137	3	0.137	0	0
454	0.137	454	0.137	454	0.137	3	0.137	0	0
455	0.138	455	0.138	455	0.139	3	0.138333333333333	5.77350269189626E-4	3.33333333333334E-4
456	0.141	456	0.141	456	0.141	3	0.141	0	0
457	0.144	457	0.143	457	0.144	3	0.143666666666667	5.77350269189626E-4	3.33333333333334E-4
458	0.146	458	0.146	458	0.147	3	0.146333333333333	5.77350269189626E-4	3.33333333333334E-4
459	0.147	459	0.148	459	0.148	3	0.147666666666667	5.77350269189626E-4	3.33333333333334E-4
460	0.147	460	0.148	460	0.148	3	0.147666666666667	5.77350269189626E-4	3.33333333333334E-4
461	0.145	461	0.146	461	0.146	3	0.145666666666667	5.77350269189626E-4	3.33333333333334E-4
462	0.145	462	0.145	462	0.146	3	0.145333333333333	5.77350269189626E-4	3.33333333333334E-4
463	0.147	463	0.148	463	0.148	3	0.147666666666667	5.77350269189626E-4	3.33333333333334E-4
464	0.151	464	0.151	464	0.151	3	0.151	0	0
465	0.154	465	0.153	465	0.154	3	0.153666666666667	5.77350269189626E-4	3.33333333333334E-4
466	0.154	466	0.154	466	0.154	3	0.154	0	0
467	0.154	467	0.154	467	0.154	3	0.154	0	0
468	0.153	468	0.153	468	0.153	3	0.153	0	0
469	0.154	469	0.155	469	0.155	3	0.154666666666667	5.77350269189626E-4	3.33333333333334E-4
470	0.157	470	0.158	470	0.158	3	0.157666666666667	5.77350269189626E-4	3.33333333333334E-4
471	0.159	471	0.159	471	0.16	3	0.159333333333333	5.77350269189626E-4	3.33333333333334E-4
472	0.161	472	0.161	472	0.162	3	0.161333333333333	5.77350269189626E-4	3.33333333333334E-4
473	0.163	473	0.163	473	0.163	3	0.163	0	0
474	0.164	474	0.164	474	0.164	3	0.164	0	0
475	0.165	475	0.166	475	0.166	3	0.165666666666667	5.77350269189626E-4	3.33333333333334E-4
476	0.167	476	0.168	476	0.168	3	0.167666666666667	5.77350269189626E-4	3.33333333333334E-4
477	0.171	477	0.172	477	0.171	3	0.171333333333333	5.77350269189606E-4	3.33333333333322E-4
478	0.172	478	0.173	478	0.172	3	0.172333333333333	5.77350269189626E-4	3.33333333333334E-4
479	0.175	479	0.174	479	0.174	3	0.174333333333333	5.77350269189626E-4	3.33333333333334E-4
480	0.176	480	0.176	480	0.176	3	0.176	0	0
481	0.18	481	0.18	481	0.18	3	0.18	0	0
482	0.188	482	0.188	482	0.188	3	0.188	0	0
483	0.194	483	0.194	483	0.195	3	0.194333333333333	5.77350269189626E-4	3.33333333333334E-4
484	0.195	484	0.195	484	0.196	3	0.195333333333333	5.77350269189626E-4	3.33333333333334E-4
485	0.191	485	0.192	485	0.191	3	0.191333333333333	5.77350269189626E-4	3.33333333333334E-4
486	0.193	486	0.193	486	0.192	3	0.192666666666667	5.77350269189626E-4	3.33333333333334E-4
487	0.199	487	0.2	487	0.199	3	0.199333333333333	5.77350269189626E-4	3.33333333333334E-4
488	0.203	488	0.203	488	0.202	3	0.202666666666667	5.77350269189626E-4	3.33333333333334E-4
489	0.201	489	0.202	489	0.201	3	0.201333333333333	5.77350269189626E-4	3.33333333333334E-4
490	0.203	490	0.203	490	0.203	3	0.203	0	0
491	0.208	491	0.208	491	0.209	3	0.208333333333333	5.77350269189626E-4	3.33333333333334E-4
492	0.208	492	0.208	492	0.209	3	0.208333333333333	5.77350269189626E-4	3.33333333333334E-4
493	0.202	493	0.204	493	0.204	3	0.203333333333333	0.00115470053837924	6.66666666666658E-4
494	0.199	494	0.2	494	0.199	3	0.199333333333333	5.77350269189626E-4	3.33333333333334E-4
495	0.2	495	0.2	495	0.2	3	0.2	0	0
496	0.201	496	0.201	496	0.201	3	0.201	0	0
497	0.197	497	0.198	497	0.198	3	0.197666666666667	5.77350269189626E-4	3.33333333333334E-4
498	0.192	498	0.193	498	0.193	3	0.192666666666667	5.77350269189626E-4	3.33333333333334E-4
499	0.187	499	0.188	499	0.188	3	0.187666666666667	5.77350269189626E-4	3.33333333333334E-4
500	0.182	500	0.184	500	0.184	3	0.183333333333333	0.00115470053837925	6.66666666666667E-4
501	0.178	501	0.18	501	0.18	3	0.179333333333333	0.00115470053837925	6.66666666666667E-4
502	0.173	502	0.176	502	0.175	3	0.174666666666667	0.00152752523165195	8.81917103688198E-4
503	0.168	503	0.17	503	0.17	3	0.169333333333333	0.00115470053837925	6.66666666666667E-4
504	0.161	504	0.162	504	0.162	3	0.161666666666667	5.77350269189626E-4	3.33333333333334E-4
505	0.152	505	0.153	505	0.153	3	0.152666666666667	5.77350269189626E-4	3.33333333333334E-4
506	0.145	506	0.146	506	0.146	3	0.145666666666667	5.77350269189626E-4	3.33333333333334E-4
507	0.138	507	0.138	507	0.139	3	0.138333333333333	5.77350269189626E-4	3.33333333333334E-4
508	0.131	508	0.132	508	0.133	3	0.132	1E-3	5.77350269189626E-4
509	0.125	509	0.126	509	0.127	3	0.126	1E-3	5.77350269189626E-4
510	0.119	510	0.12	510	0.12	3	0.119666666666667	5.77350269189626E-4	3.33333333333334E-4
511	0.115	511	0.116	511	0.115	3	0.115333333333333	5.77350269189626E-4	3.33333333333334E-4
512	0.109	512	0.111	512	0.11	3	0.11	1E-3	5.77350269189626E-4
513	0.103	513	0.105	513	0.105	3	0.104333333333333	0.00115470053837925	6.66666666666667E-4
514	0.098	514	0.098	514	0.1	3	0.0986666666666667	0.00115470053837925	6.66666666666667E-4
515	0.094	515	0.094	515	0.094	3	0.094	0	0
516	0.091	516	0.091	516	0.091	3	0.091	0	0
517	0.086	517	0.087	517	0.087	3	0.0866666666666667	5.77350269189626E-4	3.33333333333334E-4
518	0.083	518	0.084	518	0.085	3	0.084	1E-3	5.77350269189626E-4
519	0.078	519	0.079	519	0.08	3	0.079	1E-3	5.77350269189626E-4
520	0.073	520	0.073	520	0.074	3	0.0733333333333333	5.77350269189626E-4	3.33333333333334E-4
521	0.068	521	0.069	521	0.069	3	0.0686666666666667	5.77350269189626E-4	3.33333333333334E-4
522	0.068	522	0.069	522	0.069	3	0.0686666666666667	5.77350269189626E-4	3.33333333333334E-4
523	0.07	523	0.07	523	0.071	3	0.0703333333333333	5.7735026918962E-4	3.3333333333333E-4
524	0.069	524	0.07	524	0.071	3	0.07	9.99999999999997E-4	5.77350269189624E-4
525	0.066	525	0.067	525	0.067	3	0.0666666666666667	5.77350269189626E-4	3.33333333333334E-4
526	0.063	526	0.064	526	0.064	3	0.0636666666666667	5.77350269189626E-4	3.33333333333334E-4
527	0.063	527	0.064	527	0.064	3	0.0636666666666667	5.77350269189626E-4	3.33333333333334E-4
528	0.062	528	0.064	528	0.063	3	0.063	1E-3	5.77350269189626E-4
529	0.059	529	0.06	529	0.059	3	0.0593333333333333	5.77350269189626E-4	3.33333333333334E-4
530	0.053	530	0.053	530	0.054	3	0.0533333333333333	5.77350269189626E-4	3.33333333333334E-4
531	0.05	531	0.05	531	0.051	3	0.0503333333333333	5.77350269189623E-4	3.33333333333332E-4
532	0.052	532	0.052	532	0.052	3	0.052	0	0
533	0.053	533	0.053	533	0.053	3	0.053	0	0
534	0.052	534	0.053	534	0.053	3	0.0526666666666667	5.77350269189626E-4	3.33333333333334E-4
535	0.049	535	0.05	535	0.05	3	0.0496666666666667	5.77350269189626E-4	3.33333333333334E-4
536	0.048	536	0.049	536	0.049	3	0.0486666666666667	5.77350269189626E-4	3.33333333333334E-4
537	0.046	537	0.048	537	0.047	3	0.047	1E-3	5.77350269189626E-4
538	0.045	538	0.047	538	0.046	3	0.046	1E-3	5.77350269189626E-4
539	0.045	539	0.047	539	0.046	3	0.046	1E-3	5.77350269189626E-4
540	0.047	540	0.049	540	0.048	3	0.048	1E-3	5.77350269189626E-4
541	0.048	541	0.049	541	0.048	3	0.0483333333333333	5.77350269189626E-4	3.33333333333334E-4
542	0.045	542	0.047	542	0.046	3	0.046	1E-3	5.77350269189626E-4
543	0.044	543	0.045	543	0.044	3	0.0443333333333333	5.77350269189626E-4	3.33333333333334E-4
544	0.044	544	0.045	544	0.044	3	0.0443333333333333	5.77350269189626E-4	3.33333333333334E-4
545	0.046	545	0.047	545	0.046	3	0.0463333333333333	5.77350269189626E-4	3.33333333333334E-4
546	0.046	546	0.049	546	0.046	3	0.047	0.00173205080756888	1E-3
547	0.047	547	0.049	547	0.047	3	0.0476666666666667	0.00115470053837925	6.66666666666667E-4
548	0.047	548	0.048	548	0.047	3	0.0473333333333333	5.77350269189626E-4	3.33333333333334E-4
549	0.048	549	0.047	549	0.048	3	0.0476666666666667	5.77350269189626E-4	3.33333333333334E-4
550	0.05	550	0.049	550	0.05	3	0.0496666666666667	5.77350269189626E-4	3.33333333333334E-4
551	0.052	551	0.051	551	0.052	3	0.0516666666666667	5.77350269189626E-4	3.33333333333334E-4
552	0.053	552	0.053	552	0.054	3	0.0533333333333333	5.77350269189626E-4	3.33333333333334E-4
553	0.053	553	0.054	553	0.053	3	0.0533333333333333	5.77350269189626E-4	3.33333333333334E-4
554	0.052	554	0.053	554	0.053	3	0.0526666666666667	5.77350269189626E-4	3.33333333333334E-4
555	0.052	555	0.053	555	0.053	3	0.0526666666666667	5.77350269189626E-4	3.33333333333334E-4
556	0.053	556	0.054	556	0.054	3	0.0536666666666667	5.77350269189626E-4	3.33333333333334E-4
557	0.057	557	0.056	557	0.057	3	0.0566666666666667	5.77350269189626E-4	3.33333333333334E-4
558	0.059	558	0.058	558	0.059	3	0.0586666666666667	5.77350269189623E-4	3.33333333333332E-4
559	0.061	559	0.061	559	0.061	3	0.061	0	0
560	0.061	560	0.062	560	0.061	3	0.0613333333333333	5.77350269189626E-4	3.33333333333334E-4
561	0.06	561	0.061	561	0.062	3	0.061	1E-3	5.77350269189626E-4
562	0.062	562	0.062	562	0.063	3	0.0623333333333333	5.77350269189626E-4	3.33333333333334E-4
563	0.062	563	0.062	563	0.063	3	0.0623333333333333	5.77350269189626E-4	3.33333333333334E-4
564	0.064	564	0.064	564	0.065	3	0.0643333333333333	5.77350269189626E-4	3.33333333333334E-4
565	0.066	565	0.066	565	0.067	3	0.0663333333333333	5.77350269189626E-4	3.33333333333334E-4
566	0.067	566	0.067	566	0.068	3	0.0673333333333333	5.77350269189626E-4	3.33333333333334E-4
567	0.067	567	0.067	567	0.068	3	0.0673333333333333	5.77350269189626E-4	3.33333333333334E-4
568	0.066	568	0.066	568	0.067	3	0.0663333333333333	5.77350269189626E-4	3.33333333333334E-4
569	0.068	569	0.068	569	0.069	3	0.0683333333333333	5.77350269189626E-4	3.33333333333334E-4
570	0.067	570	0.067	570	0.068	3	0.0673333333333333	5.77350269189626E-4	3.33333333333334E-4
571	0.068	571	0.069	571	0.069	3	0.0686666666666667	5.77350269189626E-4	3.33333333333334E-4
572	0.068	572	0.069	572	0.068	3	0.0683333333333333	5.77350269189626E-4	3.33333333333334E-4
573	0.07	573	0.071	573	0.071	3	0.0706666666666667	5.77350269189618E-4	3.33333333333329E-4
574	0.072	574	0.072	574	0.073	3	0.0723333333333333	5.77350269189626E-4	3.33333333333334E-4
575	0.071	575	0.071	575	0.073	3	0.0716666666666667	0.00115470053837925	6.66666666666667E-4
576	0.071	576	0.071	576	0.072	3	0.0713333333333333	5.77350269189626E-4	3.33333333333334E-4
577	0.07	577	0.071	577	0.071	3	0.0706666666666667	5.77350269189618E-4	3.33333333333329E-4
578	0.069	578	0.069	578	0.07	3	0.0693333333333333	5.77350269189626E-4	3.33333333333334E-4
579	0.069	579	0.069	579	0.069	3	0.069	0	0
580	0.069	580	0.069	580	0.069	3	0.069	0	0
581	0.07	581	0.07	581	0.071	3	0.0703333333333333	5.7735026918962E-4	3.3333333333333E-4
582	0.071	582	0.071	582	0.073	3	0.0716666666666667	0.00115470053837925	6.66666666666667E-4
583	0.071	583	0.071	583	0.072	3	0.0713333333333333	5.77350269189626E-4	3.33333333333334E-4
584	0.072	584	0.073	584	0.074	3	0.073	1E-3	5.77350269189626E-4
585	0.074	585	0.074	585	0.075	3	0.0743333333333333	5.77350269189626E-4	3.33333333333334E-4
586	0.075	586	0.075	586	0.076	3	0.0753333333333333	5.77350269189626E-4	3.33333333333334E-4
587	0.073	587	0.073	587	0.074	3	0.0733333333333333	5.77350269189626E-4	3.33333333333334E-4
588	0.071	588	0.07	588	0.07	3	0.0703333333333333	5.77350269189618E-4	3.33333333333329E-4
589	0.072	589	0.072	589	0.071	3	0.0716666666666667	5.77350269189626E-4	3.33333333333334E-4
590	0.072	590	0.072	590	0.072	3	0.072	0	0
591	0.071	591	0.071	591	0.072	3	0.0713333333333333	5.77350269189626E-4	3.33333333333334E-4
592	0.07	592	0.071	592	0.072	3	0.071	9.99999999999994E-4	5.77350269189622E-4
593	0.073	593	0.073	593	0.074	3	0.0733333333333333	5.77350269189626E-4	3.33333333333334E-4
594	0.073	594	0.074	594	0.074	3	0.0736666666666667	5.77350269189626E-4	3.33333333333334E-4
595	0.073	595	0.074	595	0.075	3	0.074	1E-3	5.77350269189626E-4
596	0.073	596	0.074	596	0.075	3	0.074	1E-3	5.77350269189626E-4
597	0.073	597	0.075	597	0.076	3	0.0746666666666667	0.00152752523165195	8.81917103688198E-4
598	0.074	598	0.074	598	0.074	3	0.074	0	0
599	0.074	599	0.073	599	0.073	3	0.0733333333333333	5.77350269189626E-4	3.33333333333334E-4
600	0.075	600	0.074	600	0.074	3	0.0743333333333333	5.77350269189626E-4	3.33333333333334E-4
601	0.075	601	0.076	601	0.076	3	0.0756666666666667	5.77350269189626E-4	3.33333333333334E-4
602	0.077	602	0.077	602	0.079	3	0.0776666666666667	0.00115470053837925	6.66666666666667E-4
603	0.079	603	0.079	603	0.081	3	0.0796666666666667	0.00115470053837925	6.66666666666667E-4
604	0.079	604	0.079	604	0.081	3	0.0796666666666667	0.00115470053837925	6.66666666666667E-4
605	0.077	605	0.077	605	0.079	3	0.0776666666666667	0.00115470053837925	6.66666666666667E-4
606	0.076	606	0.077	606	0.078	3	0.077	1E-3	5.77350269189626E-4
607	0.076	607	0.078	607	0.077	3	0.077	1E-3	5.77350269189626E-4
608	0.078	608	0.08	608	0.078	3	0.0786666666666667	0.00115470053837925	6.66666666666667E-4
609	0.08	609	0.081	609	0.08	3	0.0803333333333333	5.77350269189626E-4	3.33333333333334E-4
610	0.079	610	0.08	610	0.079	3	0.0793333333333333	5.77350269189626E-4	3.33333333333334E-4
611	0.078	611	0.078	611	0.077	3	0.0776666666666667	5.77350269189626E-4	3.33333333333334E-4
612	0.079	612	0.078	612	0.078	3	0.0783333333333333	5.77350269189626E-4	3.33333333333334E-4
613	0.081	613	0.081	613	0.081	3	0.081	0	0
614	0.083	614	0.083	614	0.083	3	0.083	0	0
615	0.082	615	0.083	615	0.083	3	0.0826666666666667	5.77350269189626E-4	3.33333333333334E-4
616	0.082	616	0.084	616	0.085	3	0.0836666666666667	0.00152752523165195	8.81917103688198E-4
617	0.082	617	0.085	617	0.085	3	0.084	0.00173205080756888	1E-3
618	0.082	618	0.084	618	0.084	3	0.0833333333333333	0.00115470053837925	6.66666666666667E-4
619	0.082	619	0.084	619	0.084	3	0.0833333333333333	0.00115470053837925	6.66666666666667E-4
620	0.082	620	0.083	620	0.083	3	0.0826666666666667	5.77350269189626E-4	3.33333333333334E-4
621	0.083	621	0.083	621	0.083	3	0.083	0	0
622	0.084	622	0.084	622	0.084	3	0.084	0	0
623	0.085	623	0.086	623	0.086	3	0.0856666666666667	5.77350269189618E-4	3.33333333333329E-4
624	0.088	624	0.089	624	0.088	3	0.0883333333333333	5.77350269189626E-4	3.33333333333334E-4
625	0.087	625	0.089	625	0.089	3	0.0883333333333333	0.00115470053837925	6.66666666666667E-4
626	0.088	626	0.089	626	0.09	3	0.089	1E-3	5.77350269189626E-4
627	0.086	627	0.086	627	0.087	3	0.0863333333333333	5.77350269189626E-4	3.33333333333334E-4
628	0.086	628	0.086	628	0.086	3	0.086	0	0
629	0.086	629	0.086	629	0.087	3	0.0863333333333333	5.77350269189626E-4	3.33333333333334E-4
630	0.089	630	0.089	630	0.089	3	0.089	0	0
631	0.09	631	0.09	631	0.091	3	0.0903333333333333	5.77350269189626E-4	3.33333333333334E-4
632	0.093	632	0.092	632	0.094	3	0.093	1E-3	5.77350269189626E-4
633	0.094	633	0.093	633	0.095	3	0.094	1E-3	5.77350269189626E-4
634	0.093	634	0.094	634	0.094	3	0.0936666666666667	5.77350269189626E-4	3.33333333333334E-4
635	0.091	635	0.092	635	0.091	3	0.0913333333333333	5.77350269189626E-4	3.33333333333334E-4
636	0.089	636	0.091	636	0.09	3	0.09	1E-3	5.77350269189626E-4
637	0.088	637	0.088	637	0.089	3	0.0883333333333333	5.77350269189626E-4	3.33333333333334E-4
638	0.091	638	0.09	638	0.092	3	0.091	1E-3	5.77350269189626E-4
639	0.094	639	0.094	639	0.095	3	0.0943333333333333	5.77350269189626E-4	3.33333333333334E-4
640	0.096	640	0.097	640	0.097	3	0.0966666666666667	5.77350269189626E-4	3.33333333333334E-4
641	0.093	641	0.095	641	0.094	3	0.094	1E-3	5.77350269189626E-4
642	0.091	642	0.093	642	0.093	3	0.0923333333333333	0.00115470053837925	6.66666666666667E-4
643	0.092	643	0.093	643	0.094	3	0.093	1E-3	5.77350269189626E-4
644	0.094	644	0.095	644	0.096	3	0.095	1E-3	5.77350269189626E-4
645	0.097	645	0.097	645	0.097	3	0.097	0	0
646	0.097	646	0.098	646	0.096	3	0.097	1E-3	5.77350269189626E-4
647	0.097	647	0.098	647	0.097	3	0.0973333333333333	5.77350269189626E-4	3.33333333333334E-4
648	0.097	648	0.098	648	0.098	3	0.0976666666666667	5.77350269189626E-4	3.33333333333334E-4
649	0.098	649	0.099	649	0.098	3	0.0983333333333333	5.77350269189626E-4	3.33333333333334E-4
650	0.1	650	0.1	650	0.099	3	0.0996666666666667	5.77350269189626E-4	3.33333333333334E-4
651	0.097	651	0.098	651	0.098	3	0.0976666666666667	5.77350269189626E-4	3.33333333333334E-4
652	0.097	652	0.098	652	0.098	3	0.0976666666666667	5.77350269189626E-4	3.33333333333334E-4
653	0.096	653	0.098	653	0.097	3	0.097	1E-3	5.77350269189626E-4
654	0.097	654	0.098	654	0.099	3	0.098	1E-3	5.77350269189626E-4
655	0.097	655	0.098	655	0.098	3	0.0976666666666667	5.77350269189626E-4	3.33333333333334E-4
656	0.096	656	0.098	656	0.097	3	0.097	1E-3	5.77350269189626E-4
657	0.097	657	0.098	657	0.097	3	0.0973333333333333	5.77350269189626E-4	3.33333333333334E-4
658	0.097	658	0.098	658	0.098	3	0.0976666666666667	5.77350269189626E-4	3.33333333333334E-4
659	0.098	659	0.099	659	0.1	3	0.099	1E-3	5.77350269189626E-4
660	0.097	660	0.097	660	0.099	3	0.0976666666666667	0.00115470053837925	6.66666666666667E-4
661	0.097	661	0.098	661	0.098	3	0.0976666666666667	5.77350269189626E-4	3.33333333333334E-4
662	0.096	662	0.096	662	0.096	3	0.096	0	0
663	0.097	663	0.098	663	0.097	3	0.0973333333333333	5.77350269189626E-4	3.33333333333334E-4
664	0.097	664	0.099	664	0.098	3	0.098	1E-3	5.77350269189626E-4
665	0.098	665	0.1	665	0.099	3	0.099	1E-3	5.77350269189626E-4
666	0.096	666	0.097	666	0.098	3	0.097	1E-3	5.77350269189626E-4
667	0.096	667	0.097	667	0.097	3	0.0966666666666667	5.77350269189626E-4	3.33333333333334E-4
668	0.098	668	0.098	668	0.1	3	0.0986666666666667	0.00115470053837925	6.66666666666667E-4
669	0.098	669	0.098	669	0.101	3	0.099	0.00173205080756888	1E-3
670	0.097	670	0.097	670	0.1	3	0.098	0.00173205080756888	1E-3
671	0.097	671	0.097	671	0.098	3	0.0973333333333333	5.77350269189626E-4	3.33333333333334E-4
672	0.098	672	0.098	672	0.098	3	0.098	0	0
673	0.098	673	0.097	673	0.098	3	0.0976666666666667	5.77350269189626E-4	3.33333333333334E-4
674	0.099	674	0.098	674	0.099	3	0.0986666666666667	5.77350269189626E-4	3.33333333333334E-4
675	0.099	675	0.098	675	0.099	3	0.0986666666666667	5.77350269189626E-4	3.33333333333334E-4
676	0.097	676	0.096	676	0.097	3	0.0966666666666667	5.77350269189626E-4	3.33333333333334E-4
677	0.093	677	0.093	677	0.094	3	0.0933333333333333	5.77350269189626E-4	3.33333333333334E-4
678	0.091	678	0.092	678	0.092	3	0.0916666666666667	5.77350269189626E-4	3.33333333333334E-4
679	0.092	679	0.094	679	0.094	3	0.0933333333333333	0.00115470053837925	6.66666666666667E-4
680	0.097	680	0.098	680	0.098	3	0.0976666666666667	5.77350269189626E-4	3.33333333333334E-4
681	0.098	681	0.099	681	0.098	3	0.0983333333333333	5.77350269189626E-4	3.33333333333334E-4
682	0.096	682	0.097	682	0.097	3	0.0966666666666667	5.77350269189626E-4	3.33333333333334E-4
683	0.094	683	0.094	683	0.095	3	0.0943333333333333	5.77350269189626E-4	3.33333333333334E-4
684	0.094	684	0.094	684	0.097	3	0.095	0.00173205080756888	1E-3
685	0.093	685	0.095	685	0.095	3	0.0943333333333333	0.00115470053837925	6.66666666666667E-4
686	0.094	686	0.095	686	0.094	3	0.0943333333333333	5.77350269189626E-4	3.33333333333334E-4
687	0.093	687	0.094	687	0.093	3	0.0933333333333333	5.77350269189626E-4	3.33333333333334E-4
688	0.093	688	0.094	688	0.094	3	0.0936666666666667	5.77350269189626E-4	3.33333333333334E-4
689	0.095	689	0.096	689	0.097	3	0.096	1E-3	5.77350269189626E-4
690	0.098	690	0.098	690	0.099	3	0.0983333333333333	5.77350269189626E-4	3.33333333333334E-4
691	0.097	691	0.098	691	0.099	3	0.098	1E-3	5.77350269189626E-4
692	0.096	692	0.096	692	0.098	3	0.0966666666666667	0.00115470053837925	6.66666666666667E-4
693	0.095	693	0.096	693	0.096	3	0.0956666666666667	5.77350269189626E-4	3.33333333333334E-4
694	0.096	694	0.098	694	0.097	3	0.097	1E-3	5.77350269189626E-4
695	0.096	695	0.097	695	0.098	3	0.097	1E-3	5.77350269189626E-4
696	0.096	696	0.097	696	0.098	3	0.097	1E-3	5.77350269189626E-4
697	0.098	697	0.098	697	0.097	3	0.0976666666666667	5.77350269189626E-4	3.33333333333334E-4
698	0.097	698	0.098	698	0.098	3	0.0976666666666667	5.77350269189626E-4	3.33333333333334E-4
699	0.097	699	0.1	699	0.099	3	0.0986666666666667	0.00152752523165195	8.81917103688198E-4
700	0.097	700	0.099	700	0.099	3	0.0983333333333333	0.00115470053837925	6.66666666666667E-4
701	0.097	701	0.098	701	0.098	3	0.0976666666666667	5.77350269189626E-4	3.33333333333334E-4
702	0.097	702	0.098	702	0.098	3	0.0976666666666667	5.77350269189626E-4	3.33333333333334E-4
703	0.097	703	0.098	703	0.098	3	0.0976666666666667	5.77350269189626E-4	3.33333333333334E-4
704	0.098	704	0.098	704	0.097	3	0.0976666666666667	5.77350269189626E-4	3.33333333333334E-4
705	0.096	705	0.096	705	0.098	3	0.0966666666666667	0.00115470053837925	6.66666666666667E-4
706	0.096	706	0.099	706	0.1	3	0.0983333333333333	0.00208166599946613	0.00120185042515466
707	0.097	707	0.1	707	0.1	3	0.099	0.00173205080756888	1E-3
708	0.1	708	0.1	708	0.101	3	0.100333333333333	5.77350269189626E-4	3.33333333333334E-4
709	0.099	709	0.098	709	0.099	3	0.0986666666666667	5.77350269189626E-4	3.33333333333334E-4
710	0.099	710	0.101	710	0.099	3	0.0996666666666667	0.00115470053837925	6.66666666666667E-4
711	0.1	711	0.103	711	0.098	3	0.100333333333333	0.00251661147842358	0.00145296631451356
712	0.101	712	0.102	712	0.099	3	0.100666666666667	0.00152752523165194	8.81917103688194E-4
713	0.101	713	0.102	713	0.101	3	0.101333333333333	5.7735026918962E-4	3.3333333333333E-4
714	0.1	714	0.101	714	0.101	3	0.100666666666667	5.77350269189626E-4	3.33333333333334E-4
715	0.103	715	0.105	715	0.103	3	0.103666666666667	0.00115470053837925	6.66666666666667E-4
716	0.104	716	0.105	716	0.104	3	0.104333333333333	5.77350269189626E-4	3.33333333333334E-4
717	0.104	717	0.102	717	0.103	3	0.103	1E-3	5.77350269189626E-4
718	0.103	718	0.101	718	0.103	3	0.102333333333333	0.00115470053837924	6.66666666666661E-4
719	0.102	719	0.1	719	0.103	3	0.101666666666667	0.00152752523165194	8.81917103688193E-4
720	0.103	720	0.105	720	0.107	3	0.105	0.002	0.00115470053837925
721	0.101	721	0.103	721	0.106	3	0.103333333333333	0.00251661147842358	0.00145296631451356
722	0.1	722	0.103	722	0.106	3	0.103	0.003	0.00173205080756888
723	0.098	723	0.1	723	0.1	3	0.0993333333333333	0.00115470053837925	6.66666666666667E-4
724	0.101	724	0.1	724	0.1	3	0.100333333333333	5.77350269189626E-4	3.33333333333334E-4
725	0.102	725	0.101	725	0.101	3	0.101333333333333	5.77350269189618E-4	3.33333333333329E-4
726	0.101	726	0.103	726	0.104	3	0.102666666666667	0.00152752523165194	8.81917103688193E-4
727	0.1	727	0.104	727	0.103	3	0.102333333333333	0.00208166599946613	0.00120185042515466
728	0.101	728	0.104	728	0.104	3	0.103	0.00173205080756887	9.99999999999996E-4
729	0.105	729	0.105	729	0.105	3	0.105	0	0
730	0.106	730	0.104	730	0.107	3	0.105666666666667	0.00152752523165195	8.81917103688198E-4
731	0.106	731	0.104	731	0.108	3	0.106	0.002	0.00115470053837925
732	0.104	732	0.104	732	0.106	3	0.104666666666667	0.00115470053837925	6.66666666666667E-4
733	0.106	733	0.108	733	0.106	3	0.106666666666667	0.00115470053837925	6.66666666666667E-4
734	0.108	734	0.109	734	0.109	3	0.108666666666667	5.77350269189626E-4	3.33333333333334E-4
735	0.109	735	0.111	735	0.112	3	0.110666666666667	0.00152752523165195	8.81917103688198E-4
736	0.109	736	0.109	736	0.111	3	0.109666666666667	0.00115470053837925	6.66666666666667E-4
737	0.11	737	0.111	737	0.113	3	0.111333333333333	0.00152752523165195	8.81917103688198E-4
738	0.111	738	0.112	738	0.115	3	0.112666666666667	0.00208166599946613	0.00120185042515466
739	0.11	739	0.111	739	0.114	3	0.111666666666667	0.00208166599946613	0.00120185042515466
740	0.11	740	0.112	740	0.111	3	0.111	1E-3	5.77350269189626E-4
741	0.112	741	0.114	741	0.113	3	0.113	1E-3	5.77350269189626E-4
742	0.113	742	0.112	742	0.112	3	0.112333333333333	5.77350269189626E-4	3.33333333333334E-4
743	0.113	743	0.108	743	0.111	3	0.110666666666667	0.00251661147842359	0.00145296631451356
744	0.114	744	0.111	744	0.112	3	0.112333333333333	0.00152752523165195	8.81917103688198E-4
745	0.115	745	0.116	745	0.115	3	0.115333333333333	5.77350269189626E-4	3.33333333333334E-4
746	0.113	746	0.118	746	0.11	3	0.113666666666667	0.00404145188432738	0.00233333333333333
747	0.115	747	0.119	747	0.114	3	0.116	0.00264575131106458	0.00152752523165194
748	0.118	748	0.121	748	0.12	3	0.119666666666667	0.00152752523165195	8.81917103688198E-4
749	0.118	749	0.118	749	0.119	3	0.118333333333333	5.77350269189626E-4	3.33333333333334E-4
750	0.115	750	0.113	750	0.115	3	0.114333333333333	0.00115470053837925	6.66666666666667E-4
