# Supplementary material for: Virus lasers for biological detection
Source: Nat Commun. 2019 Aug 9;10:3594. doi: 10.1038/s41467-019-11604-z (PMC6689004; doi:10.1038/s41467-019-11604-z)
Supplement: Supplementary file 5 — Source Data [file 41467_2019_11604_MOESM5_ESM.zip › s_fig_2b_M13_plotted.csv]

Wavelength (nm)	M13 Mean	Wavelength (nm)	B Mean	M13-B
	Statistics On Rows of [2016dec16_fluorescein_just_M13_2]M13!Col("Absorbance") [2016dec16_fluorescein_just_M13_2]M13!Col("Absorbance") [2016dec16_fluorescein_just_M13_2]M13!Col("Absorbance")		Statistics On Rows of [2016dec16_fluorescein_just_M13_2]B!Col("Absorbance") [2016dec16_fluorescein_just_M13_2]B!Col("Absorbance") [2016dec16_fluorescein_just_M13_2]B!Col("Absorbance")
220	1.704	220	1.03333333333333	6.70666666666667
221	1.50466666666667	221	0.898	6.06666666666667
222	1.426	222	0.783666666666667	6.42333333333333
223	1.48266666666667	223	0.725666666666667	7.57
224	1.49033333333333	224	0.669	8.21333333333333
225	1.497	225	0.615	8.82
226	1.502	226	0.579	9.23
227	1.50733333333333	227	0.557	9.50333333333333
228	1.507	228	0.539333333333333	9.67666666666667
229	1.47933333333333	229	0.529	9.50333333333333
230	1.423	230	0.521666666666667	9.01333333333333
231	1.329	231	0.512	8.17
232	1.22966666666667	232	0.506	7.23666666666667
233	1.139	233	0.503333333333333	6.35666666666666
234	1.05866666666667	234	0.501666666666667	5.57
235	0.987333333333333	235	0.499	4.88333333333333
236	0.925666666666667	236	0.494333333333333	4.31333333333333
237	0.871666666666667	237	0.489333333333333	3.82333333333333
238	0.826333333333333	238	0.485	3.41333333333333
239	0.790666666666667	239	0.481666666666667	3.09
240	0.764666666666667	240	0.480333333333333	2.84333333333333
241	0.746333333333333	241	0.480666666666667	2.65666666666667
242	0.733666666666667	242	0.48	2.53666666666667
243	0.723	243	0.476333333333333	2.46666666666667
244	0.714	244	0.471333333333333	2.42666666666667
245	0.705333333333333	245	0.467	2.38333333333333
246	0.701666666666667	246	0.462333333333333	2.39333333333333
247	0.699333333333333	247	0.456333333333333	2.43
248	0.698666666666667	248	0.450666666666667	2.48
249	0.692666666666667	249	0.443	2.49666666666667
250	0.688333333333333	250	0.435333333333333	2.53
251	0.686	251	0.427333333333333	2.58666666666667
252	0.682333333333333	252	0.418	2.64333333333333
253	0.677	253	0.408666666666667	2.68333333333333
254	0.669666666666667	254	0.397666666666667	2.72
255	0.663666666666667	255	0.387	2.76666666666667
256	0.66	256	0.377	2.83
257	0.656666666666667	257	0.367333333333333	2.89333333333333
258	0.653666666666667	258	0.359	2.94666666666667
259	0.651	259	0.351	3
260	0.646333333333333	260	0.343333333333333	3.03
261	0.640333333333333	261	0.335	3.05333333333333
262	0.632	262	0.326333333333333	3.05666666666667
263	0.624666666666667	263	0.317333333333333	3.07333333333333
264	0.617666666666667	264	0.309	3.08666666666667
265	0.611	265	0.300666666666667	3.10333333333333
266	0.603666666666667	266	0.292666666666667	3.11
267	0.597333333333333	267	0.284666666666667	3.12666666666667
268	0.592	268	0.277333333333333	3.14666666666667
269	0.587	269	0.271333333333333	3.15666666666667
270	0.582333333333333	270	0.266333333333333	3.16
271	0.576333333333333	271	0.260333333333333	3.16
272	0.569666666666667	272	0.254666666666667	3.15
273	0.562333333333333	273	0.249666666666667	3.12666666666667
274	0.554666666666667	274	0.245	3.09666666666667
275	0.547666666666667	275	0.240666666666667	3.07
276	0.539666666666667	276	0.236333333333333	3.03333333333333
277	0.532	277	0.231333333333333	3.00666666666667
278	0.523	278	0.226	2.97
279	0.513333333333333	279	0.220666666666667	2.92666666666667
280	0.503333333333333	280	0.216333333333333	2.87
281	0.493666666666667	281	0.213333333333333	2.80333333333333
282	0.483666666666667	282	0.210333333333333	2.73333333333333
283	0.469	283	0.207	2.62
284	0.452	284	0.203	2.49
285	0.434666666666667	285	0.199	2.35666666666667
286	0.416666666666667	286	0.195	2.21666666666667
287	0.401333333333333	287	0.19	2.11333333333333
288	0.385666666666667	288	0.184666666666667	2.01
289	0.37	289	0.179333333333333	1.90666666666667
290	0.352333333333333	290	0.175	1.77333333333333
291	0.331333333333333	291	0.171333333333333	1.6
292	0.308666666666667	292	0.167666666666667	1.41
293	0.286	293	0.164666666666667	1.21333333333333
294	0.267	294	0.162666666666667	1.04333333333333
295	0.251	295	0.160666666666667	0.903333333333333
296	0.237666666666667	296	0.158333333333333	0.793333333333333
297	0.226333333333333	297	0.156333333333333	0.7
298	0.215666666666667	298	0.154333333333333	0.613333333333334
299	0.207333333333333	299	0.152666666666667	0.546666666666666
300	0.2	300	0.151333333333333	0.486666666666667
301	0.194333333333333	301	0.150333333333333	0.44
302	0.189333333333333	302	0.149666666666667	0.396666666666667
303	0.185333333333333	303	0.148333333333333	0.37
304	0.182	304	0.147	0.35
305	0.179	305	0.146	0.33
306	0.177	306	0.145333333333333	0.316666666666667
307	0.175666666666667	307	0.145666666666667	0.3
308	0.174	308	0.144333333333333	0.296666666666667
309	0.172333333333333	309	0.143666666666667	0.286666666666666
310	0.17	310	0.142666666666667	0.273333333333333
311	0.168666666666667	311	0.142	0.266666666666667
312	0.166666666666667	312	0.140333333333333	0.263333333333333
313	0.165333333333333	313	0.139333333333333	0.26
314	0.164	314	0.137666666666667	0.263333333333333
315	0.163	315	0.137	0.26
316	0.161333333333333	316	0.135333333333333	0.26
317	0.159666666666667	317	0.134333333333333	0.253333333333333
318	0.159666666666667	318	0.134333333333333	0.253333333333333
319	0.158666666666667	319	0.133666666666667	0.25
320	0.158666666666667	320	0.133666666666667	0.25
321	0.158	321	0.134	0.24
322	0.159	322	0.134666666666667	0.243333333333333
323	0.157666666666667	323	0.134	0.236666666666667
324	0.154666666666667	324	0.131	0.236666666666667
325	0.151333333333333	325	0.128333333333333	0.23
326	0.150666666666667	326	0.128	0.226666666666667
327	0.153	327	0.131	0.22
328	0.153333333333333	328	0.131666666666667	0.216666666666666
329	0.151666666666667	329	0.130666666666667	0.21
330	0.148333333333333	330	0.127	0.213333333333333
331	0.147333333333333	331	0.126	0.213333333333333
332	0.147666666666667	332	0.126666666666667	0.21
333	0.146666666666667	333	0.125666666666667	0.21
334	0.145333333333333	334	0.124	0.213333333333333
335	0.145333333333333	335	0.123666666666667	0.216666666666667
336	0.144333333333333	336	0.123666666666667	0.206666666666667
337	0.144666666666667	337	0.124	0.206666666666667
338	0.143	338	0.122666666666667	0.203333333333333
339	0.141666666666667	339	0.122	0.196666666666667
340	0.142	340	0.123	0.19
341	0.142	341	0.122666666666667	0.193333333333333
342	0.142333333333333	342	0.123666666666667	0.186666666666667
343	0.141666666666667	343	0.122666666666667	0.19
344	0.141666666666667	344	0.122	0.196666666666667
345	0.141	345	0.121666666666667	0.193333333333334
346	0.14	346	0.121666666666667	0.183333333333334
347	0.140333333333333	347	0.122	0.183333333333333
348	0.140333333333333	348	0.122333333333333	0.18
349	0.141	349	0.123	0.18
350	0.140666666666667	350	0.123333333333333	0.173333333333333
351	0.140333333333333	351	0.123333333333333	0.17
352	0.14	352	0.123	0.17
353	0.139333333333333	353	0.121333333333333	0.18
354	0.139	354	0.121	0.18
355	0.138	355	0.120333333333333	0.176666666666667
356	0.137333333333333	356	0.12	0.173333333333333
357	0.136	357	0.119333333333333	0.166666666666667
358	0.135333333333333	358	0.118333333333333	0.17
359	0.135333333333333	359	0.119	0.163333333333333
360	0.136666666666667	360	0.12	0.166666666666667
361	0.137	361	0.120333333333333	0.166666666666667
362	0.136333333333333	362	0.119666666666667	0.166666666666667
363	0.135333333333333	363	0.119666666666667	0.156666666666667
364	0.135333333333333	364	0.12	0.153333333333333
365	0.136666666666667	365	0.121666666666667	0.15
366	0.137666666666667	366	0.122666666666667	0.15
367	0.137666666666667	367	0.122	0.156666666666667
368	0.137	368	0.122333333333333	0.146666666666667
369	0.136666666666667	369	0.121666666666667	0.15
370	0.136333333333333	370	0.121333333333333	0.15
371	0.136	371	0.121666666666667	0.143333333333334
372	0.136333333333333	372	0.121333333333333	0.15
373	0.137	373	0.121666666666667	0.153333333333334
374	0.136333333333333	374	0.121	0.153333333333333
375	0.135666666666667	375	0.121	0.146666666666667
376	0.136333333333333	376	0.121333333333333	0.15
377	0.136333333333333	377	0.121333333333333	0.15
378	0.136333333333333	378	0.122	0.143333333333333
379	0.136	379	0.122	0.14
380	0.135333333333333	380	0.121666666666667	0.136666666666667
381	0.135666666666667	381	0.121666666666667	0.14
382	0.135333333333333	382	0.122	0.133333333333333
383	0.136	383	0.123	0.13
384	0.137	384	0.124	0.13
385	0.137	385	0.123666666666667	0.133333333333334
386	0.136333333333333	386	0.123333333333333	0.13
387	0.136666666666667	387	0.123666666666667	0.13
388	0.136666666666667	388	0.124	0.126666666666667
389	0.136333333333333	389	0.123666666666667	0.126666666666667
390	0.136333333333333	390	0.123666666666667	0.126666666666667
391	0.135666666666667	391	0.123333333333333	0.123333333333333
392	0.135333333333333	392	0.123333333333333	0.12
393	0.134333333333333	393	0.122333333333333	0.12
394	0.134666666666667	394	0.122333333333333	0.123333333333333
395	0.135333333333333	395	0.122666666666667	0.126666666666667
396	0.136	396	0.123666666666667	0.123333333333333
397	0.136666666666667	397	0.124333333333333	0.123333333333333
398	0.136666666666667	398	0.125	0.116666666666667
399	0.136	399	0.125	0.11
400	0.136333333333333	400	0.125	0.113333333333333
401	0.136333333333333	401	0.125	0.113333333333333
402	0.137	402	0.125666666666667	0.113333333333333
403	0.136666666666667	403	0.125333333333333	0.113333333333334
404	0.136666666666667	404	0.126	0.106666666666667
405	0.136333333333333	405	0.126	0.103333333333333
406	0.138333333333333	406	0.127	0.113333333333333
407	0.138	407	0.127333333333333	0.106666666666667
408	0.137666666666667	408	0.127333333333333	0.103333333333334
409	0.138	409	0.127	0.11
410	0.137666666666667	410	0.126333333333333	0.113333333333334
411	0.137	411	0.125666666666667	0.113333333333333
412	0.135666666666667	412	0.125	0.106666666666667
413	0.135333333333333	413	0.125333333333333	0.1
414	0.136666666666667	414	0.126	0.106666666666667
415	0.135666666666667	415	0.125666666666667	0.1
416	0.134666666666667	416	0.124333333333333	0.103333333333333
417	0.133666666666667	417	0.123333333333333	0.103333333333333
418	0.133	418	0.123333333333333	0.0966666666666667
419	0.135	419	0.125	0.1
420	0.136666666666667	420	0.126333333333333	0.103333333333334
421	0.136666666666667	421	0.127333333333333	0.0933333333333336
422	0.136666666666667	422	0.127	0.0966666666666668
423	0.136	423	0.126	0.1
424	0.135	424	0.125666666666667	0.0933333333333333
425	0.135	425	0.125	0.1
426	0.134333333333333	426	0.124333333333333	0.1
427	0.132666666666667	427	0.122666666666667	0.1
428	0.131333333333333	428	0.122333333333333	0.0899999999999999
429	0.131	429	0.121333333333333	0.0966666666666667
430	0.130666666666667	430	0.121333333333333	0.0933333333333335
431	0.13	431	0.121333333333333	0.0866666666666667
432	0.129	432	0.120666666666667	0.0833333333333335
433	0.128	433	0.119333333333333	0.0866666666666667
434	0.127666666666667	434	0.118666666666667	0.0900000000000002
435	0.126333333333333	435	0.117666666666667	0.0866666666666666
436	0.127	436	0.117666666666667	0.0933333333333333
437	0.126666666666667	437	0.118	0.0866666666666668
438	0.126333333333333	438	0.117666666666667	0.0866666666666666
439	0.126	439	0.117333333333333	0.0866666666666667
440	0.125333333333333	440	0.116666666666667	0.0866666666666666
441	0.125333333333333	441	0.116333333333333	0.0899999999999998
442	0.123	442	0.114333333333333	0.0866666666666666
443	0.121333333333333	443	0.112666666666667	0.0866666666666667
444	0.120666666666667	444	0.112333333333333	0.0833333333333332
445	0.120666666666667	445	0.112	0.0866666666666666
446	0.119666666666667	446	0.111333333333333	0.0833333333333332
447	0.118666666666667	447	0.110333333333333	0.0833333333333332
448	0.117666666666667	448	0.109333333333333	0.0833333333333333
449	0.118333333333333	449	0.11	0.0833333333333333
450	0.118666666666667	450	0.110333333333333	0.0833333333333332
451	0.117666666666667	451	0.11	0.0766666666666667
452	0.117333333333333	452	0.109333333333333	0.0799999999999999
453	0.117	453	0.109333333333333	0.0766666666666667
454	0.116333333333333	454	0.108333333333333	0.0800000000000001
455	0.116333333333333	455	0.108333333333333	0.0800000000000001
456	0.115666666666667	456	0.108333333333333	0.0733333333333333
457	0.116333333333333	457	0.109	0.0733333333333334
458	0.117666666666667	458	0.110333333333333	0.0733333333333333
459	0.118333333333333	459	0.111333333333333	0.0699999999999999
460	0.116666666666667	460	0.109666666666667	0.0700000000000001
461	0.114666666666667	461	0.106666666666667	0.0800000000000001
462	0.112	462	0.104	0.0800000000000001
463	0.112666666666667	463	0.104666666666667	0.0800000000000001
464	0.114	464	0.106666666666667	0.0733333333333334
465	0.115	465	0.107333333333333	0.0766666666666667
466	0.115	466	0.107333333333333	0.0766666666666667
467	0.114	467	0.106666666666667	0.0733333333333334
468	0.113666666666667	468	0.105666666666667	0.0800000000000001
469	0.112666666666667	469	0.105666666666667	0.0700000000000001
470	0.112	470	0.105	0.0700000000000001
471	0.112333333333333	471	0.105333333333333	0.0700000000000001
472	0.112666666666667	472	0.105666666666667	0.0700000000000001
473	0.112666666666667	473	0.106	0.0666666666666667
474	0.113333333333333	474	0.106333333333333	0.0700000000000001
475	0.113333333333333	475	0.106666666666667	0.0666666666666668
476	0.112666666666667	476	0.106	0.0666666666666667
477	0.113	477	0.106	0.0700000000000001
478	0.112	478	0.105	0.0700000000000001
479	0.111333333333333	479	0.105	0.0633333333333334
480	0.111333333333333	480	0.105	0.0633333333333334
481	0.112	481	0.105333333333333	0.0666666666666667
482	0.115	482	0.108333333333333	0.0666666666666667
483	0.117	483	0.11	0.0700000000000001
484	0.113	484	0.106	0.0700000000000001
485	0.107	485	0.1	0.0699999999999999
486	0.105666666666667	486	0.099	0.0666666666666665
487	0.109333333333333	487	0.102333333333333	0.0700000000000001
488	0.109666666666667	488	0.102666666666667	0.0700000000000001
489	0.106	489	0.0993333333333333	0.0666666666666665
490	0.106666666666667	490	0.100333333333333	0.0633333333333332
491	0.111	491	0.104333333333333	0.0666666666666667
492	0.109333333333333	492	0.103	0.0633333333333334
493	0.103333333333333	493	0.0963333333333333	0.0699999999999999
494	0.0993333333333333	494	0.0926666666666667	0.0666666666666668
495	0.101333333333333	495	0.0946666666666667	0.0666666666666667
496	0.103333333333333	496	0.0966666666666667	0.0666666666666667
497	0.102666666666667	497	0.0966666666666667	0.0599999999999999
498	0.101666666666667	498	0.095	0.0666666666666667
499	0.1	499	0.0936666666666667	0.0633333333333334
500	0.099	500	0.093	0.0600000000000001
501	0.098	501	0.0916666666666667	0.0633333333333334
502	0.0983333333333333	502	0.0926666666666667	0.0566666666666668
503	0.098	503	0.092	0.0600000000000001
504	0.0963333333333333	504	0.0906666666666667	0.0566666666666668
505	0.094	505	0.088	0.0600000000000001
506	0.0923333333333333	506	0.0863333333333333	0.0600000000000001
507	0.0913333333333333	507	0.0853333333333333	0.0600000000000001
508	0.0906666666666667	508	0.0846666666666667	0.0599999999999999
509	0.089	509	0.083	0.0599999999999999
510	0.0873333333333333	510	0.0813333333333333	0.0599999999999999
511	0.087	511	0.0806666666666667	0.0633333333333333
512	0.0836666666666667	512	0.078	0.0566666666666667
513	0.0816666666666667	513	0.076	0.0566666666666667
514	0.0793333333333333	514	0.0733333333333333	0.0600000000000001
515	0.077	515	0.0716666666666667	0.0533333333333334
516	0.0753333333333333	516	0.0703333333333333	0.05
517	0.0753333333333333	517	0.0706666666666667	0.0466666666666667
518	0.0766666666666667	518	0.071	0.0566666666666665
519	0.074	519	0.0683333333333333	0.0566666666666665
520	0.0706666666666667	520	0.065	0.0566666666666667
521	0.0673333333333333	521	0.0616666666666667	0.0566666666666667
522	0.0666666666666667	522	0.0606666666666667	0.06
523	0.0666666666666667	523	0.0613333333333333	0.0533333333333334
524	0.0663333333333333	524	0.0603333333333333	0.0600000000000001
525	0.0656666666666667	525	0.0603333333333333	0.0533333333333334
526	0.0633333333333333	526	0.0583333333333333	0.05
527	0.0646666666666667	527	0.0593333333333333	0.0533333333333334
528	0.064	528	0.059	0.05
529	0.0603333333333333	529	0.0553333333333333	0.05
530	0.0543333333333333	530	0.0486666666666667	0.0566666666666666
531	0.0516666666666667	531	0.0463333333333333	0.0533333333333334
532	0.0536666666666667	532	0.049	0.0466666666666667
533	0.055	533	0.0506666666666667	0.0433333333333333
534	0.0533333333333333	534	0.0493333333333333	0.04
535	0.051	535	0.0463333333333333	0.0466666666666667
536	0.0503333333333333	536	0.0453333333333333	0.05
537	0.0503333333333333	537	0.0446666666666667	0.0566666666666667
538	0.0503333333333333	538	0.0453333333333333	0.05
539	0.0506666666666667	539	0.046	0.0466666666666667
540	0.0516666666666667	540	0.0473333333333333	0.0433333333333333
541	0.0523333333333333	541	0.0473333333333333	0.05
542	0.0506666666666667	542	0.0463333333333333	0.0433333333333333
543	0.0493333333333333	543	0.045	0.0433333333333333
544	0.0496666666666667	544	0.0453333333333333	0.0433333333333334
545	0.05	545	0.0453333333333333	0.0466666666666667
546	0.051	546	0.0456666666666667	0.0533333333333334
547	0.051	547	0.046	0.05
548	0.0506666666666667	548	0.046	0.0466666666666667
549	0.0513333333333333	549	0.047	0.0433333333333333
550	0.0516666666666667	550	0.0476666666666667	0.04
551	0.054	551	0.0503333333333333	0.0366666666666667
552	0.0563333333333333	552	0.0523333333333333	0.04
553	0.0566666666666667	553	0.0526666666666667	0.04
554	0.055	554	0.0513333333333333	0.0366666666666667
555	0.0556666666666667	555	0.052	0.0366666666666667
556	0.057	556	0.054	0.03
557	0.059	557	0.0556666666666667	0.0333333333333333
558	0.061	558	0.0576666666666667	0.0333333333333333
559	0.0646666666666667	559	0.0606666666666667	0.04
560	0.0683333333333333	560	0.0636666666666667	0.0466666666666668
561	0.068	561	0.0633333333333333	0.0466666666666667
562	0.067	562	0.063	0.04
563	0.066	563	0.0616666666666667	0.0433333333333333
564	0.0666666666666667	564	0.0626666666666667	0.04
565	0.07	565	0.0656666666666667	0.0433333333333334
566	0.0726666666666667	566	0.0676666666666667	0.0499999999999999
567	0.073	567	0.068	0.0499999999999999
568	0.072	568	0.067	0.0499999999999999
569	0.0723333333333333	569	0.0676666666666667	0.0466666666666667
570	0.0736666666666667	570	0.0693333333333333	0.0433333333333331
571	0.0746666666666667	571	0.0703333333333333	0.0433333333333331
572	0.0763333333333333	572	0.0723333333333333	0.04
573	0.075	573	0.0713333333333333	0.0366666666666667
574	0.0743333333333333	574	0.0706666666666667	0.0366666666666667
575	0.0726666666666667	575	0.0693333333333333	0.0333333333333331
576	0.0733333333333333	576	0.07	0.0333333333333333
577	0.073	577	0.0696666666666667	0.0333333333333333
578	0.0726666666666667	578	0.068	0.0466666666666665
579	0.074	579	0.0696666666666667	0.0433333333333333
580	0.0736666666666667	580	0.07	0.0366666666666665
581	0.074	581	0.07	0.0399999999999999
582	0.073	582	0.0696666666666667	0.0333333333333333
583	0.0733333333333333	583	0.07	0.0333333333333333
584	0.0756666666666667	584	0.0723333333333333	0.0333333333333333
585	0.0766666666666667	585	0.073	0.0366666666666667
586	0.0773333333333333	586	0.0733333333333333	0.04
587	0.0783333333333333	587	0.0746666666666667	0.0366666666666668
588	0.0783333333333333	588	0.0743333333333333	0.04
589	0.0786666666666667	589	0.0743333333333333	0.0433333333333333
590	0.0783333333333333	590	0.0736666666666667	0.0466666666666668
591	0.076	591	0.071	0.0499999999999999
592	0.075	592	0.07	0.0499999999999999
593	0.0766666666666667	593	0.0726666666666667	0.04
594	0.078	594	0.0746666666666667	0.0333333333333334
595	0.0783333333333333	595	0.0746666666666667	0.0366666666666668
596	0.078	596	0.0746666666666667	0.0333333333333334
597	0.0783333333333333	597	0.0756666666666667	0.0266666666666668
598	0.0783333333333333	598	0.0753333333333333	0.03
599	0.0786666666666667	599	0.0753333333333333	0.0333333333333333
600	0.0803333333333333	600	0.0766666666666667	0.0366666666666668
601	0.081	601	0.0776666666666667	0.0333333333333334
602	0.081	602	0.0783333333333333	0.0266666666666666
603	0.0816666666666667	603	0.0783333333333333	0.0333333333333333
604	0.082	604	0.078	0.04
605	0.0806666666666667	605	0.0766666666666667	0.04
606	0.079	606	0.0746666666666667	0.0433333333333334
607	0.0796666666666667	607	0.076	0.0366666666666667
608	0.0833333333333333	608	0.0796666666666667	0.0366666666666668
609	0.084	609	0.0806666666666667	0.0333333333333334
610	0.0826666666666667	610	0.0793333333333333	0.0333333333333333
611	0.0806666666666667	611	0.077	0.0366666666666667
612	0.082	612	0.0783333333333333	0.0366666666666667
613	0.0853333333333333	613	0.081	0.0433333333333333
614	0.0863333333333333	614	0.082	0.0433333333333333
615	0.0863333333333333	615	0.0826666666666667	0.0366666666666667
616	0.086	616	0.0836666666666667	0.0233333333333334
617	0.085	617	0.083	0.02
618	0.0846666666666667	618	0.0823333333333333	0.0233333333333333
619	0.0853333333333333	619	0.082	0.0333333333333333
620	0.0856666666666667	620	0.082	0.0366666666666667
621	0.0866666666666667	621	0.0833333333333333	0.0333333333333331
622	0.088	622	0.0843333333333333	0.0366666666666667
623	0.0903333333333333	623	0.0873333333333333	0.03
624	0.091	624	0.0876666666666667	0.0333333333333334
625	0.0906666666666667	625	0.0866666666666667	0.04
626	0.0913333333333333	626	0.0883333333333333	0.03
627	0.0913333333333333	627	0.089	0.0233333333333334
628	0.091	628	0.0886666666666667	0.0233333333333334
629	0.0906666666666667	629	0.088	0.0266666666666666
630	0.092	630	0.0886666666666667	0.0333333333333334
631	0.093	631	0.0893333333333333	0.0366666666666667
632	0.093	632	0.089	0.04
633	0.094	633	0.0906666666666667	0.0333333333333334
634	0.0933333333333333	634	0.091	0.0233333333333334
635	0.093	635	0.091	0.02
636	0.094	636	0.091	0.03
637	0.0943333333333333	637	0.0913333333333333	0.03
638	0.095	638	0.092	0.03
639	0.095	639	0.0926666666666667	0.0233333333333334
640	0.0963333333333333	640	0.0933333333333333	0.03
641	0.0956666666666667	641	0.0933333333333333	0.0233333333333333
642	0.097	642	0.0936666666666667	0.0333333333333334
643	0.0973333333333333	643	0.094	0.0333333333333334
644	0.0993333333333333	644	0.0963333333333333	0.03
645	0.100333333333333	645	0.0976666666666667	0.0266666666666666
646	0.100666666666667	646	0.0983333333333333	0.0233333333333333
647	0.1	647	0.0973333333333333	0.0266666666666666
648	0.0976666666666667	648	0.0943333333333333	0.0333333333333333
649	0.0976666666666667	649	0.0953333333333333	0.0233333333333333
650	0.101	650	0.0983333333333333	0.0266666666666666
651	0.102333333333333	651	0.100666666666667	0.0166666666666666
652	0.101666666666667	652	0.099	0.0266666666666666
653	0.101	653	0.098	0.03
654	0.100666666666667	654	0.0976666666666667	0.03
655	0.099	655	0.0973333333333333	0.0166666666666666
656	0.097	656	0.095	0.02
657	0.0976666666666667	657	0.094	0.0366666666666667
658	0.0996666666666667	658	0.0963333333333333	0.0333333333333333
659	0.100333333333333	659	0.098	0.0233333333333333
660	0.1	660	0.0973333333333333	0.0266666666666666
661	0.098	661	0.096	0.02
662	0.0983333333333333	662	0.096	0.0233333333333334
663	0.1	663	0.0963333333333333	0.0366666666666667
664	0.101666666666667	664	0.0986666666666667	0.03
665	0.101333333333333	665	0.0983333333333333	0.0299999999999999
666	0.100333333333333	666	0.0973333333333333	0.0299999999999999
667	0.1	667	0.0963333333333333	0.0366666666666667
668	0.0986666666666667	668	0.096	0.0266666666666666
669	0.0973333333333333	669	0.096	0.0133333333333334
670	0.099	670	0.097	0.02
671	0.099	671	0.0963333333333333	0.0266666666666666
672	0.0993333333333333	672	0.0966666666666667	0.0266666666666668
673	0.0993333333333333	673	0.0976666666666667	0.0166666666666668
674	0.100333333333333	674	0.098	0.0233333333333334
675	0.0986666666666667	675	0.0963333333333333	0.0233333333333333
676	0.098	676	0.0956666666666667	0.0233333333333334
677	0.0986666666666667	677	0.0956666666666667	0.03
678	0.0996666666666667	678	0.0953333333333333	0.0433333333333333
679	0.0983333333333333	679	0.0963333333333333	0.02
680	0.0993333333333333	680	0.098	0.0133333333333334
681	0.0993333333333333	681	0.099	0.00333333333333338
682	0.100666666666667	682	0.0986666666666667	0.02
683	0.101333333333333	683	0.0986666666666667	0.0266666666666666
684	0.100666666666667	684	0.0976666666666667	0.03
685	0.098	685	0.0966666666666667	0.0133333333333334
686	0.096	686	0.095	0.01
687	0.0976666666666667	687	0.0963333333333333	0.0133333333333333
688	0.099	688	0.0966666666666667	0.0233333333333334
689	0.099	689	0.0963333333333333	0.0266666666666666
690	0.0976666666666667	690	0.095	0.0266666666666666
691	0.0966666666666667	691	0.094	0.0266666666666666
692	0.0973333333333333	692	0.0953333333333333	0.02
693	0.0976666666666667	693	0.095	0.0266666666666666
694	0.099	694	0.0966666666666667	0.0233333333333334
695	0.0986666666666667	695	0.0963333333333333	0.0233333333333333
696	0.0986666666666667	696	0.0973333333333333	0.0133333333333333
697	0.100333333333333	697	0.0986666666666667	0.0166666666666666
698	0.100666666666667	698	0.099	0.0166666666666666
699	0.100666666666667	699	0.0986666666666667	0.02
700	0.101666666666667	700	0.0983333333333333	0.0333333333333333
701	0.102	701	0.0976666666666667	0.0433333333333334
702	0.0993333333333333	702	0.0963333333333333	0.03
703	0.097	703	0.096	0.01
704	0.0963333333333333	704	0.0953333333333333	0.01
705	0.0976666666666667	705	0.094	0.0366666666666667
706	0.101	706	0.097	0.04
707	0.103	707	0.099	0.0399999999999999
708	0.103333333333333	708	0.101	0.0233333333333333
709	0.101666666666667	709	0.0993333333333333	0.0233333333333333
710	0.102	710	0.0996666666666667	0.0233333333333334
711	0.0996666666666667	711	0.098	0.0166666666666666
712	0.101333333333333	712	0.1	0.0133333333333333
713	0.102666666666667	713	0.101333333333333	0.0133333333333333
714	0.104666666666667	714	0.102	0.0266666666666665
715	0.105333333333333	715	0.101666666666667	0.0366666666666667
716	0.104666666666667	716	0.101333333333333	0.0333333333333333
717	0.101666666666667	717	0.1	0.0166666666666666
718	0.101666666666667	718	0.0993333333333333	0.0233333333333334
719	0.103	719	0.0996666666666667	0.0333333333333334
720	0.107333333333333	720	0.103	0.0433333333333333
721	0.106	721	0.102666666666667	0.0333333333333333
722	0.105666666666667	722	0.102333333333333	0.0333333333333333
723	0.104666666666667	723	0.100666666666667	0.0399999999999999
724	0.105333333333333	724	0.102666666666667	0.0266666666666666
725	0.104	725	0.101	0.0299999999999999
726	0.105	726	0.102	0.0299999999999999
727	0.105666666666667	727	0.103	0.0266666666666666
728	0.108666666666667	728	0.105333333333333	0.0333333333333333
729	0.106333333333333	729	0.103666666666667	0.0266666666666668
730	0.105333333333333	730	0.103666666666667	0.0166666666666666
731	0.105	731	0.106	-0.01
732	0.108	732	0.108333333333333	-0.00333333333333338
733	0.109666666666667	733	0.109	0.00666666666666663
734	0.111666666666667	734	0.110666666666667	0.01
735	0.113	735	0.111666666666667	0.0133333333333334
736	0.111666666666667	736	0.11	0.0166666666666666
737	0.110333333333333	737	0.108	0.0233333333333334
738	0.111666666666667	738	0.108666666666667	0.03
739	0.114	739	0.111333333333333	0.0266666666666666
740	0.115666666666667	740	0.114333333333333	0.0133333333333333
741	0.117	741	0.116333333333333	0.00666666666666677
742	0.115	742	0.114	0.01
743	0.115666666666667	743	0.115666666666667	0
744	0.119333333333333	744	0.119	0.00333333333333324
745	0.118666666666667	745	0.119	-0.00333333333333338
746	0.117333333333333	746	0.117333333333333	0
747	0.118333333333333	747	0.118	0.00333333333333338
748	0.117	748	0.116333333333333	0.00666666666666663
749	0.114	749	0.112333333333333	0.0166666666666666
750	0.114	750	0.112333333333333	0.0166666666666666
