# Supplementary material for: Virus lasers for biological detection
Source: Nat Commun. 2019 Aug 9;10:3594. doi: 10.1038/s41467-019-11604-z (PMC6689004; doi:10.1038/s41467-019-11604-z)
Supplement: Supplementary file 5 — Source Data [file 41467_2019_11604_MOESM5_ESM.zip › s_fig_2b_M13_plus_FL_plotted.csv]

Wavelength (nm)	M Mean	Wavelength (nm)	B Mean	M-B
	Statistics On Rows of [16jan06_M13_plus_fluorescein_2]M!Col("Absorbance") [16jan06_M13_plus_fluorescein_2]M!Col("Absorbance") [16jan06_M13_plus_fluorescein_2]M!Col("Absorbance") [16jan06_M13_plus_fluorescein_2]M!Col("Absorbance") [16jan06_M13_plus_fluorescein_2]M!Col("Absorbance") [16jan06_M13_plus_fluorescein_2]M!Col("Absorbance") [16jan06_M13_plus_fluorescein_2]M!Col("Absorbance") [16jan06_M13_…		Statistics On Rows of [16jan06_M13_plus_fluorescein_2]B!Col("Absorbance") [16jan06_M13_plus_fluorescein_2]B!Col("Absorbance") [16jan06_M13_plus_fluorescein_2]B!Col("Absorbance") [16jan06_M13_plus_fluorescein_2]B!Col("Absorbance") [16jan06_M13_plus_fluorescein_2]B!Col("Absorbance") [16jan06_M13_plus_fluorescein_2]B!Col("Absorbance") [16jan06_M13_plus_fluorescein_2]B!Col("Absorbance") [16jan06_M13_…
190	0.149555555555556	190	0.178222222222222	-0.286666666666667
191	-0.164777777777778	191	-0.0352222222222222	-1.29555555555556
192	-0.158666666666667	192	-0.0407777777777778	-1.17888888888889
193	0.290888888888889	193	0.390777777777778	-0.998888888888888
194	0.787555555555556	194	0.959333333333333	-1.71777777777778
195	1.24377777777778	195	1.43522222222222	-1.91444444444445
196	1.30977777777778	196	1.63444444444444	-3.24666666666667
197	1.443	197	1.68588888888889	-2.42888888888889
198	1.59244444444444	198	1.76044444444444	-1.68
199	1.66633333333333	199	1.77855555555556	-1.12222222222222
200	1.67466666666667	200	1.73988888888889	-0.652222222222221
201	1.62477777777778	201	1.71588888888889	-0.911111111111111
202	1.69366666666667	202	1.75522222222222	-0.615555555555556
203	1.71844444444444	203	1.83055555555556	-1.12111111111111
204	1.81555555555556	204	1.92422222222222	-1.08666666666667
205	1.835	205	1.96122222222222	-1.26222222222222
206	1.90077777777778	206	1.94077777777778	-0.4
207	1.92555555555556	207	1.91333333333333	0.122222222222221
208	1.85133333333333	208	1.86733333333333	-0.16
209	1.89044444444444	209	1.80944444444444	0.809999999999997
210	1.78888888888889	210	1.81366666666667	-0.247777777777776
211	1.86133333333333	211	1.86344444444444	-0.0211111111111117
212	1.99255555555556	212	1.88733333333333	1.05222222222222
213	1.94266666666667	213	1.88055555555556	0.621111111111112
214	2.00233333333333	214	1.83933333333333	1.63
215	1.94133333333333	215	1.78855555555556	1.52777777777778
216	1.92866666666667	216	1.749	1.79666666666667
217	1.963	217	1.62677777777778	3.36222222222222
218	1.94222222222222	218	1.48633333333333	4.55888888888889
219	1.81922222222222	219	1.29666666666667	5.22555555555555
220	1.54744444444444	220	1.06555555555556	4.81888888888889
221	1.30922222222222	221	0.900888888888889	4.08333333333333
222	1.17155555555556	222	0.788555555555556	3.83
223	1.16233333333333	223	0.733444444444444	4.28888888888889
224	1.12322222222222	224	0.676222222222222	4.47
225	1.07677777777778	225	0.628444444444444	4.48333333333333
226	1.04866666666667	226	0.596555555555556	4.52111111111111
227	1.03233333333333	227	0.576777777777778	4.55555555555556
228	1.02022222222222	228	0.563555555555556	4.56666666666667
229	0.996888888888889	229	0.551222222222222	4.45666666666667
230	0.961444444444444	230	0.540888888888889	4.20555555555555
231	0.919888888888889	231	0.532777777777778	3.87111111111111
232	0.876111111111111	232	0.527333333333333	3.48777777777778
233	0.837777777777778	233	0.524555555555556	3.13222222222222
234	0.804444444444445	234	0.521666666666667	2.82777777777778
235	0.775666666666667	235	0.519111111111111	2.56555555555556
236	0.750444444444444	236	0.515666666666667	2.34777777777778
237	0.726666666666667	237	0.511222222222222	2.15444444444444
238	0.707222222222222	238	0.507777777777778	1.99444444444445
239	0.693111111111111	239	0.505888888888889	1.87222222222222
240	0.683222222222222	240	0.506	1.77222222222222
241	0.674777777777778	241	0.506111111111111	1.68666666666667
242	0.667222222222222	242	0.505111111111111	1.62111111111111
243	0.657333333333333	243	0.500777777777778	1.56555555555556
244	0.647	244	0.495444444444444	1.51555555555556
245	0.638444444444444	245	0.490666666666667	1.47777777777778
246	0.632777777777778	246	0.488111111111111	1.44666666666667
247	0.627888888888889	247	0.484666666666667	1.43222222222222
248	0.621111111111111	248	0.479555555555556	1.41555555555556
249	0.612444444444444	249	0.471444444444444	1.41
250	0.602444444444444	250	0.461777777777778	1.40666666666667
251	0.595333333333333	251	0.454444444444444	1.40888888888889
252	0.588444444444444	252	0.446666666666667	1.41777777777778
253	0.581111111111111	253	0.439	1.42111111111111
254	0.571666666666667	254	0.429444444444444	1.42222222222222
255	0.560888888888889	255	0.418111111111111	1.42777777777778
256	0.552111111111111	256	0.408222222222222	1.43888888888889
257	0.544777777777778	257	0.399444444444444	1.45333333333333
258	0.539777777777778	258	0.392111111111111	1.47666666666667
259	0.534666666666667	259	0.386	1.48666666666667
260	0.528111111111111	260	0.379111111111111	1.49
261	0.519444444444444	261	0.370555555555556	1.48888888888889
262	0.509888888888889	262	0.362222222222222	1.47666666666667
263	0.500444444444444	263	0.353111111111111	1.47333333333333
264	0.491666666666667	264	0.345111111111111	1.46555555555556
265	0.485111111111111	265	0.338222222222222	1.46888888888889
266	0.479555555555555	266	0.331888888888889	1.47666666666667
267	0.473444444444444	267	0.325888888888889	1.47555555555556
268	0.467333333333333	268	0.319444444444444	1.47888888888889
269	0.460333333333333	269	0.312666666666667	1.47666666666667
270	0.454666666666667	270	0.307555555555556	1.47111111111111
271	0.449333333333333	271	0.302555555555556	1.46777777777778
272	0.443555555555556	272	0.297777777777778	1.45777777777778
273	0.438222222222222	273	0.293888888888889	1.44333333333333
274	0.433	274	0.289555555555556	1.43444444444444
275	0.428444444444444	275	0.286555555555556	1.41888888888889
276	0.422666666666667	276	0.282111111111111	1.40555555555556
277	0.417	277	0.278	1.39
278	0.411555555555556	278	0.274	1.37555555555555
279	0.406777777777778	279	0.270333333333333	1.36444444444444
280	0.401	280	0.266777777777778	1.34222222222222
281	0.394111111111111	281	0.262555555555556	1.31555555555556
282	0.387111111111111	282	0.259111111111111	1.28
283	0.379111111111111	283	0.255444444444444	1.23666666666667
284	0.370222222222222	284	0.251777777777778	1.18444444444444
285	0.360444444444444	285	0.247333333333333	1.13111111111111
286	0.350888888888889	286	0.243444444444444	1.07444444444444
287	0.341555555555556	287	0.239333333333333	1.02222222222222
288	0.331666666666667	288	0.234111111111111	0.975555555555556
289	0.322555555555556	289	0.229888888888889	0.926666666666667
290	0.313333333333333	290	0.226333333333333	0.87
291	0.302	291	0.222666666666667	0.793333333333333
292	0.290888888888889	292	0.220444444444444	0.704444444444444
293	0.279111111111111	293	0.217222222222222	0.618888888888889
294	0.269444444444444	294	0.215555555555556	0.538888888888889
295	0.261666666666667	295	0.213666666666667	0.48
296	0.254111111111111	296	0.211555555555556	0.425555555555556
297	0.248666666666667	297	0.210333333333333	0.383333333333334
298	0.242666666666667	298	0.207888888888889	0.347777777777778
299	0.237555555555556	299	0.206333333333333	0.312222222222222
300	0.233444444444444	300	0.205	0.284444444444444
301	0.230444444444444	301	0.204333333333333	0.261111111111111
302	0.227555555555556	302	0.203555555555556	0.24
303	0.224444444444444	303	0.201777777777778	0.226666666666667
304	0.222777777777778	304	0.201222222222222	0.215555555555556
305	0.221111111111111	305	0.200222222222222	0.208888888888888
306	0.219666666666667	306	0.199666666666667	0.2
307	0.218111111111111	307	0.198444444444444	0.196666666666667
308	0.216888888888889	308	0.197555555555556	0.193333333333333
309	0.216666666666667	309	0.197333333333333	0.193333333333333
310	0.215777777777778	310	0.196555555555556	0.192222222222222
311	0.214222222222222	311	0.194666666666667	0.195555555555555
312	0.213111111111111	312	0.193555555555556	0.195555555555555
313	0.212777777777778	313	0.192888888888889	0.198888888888889
314	0.212555555555556	314	0.192888888888889	0.196666666666667
315	0.210777777777778	315	0.190888888888889	0.198888888888889
316	0.209111111111111	316	0.188777777777778	0.203333333333333
317	0.208777777777778	317	0.188222222222222	0.205555555555555
318	0.209777777777778	318	0.189	0.207777777777778
319	0.209222222222222	319	0.188444444444444	0.207777777777778
320	0.207777777777778	320	0.187	0.207777777777778
321	0.206222222222222	321	0.185444444444444	0.207777777777778
322	0.207333333333333	322	0.186888888888889	0.204444444444444
323	0.206444444444444	323	0.186	0.204444444444445
324	0.203555555555556	324	0.183111111111111	0.204444444444445
325	0.200666666666667	325	0.180666666666667	0.2
326	0.200222222222222	326	0.180444444444444	0.197777777777778
327	0.203	327	0.183666666666667	0.193333333333333
328	0.201666666666667	328	0.182777777777778	0.188888888888889
329	0.200777777777778	329	0.182222222222222	0.185555555555556
330	0.198111111111111	330	0.180222222222222	0.178888888888889
331	0.198	331	0.180555555555556	0.174444444444444
332	0.197111111111111	332	0.180333333333333	0.167777777777778
333	0.195555555555556	333	0.179111111111111	0.164444444444445
334	0.194222222222222	334	0.178	0.162222222222222
335	0.193111111111111	335	0.177111111111111	0.16
336	0.192333333333333	336	0.176888888888889	0.154444444444444
337	0.191888888888889	337	0.177111111111111	0.147777777777778
338	0.190888888888889	338	0.176666666666667	0.142222222222222
339	0.190111111111111	339	0.176222222222222	0.138888888888889
340	0.189777777777778	340	0.175888888888889	0.138888888888889
341	0.189333333333333	341	0.175666666666667	0.136666666666667
342	0.188333333333333	342	0.175333333333333	0.13
343	0.187111111111111	343	0.174555555555556	0.125555555555556
344	0.185333333333333	344	0.173111111111111	0.122222222222222
345	0.184777777777778	345	0.172888888888889	0.118888888888889
346	0.184444444444444	346	0.172666666666667	0.117777777777777
347	0.183888888888889	347	0.172333333333333	0.115555555555555
348	0.182555555555556	348	0.171888888888889	0.106666666666667
349	0.182444444444444	349	0.171555555555556	0.108888888888889
350	0.182888888888889	350	0.172	0.108888888888889
351	0.183	351	0.172333333333333	0.106666666666666
352	0.182666666666667	352	0.172444444444444	0.102222222222222
353	0.181111111111111	353	0.171222222222222	0.0988888888888884
354	0.181222222222222	354	0.171666666666667	0.0955555555555557
355	0.181	355	0.171222222222222	0.0977777777777775
356	0.181	356	0.171333333333333	0.096666666666666
357	0.181333333333333	357	0.171444444444444	0.0988888888888889
358	0.180111111111111	358	0.170666666666667	0.0944444444444439
359	0.179444444444444	359	0.170111111111111	0.0933333333333336
360	0.179111111111111	360	0.169666666666667	0.0944444444444439
361	0.179888888888889	361	0.170333333333333	0.0955555555555554
362	0.179555555555556	362	0.169777777777778	0.0977777777777775
363	0.179	363	0.169555555555556	0.0944444444444442
364	0.178222222222222	364	0.168666666666667	0.0955555555555554
365	0.178888888888889	365	0.169444444444444	0.0944444444444445
366	0.180111111111111	366	0.170777777777778	0.093333333333333
367	0.180111111111111	367	0.170555555555556	0.0955555555555548
368	0.180555555555556	368	0.171111111111111	0.0944444444444445
369	0.18	369	0.170777777777778	0.0922222222222219
370	0.18	370	0.170666666666667	0.0933333333333333
371	0.179888888888889	371	0.170333333333333	0.0955555555555551
372	0.179111111111111	372	0.170222222222222	0.0888888888888886
373	0.179222222222222	373	0.170444444444444	0.0877777777777775
374	0.178555555555556	374	0.169888888888889	0.0866666666666663
375	0.178555555555556	375	0.169555555555556	0.0899999999999998
376	0.178777777777778	376	0.169666666666667	0.091111111111111
377	0.179	377	0.169666666666667	0.093333333333333
378	0.179	378	0.169777777777778	0.0922222222222219
379	0.178777777777778	379	0.169444444444444	0.093333333333333
380	0.178	380	0.169111111111111	0.0888888888888884
381	0.178555555555556	381	0.169555555555556	0.0899999999999998
382	0.179555555555556	382	0.170777777777778	0.0877777777777777
383	0.180111111111111	383	0.171333333333333	0.0877777777777772
384	0.18	384	0.170888888888889	0.0911111111111107
385	0.179222222222222	385	0.169888888888889	0.093333333333333
386	0.178555555555556	386	0.169666666666667	0.0888888888888886
387	0.178888888888889	387	0.170111111111111	0.0877777777777783
388	0.178222222222222	388	0.169888888888889	0.083333333333333
389	0.178	389	0.169333333333333	0.0866666666666663
390	0.178444444444444	390	0.169777777777778	0.0866666666666666
391	0.178222222222222	391	0.169333333333333	0.0888888888888889
392	0.178	392	0.169333333333333	0.0866666666666666
393	0.177333333333333	393	0.168666666666667	0.0866666666666668
394	0.177222222222222	394	0.168555555555556	0.0866666666666666
395	0.178666666666667	395	0.170333333333333	0.0833333333333336
396	0.179111111111111	396	0.170888888888889	0.0822222222222219
397	0.179333333333333	397	0.170555555555556	0.0877777777777777
398	0.178555555555556	398	0.170111111111111	0.0844444444444442
399	0.178555555555556	399	0.170222222222222	0.0833333333333333
400	0.178777777777778	400	0.170666666666667	0.0811111111111112
401	0.179222222222222	401	0.171111111111111	0.0811111111111112
402	0.179	402	0.170666666666667	0.0833333333333333
403	0.179111111111111	403	0.170555555555556	0.0855555555555554
404	0.178555555555556	404	0.169888888888889	0.0866666666666666
405	0.177777777777778	405	0.169777777777778	0.0800000000000001
406	0.178111111111111	406	0.170111111111111	0.0800000000000001
407	0.178333333333333	407	0.169777777777778	0.0855555555555557
408	0.177666666666667	408	0.169111111111111	0.0855555555555559
409	0.176666666666667	409	0.167777777777778	0.0888888888888889
410	0.176888888888889	410	0.167888888888889	0.0899999999999998
411	0.177222222222222	411	0.168	0.0922222222222224
412	0.177222222222222	412	0.168555555555556	0.0866666666666666
413	0.176777777777778	413	0.168111111111111	0.0866666666666668
414	0.177555555555556	414	0.168111111111111	0.0944444444444442
415	0.178111111111111	415	0.168666666666667	0.0944444444444442
416	0.178111111111111	416	0.168555555555556	0.0955555555555551
417	0.177888888888889	417	0.168222222222222	0.0966666666666666
418	0.177555555555556	418	0.167666666666667	0.0988888888888889
419	0.177111111111111	419	0.167222222222222	0.0988888888888886
420	0.178333333333333	420	0.168222222222222	0.101111111111111
421	0.178888888888889	421	0.168888888888889	0.1
422	0.178888888888889	422	0.168888888888889	0.1
423	0.178333333333333	423	0.168	0.103333333333333
424	0.177888888888889	424	0.167333333333333	0.105555555555555
425	0.178111111111111	425	0.166888888888889	0.112222222222222
426	0.177777777777778	426	0.166222222222222	0.115555555555556
427	0.177555555555556	427	0.165666666666667	0.118888888888889
428	0.176888888888889	428	0.164888888888889	0.12
429	0.176	429	0.163666666666667	0.123333333333333
430	0.175444444444444	430	0.162888888888889	0.125555555555555
431	0.175111111111111	431	0.162111111111111	0.13
432	0.175666666666667	432	0.161777777777778	0.138888888888889
433	0.175444444444444	433	0.161111111111111	0.143333333333333
434	0.175444444444444	434	0.161	0.144444444444445
435	0.175111111111111	435	0.160555555555556	0.145555555555555
436	0.175	436	0.160222222222222	0.147777777777778
437	0.175777777777778	437	0.160444444444444	0.153333333333333
438	0.176333333333333	438	0.160111111111111	0.162222222222222
439	0.177	439	0.160222222222222	0.167777777777778
440	0.178	440	0.160333333333333	0.176666666666666
441	0.177444444444444	441	0.159222222222222	0.182222222222223
442	0.176333333333333	442	0.157555555555556	0.187777777777778
443	0.176	443	0.156	0.2
444	0.177	444	0.156	0.21
445	0.179	445	0.157	0.22
446	0.18	446	0.156777777777778	0.232222222222222
447	0.180222222222222	447	0.155888888888889	0.243333333333333
448	0.181	448	0.155555555555556	0.254444444444444
449	0.181666666666667	449	0.154666666666667	0.27
450	0.182222222222222	450	0.154111111111111	0.281111111111111
451	0.182111111111111	451	0.152888888888889	0.292222222222222
452	0.183222222222222	452	0.152444444444444	0.307777777777778
453	0.186555555555556	453	0.154111111111111	0.324444444444445
454	0.188333333333333	454	0.155	0.333333333333333
455	0.188777777777778	455	0.153777777777778	0.35
456	0.189888888888889	456	0.153333333333333	0.365555555555555
457	0.191111111111111	457	0.153444444444444	0.376666666666667
458	0.193555555555556	458	0.154444444444444	0.391111111111111
459	0.194555555555556	459	0.154111111111111	0.404444444444444
460	0.194333333333333	460	0.152666666666667	0.416666666666667
461	0.194555555555556	461	0.152444444444444	0.421111111111111
462	0.194111111111111	462	0.150777777777778	0.433333333333333
463	0.194444444444444	463	0.150333333333333	0.441111111111111
464	0.195888888888889	464	0.150666666666667	0.452222222222222
465	0.197777777777778	465	0.151333333333333	0.464444444444445
466	0.199777777777778	466	0.152111111111111	0.476666666666667
467	0.199666666666667	467	0.151	0.486666666666667
468	0.200111111111111	468	0.149777777777778	0.503333333333334
469	0.200777777777778	469	0.149111111111111	0.516666666666667
470	0.203222222222222	470	0.149555555555556	0.536666666666667
471	0.205555555555556	471	0.150555555555556	0.55
472	0.208222222222222	472	0.151555555555556	0.566666666666667
473	0.210333333333333	473	0.151444444444444	0.588888888888889
474	0.212	474	0.150555555555556	0.614444444444444
475	0.214222222222222	475	0.149777777777778	0.644444444444445
476	0.217555555555556	476	0.150111111111111	0.674444444444444
477	0.221111111111111	477	0.150444444444444	0.706666666666667
478	0.224444444444444	478	0.150222222222222	0.742222222222222
479	0.226555555555556	479	0.148888888888889	0.776666666666667
480	0.229333333333333	480	0.148	0.813333333333333
481	0.233666666666667	481	0.149	0.846666666666667
482	0.240888888888889	482	0.151888888888889	0.89
483	0.247333333333333	483	0.154222222222222	0.931111111111111
484	0.247777777777778	484	0.150333333333333	0.974444444444444
485	0.246222222222222	485	0.146111111111111	1.00111111111111
486	0.247333333333333	486	0.145888888888889	1.01444444444444
487	0.251888888888889	487	0.148666666666667	1.03222222222222
488	0.253333333333333	488	0.148111111111111	1.05222222222222
489	0.251111111111111	489	0.143777777777778	1.07333333333333
490	0.252	490	0.143	1.09
491	0.255111111111111	491	0.145555555555556	1.09555555555556
492	0.254777777777778	492	0.146111111111111	1.08666666666667
493	0.250333333333333	493	0.143111111111111	1.07222222222222
494	0.245555555555556	494	0.140888888888889	1.04666666666667
495	0.244111111111111	495	0.142333333333333	1.01777777777778
496	0.242111111111111	496	0.143888888888889	0.982222222222222
497	0.237444444444444	497	0.143333333333333	0.941111111111111
498	0.230777777777778	498	0.141666666666667	0.891111111111111
499	0.224222222222222	499	0.140111111111111	0.841111111111111
500	0.217888888888889	500	0.139333333333333	0.785555555555555
501	0.211222222222222	501	0.138555555555556	0.726666666666667
502	0.204555555555556	502	0.137888888888889	0.666666666666667
503	0.199	503	0.138555555555556	0.604444444444444
504	0.193444444444444	504	0.139	0.544444444444444
505	0.187	505	0.138222222222222	0.487777777777778
506	0.181	506	0.137111111111111	0.438888888888889
507	0.175555555555556	507	0.136	0.395555555555556
508	0.17	508	0.135	0.35
509	0.163777777777778	509	0.133333333333333	0.304444444444444
510	0.158222222222222	510	0.131555555555556	0.266666666666667
511	0.153555555555556	511	0.130333333333333	0.232222222222222
512	0.149555555555556	512	0.128777777777778	0.207777777777778
513	0.146222222222222	513	0.127666666666667	0.185555555555556
514	0.143444444444444	514	0.127333333333333	0.161111111111111
515	0.140555555555556	515	0.126111111111111	0.144444444444445
516	0.137666666666667	516	0.125	0.126666666666667
517	0.134666666666667	517	0.123888888888889	0.107777777777778
518	0.131111111111111	518	0.121444444444444	0.0966666666666666
519	0.128555555555556	519	0.119555555555556	0.0899999999999998
520	0.126333333333333	520	0.117888888888889	0.0844444444444444
521	0.126	521	0.118111111111111	0.0788888888888888
522	0.123666666666667	522	0.116888888888889	0.0677777777777779
523	0.121555555555556	523	0.115222222222222	0.0633333333333334
524	0.121444444444444	524	0.115777777777778	0.0566666666666667
525	0.120666666666667	525	0.115111111111111	0.0555555555555555
526	0.121111111111111	526	0.115444444444444	0.0566666666666667
527	0.120555555555556	527	0.115111111111111	0.0544444444444443
528	0.118888888888889	528	0.113444444444444	0.0544444444444445
529	0.115222222222222	529	0.110111111111111	0.0511111111111111
530	0.109888888888889	530	0.105111111111111	0.0477777777777777
531	0.108666666666667	531	0.104555555555556	0.0411111111111111
532	0.110555555555556	532	0.106444444444444	0.0411111111111112
533	0.110888888888889	533	0.107	0.0388888888888887
534	0.109666666666667	534	0.105555555555556	0.0411111111111111
535	0.107666666666667	535	0.104111111111111	0.0355555555555555
536	0.107777777777778	536	0.104222222222222	0.0355555555555556
537	0.108222222222222	537	0.104555555555556	0.0366666666666667
538	0.108444444444444	538	0.104111111111111	0.0433333333333333
539	0.108111111111111	539	0.104111111111111	0.0399999999999999
540	0.110444444444444	540	0.106222222222222	0.0422222222222222
541	0.111111111111111	541	0.107333333333333	0.0377777777777777
542	0.109444444444444	542	0.105666666666667	0.0377777777777777
543	0.107111111111111	543	0.103333333333333	0.0377777777777777
544	0.105777777777778	544	0.102111111111111	0.0366666666666667
545	0.106555555555556	545	0.102555555555556	0.0399999999999999
546	0.108777777777778	546	0.104444444444444	0.0433333333333334
547	0.109777777777778	547	0.105777777777778	0.04
548	0.110333333333333	548	0.106666666666667	0.0366666666666668
549	0.109555555555556	549	0.105777777777778	0.037777777777778
550	0.110111111111111	550	0.106	0.0411111111111111
551	0.111666666666667	551	0.107222222222222	0.0444444444444446
552	0.112444444444444	552	0.108333333333333	0.0411111111111109
553	0.114	553	0.110222222222222	0.0377777777777778
554	0.113111111111111	554	0.109444444444444	0.0366666666666667
555	0.114333333333333	555	0.110555555555556	0.0377777777777778
556	0.116777777777778	556	0.112666666666667	0.0411111111111113
557	0.117666666666667	557	0.113666666666667	0.0399999999999999
558	0.116666666666667	558	0.113	0.0366666666666668
559	0.116	559	0.112666666666667	0.0333333333333334
560	0.118111111111111	560	0.115111111111111	0.03
561	0.120555555555556	561	0.117222222222222	0.0333333333333333
562	0.121111111111111	562	0.117222222222222	0.038888888888889
563	0.120222222222222	563	0.116222222222222	0.04
564	0.121888888888889	564	0.118	0.0388888888888889
565	0.122111111111111	565	0.118666666666667	0.0344444444444446
566	0.123888888888889	566	0.120111111111111	0.0377777777777777
567	0.123888888888889	567	0.120111111111111	0.0377777777777777
568	0.123333333333333	568	0.118888888888889	0.0444444444444446
569	0.124444444444444	569	0.120111111111111	0.0433333333333333
570	0.125888888888889	570	0.122111111111111	0.0377777777777778
571	0.126	571	0.122333333333333	0.0366666666666667
572	0.125	572	0.121777777777778	0.0322222222222222
573	0.124444444444444	573	0.121333333333333	0.0311111111111111
574	0.124444444444444	574	0.121111111111111	0.0333333333333331
575	0.125333333333333	575	0.122	0.0333333333333333
576	0.126666666666667	576	0.123333333333333	0.0333333333333334
577	0.126555555555556	577	0.123111111111111	0.0344444444444446
578	0.127111111111111	578	0.123777777777778	0.0333333333333334
579	0.126222222222222	579	0.122666666666667	0.0355555555555558
580	0.126777777777778	580	0.122555555555556	0.0422222222222221
581	0.127	581	0.122888888888889	0.0411111111111112
582	0.127666666666667	582	0.124111111111111	0.0355555555555556
583	0.126555555555556	583	0.123	0.0355555555555556
584	0.124888888888889	584	0.121333333333333	0.0355555555555556
585	0.124222222222222	585	0.120888888888889	0.0333333333333334
586	0.127111111111111	586	0.123555555555556	0.0355555555555556
587	0.129	587	0.125444444444444	0.0355555555555553
588	0.130555555555556	588	0.127	0.0355555555555556
589	0.131333333333333	589	0.127888888888889	0.0344444444444442
590	0.130222222222222	590	0.126444444444444	0.037777777777778
591	0.128	591	0.123888888888889	0.0411111111111111
592	0.127111111111111	592	0.123333333333333	0.0377777777777778
593	0.127888888888889	593	0.124	0.0388888888888889
594	0.127777777777778	594	0.124	0.0377777777777775
595	0.128222222222222	595	0.124444444444444	0.0377777777777781
596	0.129333333333333	596	0.126222222222222	0.0311111111111109
597	0.129444444444444	597	0.126222222222222	0.0322222222222221
598	0.129	598	0.125444444444444	0.0355555555555551
599	0.127888888888889	599	0.124555555555556	0.0333333333333333
600	0.129111111111111	600	0.126444444444444	0.0266666666666668
601	0.130222222222222	601	0.128	0.0222222222222224
602	0.131444444444444	602	0.128666666666667	0.027777777777778
603	0.132222222222222	603	0.129	0.0322222222222221
604	0.132666666666667	604	0.129666666666667	0.03
605	0.132666666666667	605	0.13	0.0266666666666665
606	0.131111111111111	606	0.128	0.0311111111111112
607	0.130444444444444	607	0.127	0.0344444444444447
608	0.130888888888889	608	0.127222222222222	0.0366666666666671
609	0.131666666666667	609	0.128222222222222	0.0344444444444447
610	0.132	610	0.128555555555556	0.0344444444444442
611	0.132	611	0.129	0.0299999999999997
612	0.132888888888889	612	0.129222222222222	0.0366666666666665
613	0.132888888888889	613	0.129333333333333	0.0355555555555553
614	0.130444444444444	614	0.127666666666667	0.027777777777778
615	0.132111111111111	615	0.129111111111111	0.03
616	0.132111111111111	616	0.129222222222222	0.0288888888888889
617	0.134	617	0.131333333333333	0.0266666666666668
618	0.133444444444444	618	0.130111111111111	0.0333333333333335
619	0.134111111111111	619	0.131222222222222	0.0288888888888889
620	0.133	620	0.130555555555556	0.0244444444444444
621	0.134555555555556	621	0.131777777777778	0.027777777777778
622	0.134666666666667	622	0.131444444444444	0.0322222222222227
623	0.134777777777778	623	0.130888888888889	0.0388888888888886
624	0.135	624	0.131333333333333	0.0366666666666665
625	0.137333333333333	625	0.134444444444444	0.0288888888888883
626	0.138666666666667	626	0.136111111111111	0.0255555555555556
627	0.139	627	0.136	0.03
628	0.138888888888889	628	0.135111111111111	0.0377777777777777
629	0.138444444444444	629	0.135222222222222	0.0322222222222221
630	0.137111111111111	630	0.133666666666667	0.0344444444444447
631	0.136555555555556	631	0.133111111111111	0.0344444444444444
632	0.138555555555556	632	0.135444444444444	0.0311111111111115
633	0.139444444444444	633	0.136555555555556	0.0288888888888889
634	0.138888888888889	634	0.135666666666667	0.0322222222222221
635	0.137888888888889	635	0.134555555555556	0.0333333333333333
636	0.138777777777778	636	0.135333333333333	0.0344444444444447
637	0.139444444444444	637	0.136555555555556	0.0288888888888889
638	0.14	638	0.137	0.03
639	0.141111111111111	639	0.138333333333333	0.0277777777777777
640	0.140888888888889	640	0.138111111111111	0.027777777777778
641	0.142333333333333	641	0.139111111111111	0.0322222222222227
642	0.141666666666667	642	0.138	0.0366666666666662
643	0.140666666666667	643	0.137444444444444	0.0322222222222218
644	0.140777777777778	644	0.137888888888889	0.0288888888888889
645	0.141444444444444	645	0.139111111111111	0.0233333333333327
646	0.141777777777778	646	0.139666666666667	0.0211111111111112
647	0.142555555555556	647	0.140444444444444	0.0211111111111109
648	0.142777777777778	648	0.140222222222222	0.0255555555555553
649	0.142666666666667	649	0.139777777777778	0.0288888888888891
650	0.143777777777778	650	0.141111111111111	0.0266666666666665
651	0.145	651	0.141888888888889	0.0311111111111109
652	0.145	652	0.142222222222222	0.0277777777777777
653	0.143777777777778	653	0.140777777777778	0.03
654	0.144666666666667	654	0.142333333333333	0.0233333333333335
655	0.144666666666667	655	0.141888888888889	0.0277777777777777
656	0.143666666666667	656	0.140777777777778	0.0288888888888889
657	0.144	657	0.141	0.03
658	0.145777777777778	658	0.142777777777778	0.03
659	0.145444444444444	659	0.142555555555556	0.0288888888888889
660	0.144222222222222	660	0.141555555555556	0.0266666666666668
661	0.142444444444444	661	0.139777777777778	0.0266666666666668
662	0.141333333333333	662	0.138333333333333	0.0299999999999997
663	0.139444444444444	663	0.137111111111111	0.0233333333333333
664	0.141111111111111	664	0.138555555555556	0.0255555555555553
665	0.143333333333333	665	0.140555555555556	0.0277777777777774
666	0.143666666666667	666	0.140444444444444	0.0322222222222224
667	0.143111111111111	667	0.14	0.0311111111111109
668	0.144222222222222	668	0.141444444444444	0.0277777777777777
669	0.144111111111111	669	0.141222222222222	0.0288888888888889
670	0.143444444444444	670	0.140444444444444	0.03
671	0.144111111111111	671	0.141222222222222	0.0288888888888889
672	0.145777777777778	672	0.143444444444444	0.0233333333333335
673	0.145	673	0.142333333333333	0.0266666666666665
674	0.143666666666667	674	0.140888888888889	0.027777777777778
675	0.141666666666667	675	0.138444444444444	0.0322222222222221
676	0.142777777777778	676	0.138888888888889	0.0388888888888889
677	0.142222222222222	677	0.139111111111111	0.0311111111111112
678	0.142666666666667	678	0.140111111111111	0.0255555555555556
679	0.142666666666667	679	0.140222222222222	0.0244444444444444
680	0.146333333333333	680	0.143444444444444	0.0288888888888891
681	0.147111111111111	681	0.144555555555556	0.0255555555555553
682	0.144444444444444	682	0.142222222222222	0.0222222222222221
683	0.143111111111111	683	0.140333333333333	0.0277777777777777
684	0.142888888888889	684	0.139777777777778	0.0311111111111109
685	0.141222222222222	685	0.138333333333333	0.0288888888888889
686	0.141222222222222	686	0.137555555555556	0.0366666666666671
687	0.141888888888889	687	0.138777777777778	0.0311111111111112
688	0.142444444444444	688	0.139888888888889	0.0255555555555553
689	0.140555555555556	689	0.137777777777778	0.0277777777777777
690	0.139444444444444	690	0.136444444444444	0.03
691	0.138222222222222	691	0.135444444444444	0.0277777777777777
692	0.139444444444444	692	0.137888888888889	0.0155555555555553
693	0.141333333333333	693	0.139222222222222	0.0211111111111115
694	0.141555555555556	694	0.138777777777778	0.027777777777778
695	0.140111111111111	695	0.137222222222222	0.0288888888888886
696	0.138666666666667	696	0.136777777777778	0.0188888888888891
697	0.141444444444444	697	0.139666666666667	0.0177777777777777
698	0.142444444444444	698	0.140222222222222	0.0222222222222221
699	0.142444444444444	699	0.139555555555556	0.0288888888888891
700	0.140666666666667	700	0.137666666666667	0.0300000000000003
701	0.140666666666667	701	0.137777777777778	0.0288888888888889
702	0.139111111111111	702	0.136222222222222	0.0288888888888891
703	0.142444444444444	703	0.139666666666667	0.0277777777777777
704	0.144111111111111	704	0.141222222222222	0.0288888888888889
705	0.143555555555556	705	0.140333333333333	0.0322222222222221
706	0.143333333333333	706	0.139555555555556	0.037777777777778
707	0.143111111111111	707	0.139777777777778	0.0333333333333333
708	0.143111111111111	708	0.139888888888889	0.0322222222222221
709	0.141333333333333	709	0.139111111111111	0.0222222222222224
710	0.141666666666667	710	0.139888888888889	0.0177777777777774
711	0.140777777777778	711	0.139333333333333	0.0144444444444441
712	0.142444444444444	712	0.140666666666667	0.0177777777777777
713	0.142333333333333	713	0.140444444444444	0.0188888888888891
714	0.144555555555556	714	0.142111111111111	0.0244444444444444
715	0.147888888888889	715	0.144888888888889	0.03
716	0.149555555555556	716	0.147	0.0255555555555556
717	0.146333333333333	717	0.143555555555556	0.0277777777777777
718	0.144	718	0.141777777777778	0.0222222222222226
719	0.144222222222222	719	0.141	0.0322222222222221
720	0.146444444444444	720	0.143222222222222	0.0322222222222218
721	0.148555555555556	721	0.144333333333333	0.0422222222222221
722	0.146666666666667	722	0.143111111111111	0.0355555555555556
723	0.147333333333333	723	0.144555555555556	0.0277777777777774
724	0.147555555555556	724	0.145	0.0255555555555556
725	0.149333333333333	725	0.146555555555556	0.0277777777777777
726	0.147444444444444	726	0.145	0.0244444444444444
727	0.149	727	0.147	0.02
728	0.151111111111111	728	0.149111111111111	0.02
729	0.152666666666667	729	0.150444444444444	0.0222222222222224
730	0.153888888888889	730	0.151666666666667	0.0222222222222221
731	0.151666666666667	731	0.149111111111111	0.0255555555555556
732	0.148333333333333	732	0.145333333333333	0.0299999999999997
733	0.149777777777778	733	0.146111111111111	0.0366666666666668
734	0.154333333333333	734	0.150111111111111	0.0422222222222224
735	0.154666666666667	735	0.150666666666667	0.04
736	0.153555555555556	736	0.150777777777778	0.0277777777777777
737	0.156111111111111	737	0.154	0.0211111111111112
738	0.156444444444444	738	0.154333333333333	0.0211111111111112
739	0.154444444444444	739	0.151666666666667	0.027777777777778
740	0.155222222222222	740	0.152888888888889	0.0233333333333335
741	0.155888888888889	741	0.153555555555556	0.0233333333333335
742	0.155222222222222	742	0.152	0.0322222222222224
743	0.155555555555556	743	0.152333333333333	0.0322222222222221
744	0.157888888888889	744	0.155	0.0288888888888889
745	0.156777777777778	745	0.154	0.0277777777777777
746	0.154777777777778	746	0.152222222222222	0.0255555555555556
747	0.157111111111111	747	0.154111111111111	0.0300000000000003
748	0.156222222222222	748	0.153333333333333	0.0288888888888889
749	0.155777777777778	749	0.152666666666667	0.0311111111111112
750	0.155666666666667	750	0.152333333333333	0.0333333333333333
751	0.155555555555556	751	0.153111111111111	0.0244444444444444
752	0.154222222222222	752	0.151777777777778	0.0244444444444444
753	0.156666666666667	753	0.153222222222222	0.0344444444444447
754	0.159333333333333	754	0.155222222222222	0.0411111111111109
755	0.158	755	0.154888888888889	0.0311111111111112
756	0.158333333333333	756	0.155444444444444	0.0288888888888889
757	0.159777777777778	757	0.156777777777778	0.03
758	0.161555555555556	758	0.158666666666667	0.0288888888888886
759	0.159555555555556	759	0.157	0.0255555555555551
760	0.157	760	0.153222222222222	0.037777777777778
761	0.154555555555556	761	0.151555555555556	0.0299999999999997
762	0.155888888888889	762	0.153222222222222	0.0266666666666665
763	0.156777777777778	763	0.154666666666667	0.0211111111111112
764	0.156666666666667	764	0.154222222222222	0.0244444444444442
765	0.155222222222222	765	0.153555555555556	0.0166666666666665
766	0.154222222222222	766	0.152333333333333	0.0188888888888888
767	0.152777777777778	767	0.15	0.027777777777778
768	0.152111111111111	768	0.149555555555556	0.0255555555555556
769	0.150888888888889	769	0.148111111111111	0.0277777777777782
770	0.153333333333333	770	0.152	0.0133333333333335
771	0.154777777777778	771	0.154111111111111	0.00666666666666677
772	0.154888888888889	772	0.153777777777778	0.0111111111111112
773	0.155444444444444	773	0.151666666666667	0.037777777777778
774	0.159	774	0.154333333333333	0.0466666666666668
775	0.159555555555556	775	0.155111111111111	0.0444444444444445
776	0.159111111111111	776	0.153333333333333	0.057777777777778
777	0.153666666666667	777	0.151333333333333	0.023333333333333
778	0.151888888888889	778	0.151555555555556	0.00333333333333352
779	0.152666666666667	779	0.152555555555556	0.00111111111111117
780	0.157111111111111	780	0.156333333333333	0.00777777777777738
781	0.158555555555556	781	0.159222222222222	-0.00666666666666677
782	0.158111111111111	782	0.157	0.0111111111111109
783	0.152777777777778	783	0.150222222222222	0.0255555555555556
784	0.154222222222222	784	0.148777777777778	0.0544444444444442
785	0.161555555555556	785	0.156333333333333	0.0522222222222221
786	0.166	786	0.160888888888889	0.0511111111111112
787	0.162666666666667	787	0.160222222222222	0.0244444444444442
788	0.159444444444444	788	0.159111111111111	0.00333333333333352
789	0.160111111111111	789	0.160222222222222	-0.00111111111111117
790	0.153555555555556	790	0.154777777777778	-0.0122222222222221
791	0.155666666666667	791	0.155888888888889	-0.00222222222222235
792	0.158222222222222	792	0.157555555555556	0.00666666666666677
793	0.162555555555556	793	0.161222222222222	0.0133333333333335
794	0.161666666666667	794	0.16	0.0166666666666665
795	0.163111111111111	795	0.157	0.061111111111111
796	0.160888888888889	796	0.153888888888889	0.0700000000000001
797	0.156444444444444	797	0.154	0.0244444444444444
798	0.154333333333333	798	0.154222222222222	0.00111111111111145
799	0.155555555555556	799	0.154111111111111	0.0144444444444441
800	0.155777777777778	800	0.154666666666667	0.0111111111111112
801	0.154333333333333	801	0.150777777777778	0.0355555555555559
802	0.154111111111111	802	0.150555555555556	0.0355555555555559
803	0.158	803	0.156333333333333	0.0166666666666668
804	0.159666666666667	804	0.158333333333333	0.0133333333333335
805	0.154555555555556	805	0.152666666666667	0.0188888888888891
806	0.158111111111111	806	0.156111111111111	0.0199999999999997
807	0.160333333333333	807	0.158666666666667	0.0166666666666668
808	0.168777777777778	808	0.165111111111111	0.0366666666666662
809	0.163	809	0.162222222222222	0.00777777777777794
810	0.157666666666667	810	0.155333333333333	0.0233333333333333
811	0.147	811	0.146777777777778	0.00222222222222235
812	0.146666666666667	812	0.148111111111111	-0.0144444444444444
813	0.153	813	0.151888888888889	0.0111111111111109
814	0.161888888888889	814	0.158888888888889	0.0299999999999997
815	0.164888888888889	815	0.162777777777778	0.0211111111111115
816	0.159444444444444	816	0.158333333333333	0.0111111111111115
817	0.157555555555556	817	0.158888888888889	-0.0133333333333335
818	0.159333333333333	818	0.162	-0.0266666666666668
819	0.159666666666667	819	0.159666666666667	0
820	0.165333333333333	820	0.160444444444444	0.0488888888888886
821	0.168777777777778	821	0.164666666666667	0.0411111111111112
822	0.174	822	0.170888888888889	0.0311111111111109
823	0.174222222222222	823	0.172	0.0222222222222224
824	0.175333333333333	824	0.172666666666667	0.0266666666666668
825	0.166111111111111	825	0.164	0.0211111111111109
826	0.157777777777778	826	0.155444444444444	0.0233333333333335
827	0.16	827	0.156444444444444	0.0355555555555556
828	0.167777777777778	828	0.164	0.0377777777777782
829	0.166888888888889	829	0.163222222222222	0.0366666666666665
830	0.155555555555556	830	0.150111111111111	0.0544444444444442
831	0.149111111111111	831	0.144444444444444	0.0466666666666662
832	0.158111111111111	832	0.156555555555556	0.0155555555555556
833	0.168777777777778	833	0.170555555555556	-0.0177777777777777
834	0.173111111111111	834	0.173333333333333	-0.00222222222222179
835	0.169444444444444	835	0.169444444444444	0
836	0.169555555555556	836	0.168333333333333	0.0122222222222224
837	0.169333333333333	837	0.167222222222222	0.0211111111111112
838	0.180222222222222	838	0.177666666666667	0.0255555555555551
839	0.181333333333333	839	0.177222222222222	0.0411111111111115
840	0.177222222222222	840	0.176222222222222	0.01
