# Supplementary material for: Virus lasers for biological detection
Source: Nat Commun. 2019 Aug 9;10:3594. doi: 10.1038/s41467-019-11604-z (PMC6689004; doi:10.1038/s41467-019-11604-z)
Supplement: Supplementary file 5 — Source Data [file 41467_2019_11604_MOESM5_ESM.zip › s_fig_2b_M13_plus_FL_source.csv]

Wavelength (nm)	Absorbance	Wavelength (nm)	Absorbance	Wavelength (nm)	Absorbance	Wavelength (nm)	Absorbance	Wavelength (nm)	Absorbance	Wavelength (nm)	Absorbance	Wavelength (nm)	Absorbance	Wavelength (nm)	Absorbance	Wavelength (nm)	Absorbance	N total	Mean	Standard Deviation	SE of mean
																		Statistics On Rows of [16jan06_M13_plus_fluorescein_2]M!Col("Absorbance") [16jan06_M13_plus_fluorescein_2]M!Col("Absorbance") [16jan06_M13_plus_fluorescein_2]M!Col("Absorbance") [16jan06_M13_plus_fluorescein_2]M!Col("Absorbance") [16jan06_M13_plus_fluorescein_2]M!Col("Absorbance") [16jan06_M13_plus_fluorescein_2]M!Col("Absorbance") [16jan06_M13_plus_fluorescein_2]M!Col("Absorbance") [16jan06_M13_…	Statistics On Rows of [16jan06_M13_plus_fluorescein_2]M!Col("Absorbance") [16jan06_M13_plus_fluorescein_2]M!Col("Absorbance") [16jan06_M13_plus_fluorescein_2]M!Col("Absorbance") [16jan06_M13_plus_fluorescein_2]M!Col("Absorbance") [16jan06_M13_plus_fluorescein_2]M!Col("Absorbance") [16jan06_M13_plus_fluorescein_2]M!Col("Absorbance") [16jan06_M13_plus_fluorescein_2]M!Col("Absorbance") [16jan06_M13_…	Statistics On Rows of [16jan06_M13_plus_fluorescein_2]M!Col("Absorbance") [16jan06_M13_plus_fluorescein_2]M!Col("Absorbance") [16jan06_M13_plus_fluorescein_2]M!Col("Absorbance") [16jan06_M13_plus_fluorescein_2]M!Col("Absorbance") [16jan06_M13_plus_fluorescein_2]M!Col("Absorbance") [16jan06_M13_plus_fluorescein_2]M!Col("Absorbance") [16jan06_M13_plus_fluorescein_2]M!Col("Absorbance") [16jan06_M13_…	Statistics On Rows of [16jan06_M13_plus_fluorescein_2]M!Col("Absorbance") [16jan06_M13_plus_fluorescein_2]M!Col("Absorbance") [16jan06_M13_plus_fluorescein_2]M!Col("Absorbance") [16jan06_M13_plus_fluorescein_2]M!Col("Absorbance") [16jan06_M13_plus_fluorescein_2]M!Col("Absorbance") [16jan06_M13_plus_fluorescein_2]M!Col("Absorbance") [16jan06_M13_plus_fluorescein_2]M!Col("Absorbance") [16jan06_M13_…
190	0.171	190	0.166	190	0.313	190	0.072	190	0.259	190	0.025	190	0.156	190	0.079	190	0.105	9	0.149555555555556	0.0921657625030997	0.0307219208343666
191	-0.191	191	-0.044	191	0.053	191	-0.175	191	-0.033	191	-0.16	191	-0.293	191	-0.26	191	-0.38	9	-0.164777777777778	0.137851167729709	0.0459503892432364
192	-0.205	192	-0.106	192	-0.073	192	-0.089	192	-0.151	192	-0.033	192	-0.38	192	-0.199	192	-0.192	9	-0.158666666666667	0.102889503837855	0.034296501279285
193	0.159	193	0.233	193	0.35	193	0.357	193	0.232	193	0.533	193	0.113	193	0.341	193	0.3	9	0.290888888888889	0.124967440203883	0.0416558134012944
194	0.694	194	0.829	194	0.893	194	0.8	194	0.617	194	1.01	194	0.791	194	0.874	194	0.58	9	0.787555555555556	0.137330906127418	0.0457769687091394
195	1.132	195	1.352	195	1.189	195	1.327	195	0.973	195	1.458	195	1.264	195	1.376	195	1.123	9	1.24377777777778	0.152407166643975	0.0508023888813251
196	1.159	196	1.487	196	1.349	196	1.49	196	1.138	196	1.578	196	1.106	196	1.298	196	1.183	9	1.30977777777778	0.175836413875069	0.0586121379583562
197	1.426	197	1.547	197	1.527	197	1.671	197	1.312	197	1.586	197	1.124	197	1.443	197	1.351	9	1.443	0.165068167736847	0.0550227225789491
198	1.669	198	1.434	198	1.619	198	1.685	198	1.529	198	1.727	198	1.48	198	1.633	198	1.556	9	1.59244444444444	0.0987321010501538	0.0329107003500513
199	1.79	199	1.573	199	1.766	199	1.602	199	1.465	199	1.729	199	1.767	199	1.739	199	1.566	9	1.66633333333333	0.116200258175273	0.0387334193917575
200	1.686	200	1.752	200	1.633	200	1.605	200	1.328	200	1.636	200	2.026	200	1.709	200	1.697	9	1.67466666666667	0.180098584114368	0.0600328613714559
201	1.692	201	1.729	201	1.762	201	1.765	201	1.338	201	1.562	201	1.803	201	1.51	201	1.462	9	1.62477777777778	0.162592110646379	0.0541973702154597
202	1.784	202	1.695	202	1.746	202	1.988	202	1.612	202	1.611	202	1.865	202	1.528	202	1.414	9	1.69366666666667	0.175374599072956	0.0584581996909853
203	1.834	203	1.528	203	1.703	203	1.767	203	1.925	203	1.672	203	1.904	203	1.758	203	1.375	9	1.71844444444444	0.177126445732358	0.0590421485774525
204	1.812	204	1.585	204	1.76	204	1.557	204	2.153	204	1.823	204	1.962	204	1.916	204	1.772	9	1.81555555555556	0.183868914658726	0.0612896382195753
205	1.769	205	1.677	205	1.811	205	1.537	205	1.932	205	1.745	205	2.104	205	1.941	205	1.999	9	1.835	0.175606805107319	0.0585356017024398
206	1.846	206	1.756	206	2.024	206	1.871	206	1.849	206	1.736	206	1.96	206	2.065	206	2	9	1.90077777777778	0.117359253765711	0.0391197512552369
207	1.857	207	1.997	207	1.985	207	2.132	207	1.76	207	2.039	207	1.722	207	1.931	207	1.907	9	1.92555555555556	0.131360297570376	0.0437867658567921
208	1.747	208	1.965	208	2.061	208	2.15	208	1.71	208	1.89	208	1.604	208	1.772	208	1.763	9	1.85133333333333	0.17808284588921	0.0593609486297365
209	1.867	209	2.01	209	2.014	209	2.108	209	1.763	209	1.883	209	1.841	209	1.709	209	1.819	9	1.89044444444444	0.129522306101219	0.0431741020337395
210	1.902	210	1.766	210	1.894	210	1.857	210	1.781	210	1.774	210	1.856	210	1.554	210	1.716	9	1.78888888888889	0.108558100163512	0.0361860333878373
211	2.066	211	1.594	211	1.94	211	1.803	211	2.038	211	1.814	211	1.952	211	1.683	211	1.862	9	1.86133333333333	0.156693171516821	0.0522310571722738
212	2.184	212	1.584	212	2.07	212	1.975	212	2.152	212	2.234	212	1.784	212	1.928	212	2.022	9	1.99255555555556	0.206797673530864	0.0689325578436213
213	2.1	213	1.659	213	1.975	213	1.983	213	1.925	213	2.29	213	1.716	213	1.906	213	1.93	9	1.94266666666667	0.187659265691838	0.0625530885639461
214	1.988	214	1.935	214	2.051	214	2.295	214	1.908	214	2.168	214	1.714	214	1.921	214	2.041	9	2.00233333333333	0.165963851485798	0.0553212838285993
215	1.85	215	1.976	215	2.062	215	2.099	215	1.806	215	2.279	215	1.724	215	1.738	215	1.938	9	1.94133333333333	0.183672943026457	0.0612243143421523
216	1.792	216	1.844	216	1.966	216	2.013	216	1.876	216	2.296	216	1.864	216	1.666	216	2.041	9	1.92866666666667	0.179532030568364	0.0598440101894547
217	1.81	217	1.664	217	1.94	217	2.107	217	1.879	217	2.341	217	2.022	217	1.763	217	2.141	9	1.963	0.211890301807327	0.0706301006024423
218	1.818	218	1.63	218	1.766	218	2.023	218	1.882	218	2.253	218	2.105	218	1.951	218	2.052	9	1.94222222222222	0.190173458832836	0.0633911529442788
219	1.722	219	1.511	219	1.747	219	1.966	219	1.846	219	1.849	219	1.841	219	1.881	219	2.01	9	1.81922222222222	0.147268273719917	0.0490894245733057
220	1.58	220	1.384	220	1.595	220	1.501	220	1.547	220	1.521	220	1.607	220	1.643	220	1.549	9	1.54744444444444	0.0754753454962465	0.0251584484987488
221	1.339	221	1.27	221	1.29	221	1.249	221	1.262	221	1.329	221	1.325	221	1.378	221	1.341	9	1.30922222222222	0.0433467927815247	0.0144489309271749
222	1.176	222	1.22	222	1.195	222	1.173	222	1.118	222	1.182	222	1.19	222	1.105	222	1.185	9	1.17155555555556	0.0368208877918197	0.0122736292639399
223	1.153	223	1.197	223	1.198	223	1.155	223	1.126	223	1.163	223	1.174	223	1.147	223	1.148	9	1.16233333333333	0.0237486841740758	0.00791622805802527
224	1.121	224	1.147	224	1.151	224	1.128	224	1.092	224	1.1	224	1.141	224	1.109	224	1.12	9	1.12322222222222	0.0206384215589382	0.00687947385297938
225	1.084	225	1.092	225	1.096	225	1.074	225	1.064	225	1.051	225	1.088	225	1.077	225	1.065	9	1.07677777777778	0.0148052167982926	0.00493507226609755
226	1.056	226	1.061	226	1.051	226	1.052	226	1.049	226	1.032	226	1.046	226	1.05	226	1.041	9	1.04866666666667	0.00842614977317637	0.00280871659105879
227	1.036	227	1.029	227	1.038	227	1.034	227	1.039	227	1.025	227	1.027	227	1.036	227	1.027	9	1.03233333333333	0.00533853912601574	0.00177951304200525
228	1.031	228	1.012	228	1.027	228	1.022	228	1.019	228	1.015	228	1.013	228	1.025	228	1.018	9	1.02022222222222	0.00653409859463755	0.00217803286487919
229	1.012	229	0.993	229	1.001	229	0.996	229	0.995	229	0.996	229	0.995	229	0.993	229	0.991	9	0.996888888888889	0.00631356564162526	0.00210452188054175
230	0.972	230	0.961	230	0.964	230	0.962	230	0.96	230	0.96	230	0.96	230	0.957	230	0.957	9	0.961444444444444	0.00453075907302274	0.00151025302434091
231	0.93	231	0.917	231	0.925	231	0.923	231	0.92	231	0.915	231	0.918	231	0.918	231	0.913	9	0.919888888888889	0.00530199124019564	0.00176733041339855
232	0.885	232	0.874	232	0.885	232	0.877	232	0.875	232	0.871	232	0.875	232	0.871	232	0.872	9	0.876111111111111	0.00541858940233627	0.00180619646744542
233	0.848	233	0.836	233	0.846	233	0.834	233	0.837	233	0.835	233	0.838	233	0.833	233	0.833	9	0.837777777777778	0.00551764845241562	0.00183921615080521
234	0.815	234	0.805	234	0.81	234	0.799	234	0.804	234	0.803	234	0.805	234	0.802	234	0.797	9	0.804444444444445	0.0054339467956337	0.00181131559854457
235	0.786	235	0.778	235	0.78	235	0.769	235	0.776	235	0.772	235	0.778	235	0.776	235	0.766	9	0.775666666666667	0.006	0.002
236	0.76	236	0.749	236	0.754	236	0.747	236	0.75	236	0.746	236	0.752	236	0.754	236	0.742	9	0.750444444444444	0.00529412672475619	0.00176470890825206
237	0.735	237	0.726	237	0.729	237	0.724	237	0.725	237	0.724	237	0.726	237	0.73	237	0.721	9	0.726666666666667	0.00412310562561768	0.00137436854187256
238	0.715	238	0.704	238	0.709	238	0.705	238	0.706	238	0.709	238	0.705	238	0.709	238	0.703	9	0.707222222222222	0.0037006005518624	0.00123353351728747
239	0.7	239	0.693	239	0.696	239	0.691	239	0.69	239	0.695	239	0.691	239	0.693	239	0.689	9	0.693111111111111	0.00344399638662862	0.00114799879554287
240	0.691	240	0.684	240	0.687	240	0.681	240	0.681	240	0.682	240	0.683	240	0.683	240	0.677	9	0.683222222222222	0.00396162144133488	0.00132054048044496
241	0.683	241	0.675	241	0.679	241	0.674	241	0.671	241	0.673	241	0.675	241	0.674	241	0.669	9	0.674777777777778	0.00414661843487491	0.0013822061449583
242	0.677	242	0.665	242	0.673	242	0.666	242	0.664	242	0.664	242	0.667	242	0.668	242	0.661	9	0.667222222222222	0.00494413232473044	0.00164804410824348
243	0.669	243	0.653	243	0.663	243	0.654	243	0.655	243	0.655	243	0.656	243	0.659	243	0.652	9	0.657333333333333	0.00550000000000002	0.00183333333333334
244	0.659	244	0.643	244	0.652	244	0.643	244	0.646	244	0.645	244	0.646	244	0.648	244	0.641	9	0.647	0.00552268050859364	0.00184089350286455
245	0.651	245	0.636	245	0.644	245	0.635	245	0.637	245	0.635	245	0.637	245	0.639	245	0.632	9	0.638444444444444	0.0057469798831889	0.00191565996106297
246	0.645	246	0.63	246	0.638	246	0.631	246	0.63	246	0.628	246	0.632	246	0.634	246	0.627	9	0.632777777777778	0.00562978191801819	0.00187659397267273
247	0.639	247	0.626	247	0.632	247	0.627	247	0.625	247	0.623	247	0.628	247	0.628	247	0.623	9	0.627888888888889	0.00501109879279098	0.00167036626426366
248	0.632	248	0.619	248	0.625	248	0.619	248	0.618	248	0.618	248	0.621	248	0.622	248	0.616	9	0.621111111111111	0.00485912657903775	0.00161970885967925
249	0.623	249	0.61	249	0.617	249	0.611	249	0.61	249	0.611	249	0.611	249	0.613	249	0.606	9	0.612444444444444	0.00490181372328425	0.00163393790776142
250	0.614	250	0.599	250	0.607	250	0.6	250	0.6	250	0.601	250	0.602	250	0.604	250	0.595	9	0.602444444444444	0.00545690184791499	0.00181896728263833
251	0.607	251	0.591	251	0.601	251	0.592	251	0.593	251	0.593	251	0.595	251	0.597	251	0.589	9	0.595333333333333	0.00561248608016093	0.00187082869338698
252	0.601	252	0.585	252	0.591	252	0.585	252	0.586	252	0.586	252	0.589	252	0.589	252	0.584	9	0.588444444444444	0.00524669207956572	0.00174889735985524
253	0.593	253	0.578	253	0.584	253	0.577	253	0.578	253	0.58	253	0.582	253	0.581	253	0.577	9	0.581111111111111	0.00506074215022966	0.00168691405007655
254	0.583	254	0.569	254	0.576	254	0.568	254	0.568	254	0.572	254	0.571	254	0.571	254	0.567	9	0.571666666666667	0.00504975246918105	0.00168325082306035
255	0.572	255	0.558	255	0.566	255	0.558	255	0.559	255	0.561	255	0.56	255	0.561	255	0.553	9	0.560888888888889	0.0053954713520795	0.00179849045069317
256	0.563	256	0.549	256	0.558	256	0.549	256	0.551	256	0.552	256	0.551	256	0.552	256	0.544	9	0.552111111111111	0.00548735921105143	0.00182911973701714
257	0.556	257	0.541	257	0.55	257	0.542	257	0.545	257	0.544	257	0.543	257	0.545	257	0.537	9	0.544777777777778	0.00547215171979401	0.00182405057326467
258	0.552	258	0.536	258	0.545	258	0.537	258	0.539	258	0.538	258	0.538	258	0.54	258	0.533	9	0.539777777777778	0.00560753461375358	0.00186917820458453
259	0.546	259	0.531	259	0.54	259	0.532	259	0.533	259	0.534	259	0.533	259	0.534	259	0.529	9	0.534666666666667	0.00519615242270665	0.00173205080756888
260	0.54	260	0.524	260	0.533	260	0.525	260	0.527	260	0.527	260	0.526	260	0.528	260	0.523	9	0.528111111111111	0.00530199124019562	0.00176733041339854
261	0.53	261	0.516	261	0.524	261	0.517	261	0.519	261	0.518	261	0.518	261	0.519	261	0.514	9	0.519444444444444	0.00479872668296266	0.00159957556098755
262	0.519	262	0.506	262	0.514	262	0.509	262	0.509	262	0.508	262	0.509	262	0.51	262	0.505	9	0.509888888888889	0.00425571511160124	0.00141857170386708
263	0.51	263	0.498	263	0.504	263	0.5	263	0.5	263	0.498	263	0.499	263	0.501	263	0.494	9	0.500444444444444	0.00447524052736586	0.00149174684245529
264	0.502	264	0.49	264	0.496	264	0.491	264	0.492	264	0.489	264	0.489	264	0.491	264	0.485	9	0.491666666666667	0.00484767985741634	0.00161589328580545
265	0.496	265	0.483	265	0.49	265	0.484	265	0.486	265	0.482	265	0.482	265	0.484	265	0.479	9	0.485111111111111	0.00508538210079745	0.00169512736693248
266	0.491	266	0.477	266	0.484	266	0.478	266	0.48	266	0.477	266	0.477	266	0.478	266	0.474	9	0.479555555555555	0.00507718207057596	0.00169239402352532
267	0.485	267	0.47	267	0.477	267	0.472	267	0.473	267	0.472	267	0.472	267	0.471	267	0.469	9	0.473444444444444	0.00487624627944261	0.00162541542648087
268	0.478	268	0.464	268	0.472	268	0.466	268	0.466	268	0.467	268	0.466	268	0.465	268	0.462	9	0.467333333333333	0.00482182538049645	0.00160727512683215
269	0.471	269	0.458	269	0.465	269	0.459	269	0.46	269	0.46	269	0.459	269	0.458	269	0.453	9	0.460333333333333	0.00504975246918102	0.00168325082306034
270	0.464	270	0.452	270	0.459	270	0.453	270	0.455	270	0.454	270	0.454	270	0.454	270	0.447	9	0.454666666666667	0.00469041575982344	0.00156347191994115
271	0.459	271	0.447	271	0.453	271	0.448	271	0.45	271	0.448	271	0.449	271	0.449	271	0.441	9	0.449333333333333	0.00482182538049648	0.00160727512683216
272	0.453	272	0.442	272	0.447	272	0.443	272	0.444	272	0.442	272	0.442	272	0.443	272	0.436	9	0.443555555555556	0.00455826477705911	0.00151942159235304
273	0.448	273	0.436	273	0.443	273	0.438	273	0.438	273	0.437	273	0.436	273	0.437	273	0.431	9	0.438222222222222	0.00479003595439997	0.00159667865146666
274	0.443	274	0.43	274	0.438	274	0.433	274	0.433	274	0.432	274	0.431	274	0.431	274	0.426	9	0.433	0.00489897948556636	0.00163299316185545
275	0.438	275	0.425	275	0.434	275	0.428	275	0.428	275	0.429	275	0.427	275	0.426	275	0.421	9	0.428444444444444	0.00497772817435603	0.00165924272478534
276	0.433	276	0.42	276	0.428	276	0.421	276	0.423	276	0.422	276	0.421	276	0.421	276	0.415	9	0.422666666666667	0.0051234753829798	0.00170782512765993
277	0.428	277	0.414	277	0.421	277	0.415	277	0.418	277	0.416	277	0.415	277	0.415	277	0.411	9	0.417	0.00494974746830584	0.00164991582276861
278	0.423	278	0.409	278	0.416	278	0.41	278	0.412	278	0.41	278	0.409	278	0.409	278	0.406	9	0.411555555555556	0.00507718207057593	0.00169239402352531
279	0.418	279	0.404	279	0.411	279	0.406	279	0.407	279	0.405	279	0.404	279	0.405	279	0.401	9	0.406777777777778	0.00499444135459055	0.00166481378486352
280	0.412	280	0.399	280	0.405	280	0.401	280	0.401	280	0.4	280	0.398	280	0.399	280	0.394	9	0.401	0.00504975246918102	0.00168325082306034
281	0.405	281	0.392	281	0.398	281	0.394	281	0.394	281	0.394	281	0.392	281	0.392	281	0.386	9	0.394111111111111	0.00515859584684739	0.00171953194894913
282	0.398	282	0.385	282	0.391	282	0.386	282	0.387	282	0.387	282	0.385	282	0.385	282	0.38	9	0.387111111111111	0.0049860917672172	0.0016620305890724
283	0.39	283	0.377	283	0.383	283	0.377	283	0.38	283	0.378	283	0.377	283	0.377	283	0.373	9	0.379111111111111	0.00488478362991762	0.00162826120997254
284	0.38	284	0.368	284	0.374	284	0.369	284	0.371	284	0.369	284	0.368	284	0.369	284	0.364	9	0.370222222222222	0.00452155332208352	0.00150718444069451
285	0.37	285	0.358	285	0.365	285	0.36	285	0.361	285	0.359	285	0.358	285	0.359	285	0.354	9	0.360444444444444	0.00461278416769936	0.00153759472256645
286	0.361	286	0.348	286	0.356	286	0.35	286	0.351	286	0.351	286	0.348	286	0.349	286	0.344	9	0.350888888888889	0.00496095868871242	0.00165365289623747
287	0.352	287	0.339	287	0.347	287	0.34	287	0.342	287	0.342	287	0.339	287	0.339	287	0.334	9	0.341555555555556	0.00522281320533078	0.00174093773511026
288	0.342	288	0.329	288	0.337	288	0.33	288	0.332	288	0.331	288	0.329	288	0.33	288	0.325	9	0.331666666666667	0.00500000000000001	0.00166666666666667
289	0.333	289	0.32	289	0.327	289	0.321	289	0.323	289	0.322	289	0.32	289	0.321	289	0.316	9	0.322555555555556	0.00487624627944259	0.00162541542648086
290	0.324	290	0.311	290	0.318	290	0.312	290	0.314	290	0.312	290	0.31	290	0.312	290	0.307	9	0.313333333333333	0.00497493718553311	0.0016583123951777
291	0.313	291	0.3	291	0.306	291	0.301	291	0.303	291	0.302	291	0.298	291	0.3	291	0.295	9	0.302	0.0051478150704935	0.00171593835683117
292	0.301	292	0.29	292	0.295	292	0.29	292	0.291	292	0.291	292	0.287	292	0.288	292	0.285	9	0.290888888888889	0.00472875365303704	0.00157625121767901
293	0.29	293	0.278	293	0.283	293	0.278	293	0.279	293	0.279	293	0.276	293	0.276	293	0.273	9	0.279111111111111	0.00491030662088539	0.00163676887362846
294	0.28	294	0.268	294	0.274	294	0.268	294	0.269	294	0.269	294	0.267	294	0.267	294	0.263	9	0.269444444444444	0.0048762462794426	0.00162541542648087
295	0.272	295	0.26	295	0.266	295	0.261	295	0.262	295	0.261	295	0.259	295	0.259	295	0.255	9	0.261666666666667	0.00484767985741633	0.00161589328580544
296	0.264	296	0.252	296	0.258	296	0.253	296	0.255	296	0.254	296	0.252	296	0.252	296	0.247	9	0.254111111111111	0.00472875365303704	0.00157625121767901
297	0.258	297	0.247	297	0.253	297	0.248	297	0.25	297	0.248	297	0.246	297	0.246	297	0.242	9	0.248666666666667	0.00460977222864644	0.00153659074288215
298	0.253	298	0.24	298	0.247	298	0.242	298	0.244	298	0.242	298	0.24	298	0.24	298	0.236	9	0.242666666666667	0.00492442890089806	0.00164147630029935
299	0.248	299	0.235	299	0.242	299	0.237	299	0.239	299	0.236	299	0.235	299	0.235	299	0.231	9	0.237555555555556	0.00495255265270121	0.00165085088423374
300	0.245	300	0.231	300	0.238	300	0.233	300	0.233	300	0.233	300	0.231	300	0.231	300	0.226	9	0.233444444444444	0.00534114011965402	0.00178038003988467
301	0.241	301	0.228	301	0.235	301	0.23	301	0.231	301	0.231	301	0.228	301	0.228	301	0.222	9	0.230444444444444	0.0052704627669473	0.00175682092231577
302	0.238	302	0.225	302	0.232	302	0.227	302	0.228	302	0.228	302	0.224	302	0.226	302	0.22	9	0.227555555555556	0.00510174262167132	0.00170058087389044
303	0.235	303	0.222	303	0.229	303	0.224	303	0.225	303	0.225	303	0.221	303	0.223	303	0.216	9	0.224444444444444	0.0052941267247562	0.00176470890825207
304	0.234	304	0.22	304	0.227	304	0.222	304	0.224	304	0.223	304	0.22	304	0.22	304	0.215	9	0.222777777777778	0.00535671955999607	0.00178557318666536
305	0.233	305	0.218	305	0.226	305	0.219	305	0.221	305	0.222	305	0.219	305	0.219	305	0.213	9	0.221111111111111	0.00564456474062537	0.00188152158020846
306	0.23	306	0.217	306	0.224	306	0.218	306	0.22	306	0.22	306	0.218	306	0.217	306	0.213	9	0.219666666666667	0.00487339717240449	0.00162446572413483
307	0.229	307	0.215	307	0.222	307	0.217	307	0.219	307	0.217	307	0.217	307	0.216	307	0.211	9	0.218111111111111	0.00503598164324605	0.00167866054774868
308	0.227	308	0.214	308	0.22	308	0.217	308	0.218	308	0.217	308	0.215	308	0.214	308	0.21	9	0.216888888888889	0.00475511420589571	0.0015850380686319
309	0.227	309	0.214	309	0.22	309	0.217	309	0.217	309	0.217	309	0.214	309	0.214	309	0.21	9	0.216666666666667	0.00479583152331273	0.00159861050777091
310	0.226	310	0.214	310	0.219	310	0.215	310	0.216	310	0.217	310	0.213	310	0.213	310	0.209	9	0.215777777777778	0.00476386864265215	0.00158795621421738
311	0.224	311	0.212	311	0.217	311	0.213	311	0.215	311	0.215	311	0.212	311	0.213	311	0.207	9	0.214222222222222	0.00460374243897772	0.00153458081299257
312	0.224	312	0.211	312	0.216	312	0.212	312	0.214	312	0.213	312	0.211	312	0.211	312	0.206	9	0.213111111111111	0.00491030662088541	0.00163676887362847
313	0.223	313	0.211	313	0.217	313	0.212	313	0.214	313	0.212	313	0.21	313	0.211	313	0.205	9	0.212777777777778	0.00499444135459057	0.00166481378486352
314	0.223	314	0.21	314	0.217	314	0.213	314	0.212	314	0.212	314	0.21	314	0.211	314	0.205	9	0.212555555555556	0.00502770104299945	0.00167590034766648
315	0.221	315	0.209	315	0.215	315	0.21	315	0.211	315	0.211	315	0.208	315	0.209	315	0.203	9	0.210777777777778	0.00496935050529185	0.00165645016843062
316	0.22	316	0.207	316	0.213	316	0.209	316	0.21	316	0.21	316	0.206	316	0.207	316	0.2	9	0.209111111111111	0.00544160923910484	0.00181386974636828
317	0.22	317	0.207	317	0.212	317	0.207	317	0.21	317	0.21	317	0.206	317	0.206	317	0.201	9	0.208777777777778	0.00526255113461565	0.00175418371153855
318	0.22	318	0.208	318	0.214	318	0.209	318	0.211	318	0.21	318	0.207	318	0.207	318	0.202	9	0.209777777777778	0.00504424865014052	0.00168141621671351
319	0.219	319	0.207	319	0.213	319	0.208	319	0.21	319	0.21	319	0.207	319	0.207	319	0.202	9	0.209222222222222	0.00473755680118397	0.00157918560039466
320	0.217	320	0.205	320	0.211	320	0.207	320	0.209	320	0.208	320	0.206	320	0.206	320	0.201	9	0.207777777777778	0.00443784231856478	0.00147928077285493
321	0.216	321	0.203	321	0.21	321	0.207	321	0.207	321	0.206	321	0.204	321	0.204	321	0.199	9	0.206222222222222	0.00479003595439997	0.00159667865146666
322	0.217	322	0.205	322	0.211	322	0.208	322	0.209	322	0.207	322	0.204	322	0.205	322	0.2	9	0.207333333333333	0.00482182538049647	0.00160727512683216
323	0.217	323	0.204	323	0.211	323	0.207	323	0.207	323	0.206	323	0.203	323	0.204	323	0.199	9	0.206444444444444	0.00515051238012081	0.00171683746004027
324	0.215	324	0.202	324	0.207	324	0.204	324	0.204	324	0.203	324	0.2	324	0.201	324	0.196	9	0.203555555555556	0.00527046276694729	0.00175682092231576
325	0.212	325	0.199	325	0.204	325	0.2	325	0.201	325	0.201	325	0.198	325	0.198	325	0.193	9	0.200666666666667	0.00519615242270663	0.00173205080756888
326	0.211	326	0.198	326	0.203	326	0.201	326	0.201	326	0.201	326	0.198	326	0.197	326	0.192	9	0.200222222222222	0.00516666666666666	0.00172222222222222
327	0.213	327	0.202	327	0.206	327	0.203	327	0.204	327	0.203	327	0.201	327	0.2	327	0.195	9	0.203	0.00484767985741633	0.00161589328580544
328	0.212	328	0.2	328	0.206	328	0.201	328	0.202	328	0.202	328	0.199	328	0.199	328	0.194	9	0.201666666666667	0.00502493781056044	0.00167497927018681
329	0.211	329	0.199	329	0.205	329	0.2	329	0.201	329	0.201	329	0.198	329	0.199	329	0.193	9	0.200777777777778	0.00496935050529186	0.00165645016843062
330	0.209	330	0.196	330	0.202	330	0.198	330	0.199	330	0.198	330	0.195	330	0.196	330	0.19	9	0.198111111111111	0.0052307849421584	0.00174359498071947
331	0.209	331	0.196	331	0.202	331	0.198	331	0.199	331	0.198	331	0.194	331	0.196	331	0.19	9	0.198	0.00531507290636732	0.00177169096878911
332	0.208	332	0.196	332	0.202	332	0.196	332	0.199	332	0.197	332	0.193	332	0.194	332	0.189	9	0.197111111111111	0.00548735921105144	0.00182911973701715
333	0.206	333	0.194	333	0.201	333	0.195	333	0.197	333	0.195	333	0.192	333	0.192	333	0.188	9	0.195555555555556	0.00531768537784794	0.00177256179261598
334	0.205	334	0.191	334	0.199	334	0.194	334	0.195	334	0.194	334	0.192	334	0.191	334	0.187	9	0.194222222222222	0.00521482928238733	0.00173827642746245
335	0.203	335	0.19	335	0.198	335	0.193	335	0.194	335	0.193	335	0.191	335	0.19	335	0.186	9	0.193111111111111	0.00496095868871241	0.00165365289623747
336	0.203	336	0.189	336	0.196	336	0.193	336	0.193	336	0.192	336	0.19	336	0.19	336	0.185	9	0.192333333333333	0.00504975246918105	0.00168325082306035
337	0.202	337	0.19	337	0.196	337	0.192	337	0.194	337	0.192	337	0.189	337	0.189	337	0.183	9	0.191888888888889	0.00527836254070437	0.00175945418023479
338	0.201	338	0.189	338	0.194	338	0.191	338	0.193	338	0.191	338	0.189	338	0.188	338	0.182	9	0.190888888888889	0.00513430726691646	0.00171143575563882
339	0.2	339	0.188	339	0.193	339	0.19	339	0.191	339	0.191	339	0.188	339	0.188	339	0.182	9	0.190111111111111	0.00483333333333334	0.00161111111111111
340	0.2	340	0.188	340	0.193	340	0.19	340	0.189	340	0.191	340	0.188	340	0.187	340	0.182	9	0.189777777777778	0.00489330608530107	0.00163110202843369
341	0.2	341	0.187	341	0.193	341	0.189	341	0.189	341	0.191	341	0.187	341	0.186	341	0.182	9	0.189333333333333	0.00507444578254611	0.00169148192751537
342	0.199	342	0.186	342	0.192	342	0.188	342	0.189	342	0.189	342	0.186	342	0.186	342	0.18	9	0.188333333333333	0.0051720402163943	0.00172401340546477
343	0.198	343	0.185	343	0.191	343	0.187	343	0.188	343	0.187	343	0.184	343	0.185	343	0.179	9	0.187111111111111	0.00523078494215841	0.00174359498071947
344	0.196	344	0.183	344	0.189	344	0.186	344	0.186	344	0.185	344	0.182	344	0.183	344	0.178	9	0.185333333333333	0.00504975246918105	0.00168325082306035
345	0.194	345	0.183	345	0.188	345	0.185	345	0.185	345	0.185	345	0.183	345	0.182	345	0.178	9	0.184777777777778	0.00440958551844099	0.00146986183948033
346	0.194	346	0.182	346	0.189	346	0.184	346	0.185	346	0.184	346	0.183	346	0.182	346	0.177	9	0.184444444444444	0.00477260702109212	0.00159086900703071
347	0.193	347	0.182	347	0.188	347	0.183	347	0.184	347	0.184	347	0.183	347	0.181	347	0.177	9	0.183888888888889	0.00448454134902458	0.00149484711634153
348	0.192	348	0.181	348	0.186	348	0.182	348	0.183	348	0.183	348	0.181	348	0.18	348	0.175	9	0.182555555555556	0.00461278416769935	0.00153759472256645
349	0.193	349	0.181	349	0.186	349	0.182	349	0.183	349	0.183	349	0.18	349	0.179	349	0.175	9	0.182444444444444	0.00500277700660122	0.00166759233553374
350	0.193	350	0.181	350	0.187	350	0.183	350	0.184	350	0.183	350	0.18	350	0.179	350	0.176	9	0.182888888888889	0.00493569763165362	0.00164523254388454
351	0.193	351	0.18	351	0.188	351	0.182	351	0.185	351	0.183	351	0.181	351	0.18	351	0.175	9	0.183	0.00519615242270664	0.00173205080756888
352	0.193	352	0.18	352	0.187	352	0.181	352	0.185	352	0.183	352	0.18	352	0.18	352	0.175	9	0.182666666666667	0.0051720402163943	0.00172401340546477
353	0.191	353	0.179	353	0.186	353	0.18	353	0.183	353	0.181	353	0.178	353	0.178	353	0.174	9	0.181111111111111	0.00501109879279097	0.00167036626426366
354	0.191	354	0.179	354	0.186	354	0.181	354	0.183	354	0.181	354	0.178	354	0.178	354	0.174	9	0.181222222222222	0.00499444135459057	0.00166481378486352
355	0.191	355	0.179	355	0.185	355	0.181	355	0.182	355	0.181	355	0.178	355	0.178	355	0.174	9	0.181	0.00484767985741633	0.00161589328580544
356	0.191	356	0.18	356	0.185	356	0.181	356	0.182	356	0.181	356	0.178	356	0.178	356	0.173	9	0.181	0.00500000000000001	0.00166666666666667
357	0.191	357	0.18	357	0.185	357	0.181	357	0.183	357	0.182	357	0.178	357	0.179	357	0.173	9	0.181333333333333	0.00497493718553311	0.0016583123951777
358	0.189	358	0.178	358	0.185	358	0.18	358	0.181	358	0.18	358	0.177	358	0.178	358	0.173	9	0.180111111111111	0.00464877522699379	0.00154959174233126
359	0.188	359	0.177	359	0.184	359	0.179	359	0.18	359	0.18	359	0.176	359	0.178	359	0.173	9	0.179444444444444	0.00441902452785429	0.00147300817595143
360	0.188	360	0.177	360	0.184	360	0.179	360	0.179	360	0.18	360	0.176	360	0.177	360	0.172	9	0.179111111111111	0.00464877522699379	0.00154959174233126
361	0.19	361	0.179	361	0.184	361	0.18	361	0.18	361	0.18	361	0.176	361	0.177	361	0.173	9	0.179888888888889	0.00488478362991762	0.00162826120997254
362	0.189	362	0.178	362	0.183	362	0.18	362	0.181	362	0.18	362	0.176	362	0.176	362	0.173	9	0.179555555555556	0.00466666666666668	0.00155555555555556
363	0.189	363	0.177	363	0.182	363	0.179	363	0.181	363	0.179	363	0.176	363	0.176	363	0.172	9	0.179	0.00479583152331273	0.00159861050777091
364	0.188	364	0.176	364	0.182	364	0.178	364	0.18	364	0.178	364	0.176	364	0.175	364	0.171	9	0.178222222222222	0.00481606109226663	0.00160535369742221
365	0.189	365	0.176	365	0.183	365	0.179	365	0.181	365	0.178	365	0.177	365	0.176	365	0.171	9	0.178888888888889	0.00508538210079745	0.00169512736693248
366	0.19	366	0.178	366	0.184	366	0.179	366	0.182	366	0.18	366	0.178	366	0.177	366	0.173	9	0.180111111111111	0.00483333333333334	0.00161111111111111
367	0.19	367	0.177	367	0.184	367	0.18	367	0.182	367	0.18	367	0.178	367	0.177	367	0.173	9	0.180111111111111	0.00488478362991762	0.00162826120997254
368	0.191	368	0.178	368	0.184	368	0.18	368	0.182	368	0.181	368	0.178	368	0.178	368	0.173	9	0.180555555555556	0.00500277700660122	0.00166759233553374
369	0.19	369	0.178	369	0.184	369	0.18	369	0.182	369	0.18	369	0.177	369	0.177	369	0.172	9	0.18	0.00507444578254612	0.00169148192751537
370	0.189	370	0.178	370	0.184	370	0.18	370	0.181	370	0.18	370	0.178	370	0.177	370	0.173	9	0.18	0.00452769256906871	0.00150923085635624
371	0.189	371	0.177	371	0.184	371	0.18	371	0.181	371	0.18	371	0.177	371	0.178	371	0.173	9	0.179888888888889	0.00459468291736341	0.00153156097245447
372	0.188	372	0.176	372	0.183	372	0.18	372	0.18	372	0.179	372	0.176	372	0.178	372	0.172	9	0.179111111111111	0.00456739653534824	0.00152246551178275
373	0.189	373	0.176	373	0.182	373	0.179	373	0.181	373	0.18	373	0.176	373	0.178	373	0.172	9	0.179222222222222	0.00476386864265215	0.00158795621421738
374	0.189	374	0.176	374	0.181	374	0.179	374	0.18	374	0.178	374	0.176	374	0.176	374	0.172	9	0.178555555555556	0.00474634362196605	0.00158211454065535
375	0.189	375	0.176	375	0.181	375	0.179	375	0.18	375	0.178	375	0.176	375	0.176	375	0.172	9	0.178555555555556	0.00474634362196605	0.00158211454065535
376	0.189	376	0.176	376	0.182	376	0.179	376	0.18	376	0.179	376	0.176	376	0.176	376	0.172	9	0.178777777777778	0.00481606109226663	0.00160535369742221
377	0.189	377	0.176	377	0.183	377	0.179	377	0.181	377	0.179	377	0.176	377	0.176	377	0.172	9	0.179	0.00494974746830584	0.00164991582276861
378	0.189	378	0.177	378	0.183	378	0.179	378	0.18	378	0.18	378	0.176	378	0.176	378	0.171	9	0.179	0.00504975246918104	0.00168325082306035
379	0.189	379	0.178	379	0.183	379	0.179	379	0.179	379	0.179	379	0.175	379	0.176	379	0.171	9	0.178777777777778	0.00506896877524851	0.00168965625841617
380	0.188	380	0.177	380	0.183	380	0.178	380	0.178	380	0.178	380	0.175	380	0.175	380	0.17	9	0.178	0.00509901951359279	0.0016996731711976
381	0.189	381	0.176	381	0.183	381	0.178	381	0.18	381	0.179	381	0.175	381	0.176	381	0.171	9	0.178555555555556	0.00517472489875334	0.00172490829958445
382	0.19	382	0.177	382	0.184	382	0.179	382	0.181	382	0.18	382	0.177	382	0.176	382	0.172	9	0.179555555555556	0.00517472489875335	0.00172490829958445
383	0.19	383	0.178	383	0.184	383	0.179	383	0.182	383	0.181	383	0.177	383	0.177	383	0.173	9	0.180111111111111	0.00491030662088542	0.00163676887362847
384	0.19	384	0.178	384	0.184	384	0.179	384	0.181	384	0.181	384	0.177	384	0.177	384	0.173	9	0.18	0.00487339717240449	0.00162446572413483
385	0.189	385	0.177	385	0.183	385	0.179	385	0.18	385	0.18	385	0.176	385	0.177	385	0.172	9	0.179222222222222	0.00479003595439998	0.00159667865146666
386	0.19	386	0.176	386	0.182	386	0.178	386	0.179	386	0.179	386	0.176	386	0.176	386	0.171	9	0.178555555555556	0.00524669207956573	0.00174889735985524
387	0.189	387	0.177	387	0.183	387	0.178	387	0.18	387	0.179	387	0.176	387	0.177	387	0.171	9	0.178888888888889	0.0049860917672172	0.0016620305890724
388	0.188	388	0.176	388	0.182	388	0.178	388	0.179	388	0.178	388	0.176	388	0.176	388	0.171	9	0.178222222222222	0.00471109800836752	0.00157036600278918
389	0.187	389	0.176	389	0.181	389	0.178	389	0.179	389	0.178	389	0.176	389	0.176	389	0.171	9	0.178	0.00435889894354067	0.00145296631451356
390	0.188	390	0.176	390	0.182	390	0.178	390	0.18	390	0.179	390	0.176	390	0.176	390	0.171	9	0.178444444444444	0.00474634362196605	0.00158211454065535
391	0.188	391	0.176	391	0.182	391	0.178	391	0.18	391	0.179	391	0.175	391	0.175	391	0.171	9	0.178222222222222	0.00489330608530107	0.00163110202843369
392	0.187	392	0.176	392	0.182	392	0.178	392	0.179	392	0.179	392	0.175	392	0.175	392	0.171	9	0.178	0.00460977222864644	0.00153659074288215
393	0.187	393	0.175	393	0.182	393	0.177	393	0.179	393	0.178	393	0.174	393	0.174	393	0.17	9	0.177333333333333	0.005	0.00166666666666667
394	0.186	394	0.175	394	0.18	394	0.178	394	0.179	394	0.178	394	0.174	394	0.175	394	0.17	9	0.177222222222222	0.00449382292090425	0.00149794097363475
395	0.188	395	0.176	395	0.181	395	0.179	395	0.181	395	0.179	395	0.176	395	0.176	395	0.172	9	0.178666666666667	0.00452769256906871	0.00150923085635624
396	0.189	396	0.177	396	0.182	396	0.179	396	0.181	396	0.179	396	0.177	396	0.176	396	0.172	9	0.179111111111111	0.00472875365303704	0.00157625121767901
397	0.189	397	0.177	397	0.183	397	0.178	397	0.181	397	0.179	397	0.177	397	0.177	397	0.173	9	0.179333333333333	0.00458257569495584	0.00152752523165195
398	0.189	398	0.175	398	0.183	398	0.177	398	0.18	398	0.179	398	0.176	398	0.176	398	0.172	9	0.178555555555556	0.00502770104299946	0.00167590034766649
399	0.189	399	0.175	399	0.182	399	0.177	399	0.18	399	0.18	399	0.176	399	0.176	399	0.172	9	0.178555555555556	0.00495255265270121	0.00165085088423374
400	0.189	400	0.176	400	0.182	400	0.178	400	0.18	400	0.18	400	0.176	400	0.176	400	0.172	9	0.178777777777778	0.00484194634877798	0.00161398211625933
401	0.189	401	0.178	401	0.182	401	0.179	401	0.181	401	0.18	401	0.176	401	0.176	401	0.172	9	0.179222222222222	0.00476386864265215	0.00158795621421738
402	0.188	402	0.178	402	0.182	402	0.179	402	0.181	402	0.18	402	0.176	402	0.176	402	0.171	9	0.179	0.0047169905660283	0.0015723301886761
403	0.188	403	0.178	403	0.183	403	0.179	403	0.18	403	0.18	403	0.176	403	0.176	403	0.172	9	0.179111111111111	0.00456739653534824	0.00152246551178275
404	0.188	404	0.177	404	0.183	404	0.178	404	0.179	404	0.179	404	0.176	404	0.176	404	0.171	9	0.178555555555556	0.00477260702109212	0.00159086900703071
405	0.188	405	0.175	405	0.182	405	0.177	405	0.179	405	0.178	405	0.175	405	0.175	405	0.171	9	0.177777777777778	0.0049187848544579	0.00163959495148597
406	0.188	406	0.176	406	0.182	406	0.178	406	0.179	406	0.178	406	0.175	406	0.176	406	0.171	9	0.178111111111111	0.00478132942926035	0.00159377647642012
407	0.188	407	0.176	407	0.181	407	0.178	407	0.18	407	0.179	407	0.176	407	0.176	407	0.171	9	0.178333333333333	0.0046636895265444	0.0015545631755148
408	0.187	408	0.175	408	0.182	408	0.178	408	0.179	408	0.178	408	0.175	408	0.175	408	0.17	9	0.177666666666667	0.00484767985741633	0.00161589328580544
409	0.187	409	0.174	409	0.181	409	0.176	409	0.178	409	0.177	409	0.174	409	0.174	409	0.169	9	0.176666666666667	0.00509901951359279	0.0016996731711976
410	0.187	410	0.175	410	0.18	410	0.177	410	0.178	410	0.177	410	0.174	410	0.174	410	0.17	9	0.176888888888889	0.0047551142058957	0.0015850380686319
411	0.187	411	0.175	411	0.18	411	0.177	411	0.178	411	0.178	411	0.174	411	0.175	411	0.171	9	0.177222222222222	0.00452155332208351	0.0015071844406945
412	0.187	412	0.175	412	0.18	412	0.177	412	0.179	412	0.178	412	0.174	412	0.175	412	0.17	9	0.177222222222222	0.00473755680118397	0.00157918560039466
413	0.186	413	0.174	413	0.18	413	0.177	413	0.179	413	0.177	413	0.175	413	0.174	413	0.169	9	0.176777777777778	0.00473755680118396	0.00157918560039465
414	0.188	414	0.175	414	0.181	414	0.178	414	0.179	414	0.176	414	0.175	414	0.175	414	0.171	9	0.177555555555556	0.00485054407028508	0.00161684802342836
415	0.188	415	0.177	415	0.182	415	0.178	415	0.179	415	0.177	415	0.175	415	0.175	415	0.172	9	0.178111111111111	0.00464877522699378	0.00154959174233126
416	0.187	416	0.176	416	0.182	416	0.177	416	0.18	416	0.179	416	0.175	416	0.175	416	0.172	9	0.178111111111111	0.00448454134902458	0.00149484711634153
417	0.186	417	0.176	417	0.182	417	0.177	417	0.18	417	0.179	417	0.175	417	0.175	417	0.171	9	0.177888888888889	0.00442844341852881	0.00147614780617627
418	0.186	418	0.176	418	0.181	418	0.177	418	0.18	418	0.178	418	0.175	418	0.175	418	0.17	9	0.177555555555556	0.00450308536203543	0.00150102845401181
419	0.185	419	0.175	419	0.181	419	0.177	419	0.179	419	0.178	419	0.174	419	0.175	419	0.17	9	0.177111111111111	0.00434293807359846	0.00144764602453282
420	0.186	420	0.177	420	0.182	420	0.178	420	0.18	420	0.179	420	0.176	420	0.176	420	0.171	9	0.178333333333333	0.00421307488658818	0.00140435829552939
421	0.187	421	0.177	421	0.182	421	0.179	421	0.181	421	0.18	421	0.176	421	0.176	421	0.172	9	0.178888888888889	0.00431405970184826	0.00143801990061609
422	0.187	422	0.177	422	0.183	422	0.179	422	0.18	422	0.18	422	0.176	422	0.176	422	0.172	9	0.178888888888889	0.004371625682868	0.001457208560956
423	0.187	423	0.177	423	0.183	423	0.178	423	0.179	423	0.179	423	0.175	423	0.176	423	0.171	9	0.178333333333333	0.00460977222864644	0.00153659074288215
424	0.187	424	0.176	424	0.182	424	0.178	424	0.179	424	0.179	424	0.175	424	0.175	424	0.17	9	0.177888888888889	0.00480740170061865	0.00160246723353955
425	0.188	425	0.176	425	0.182	425	0.178	425	0.179	425	0.179	425	0.175	425	0.175	425	0.171	9	0.178111111111111	0.00485912657903775	0.00161970885967925
426	0.187	426	0.176	426	0.181	426	0.178	426	0.179	426	0.178	426	0.175	426	0.175	426	0.171	9	0.177777777777778	0.00449382292090426	0.00149794097363475
427	0.186	427	0.176	427	0.181	427	0.177	427	0.179	427	0.178	427	0.175	427	0.175	427	0.171	9	0.177555555555556	0.004245913067619	0.001415304355873
428	0.186	428	0.175	428	0.181	428	0.176	428	0.178	428	0.178	428	0.174	428	0.174	428	0.17	9	0.176888888888889	0.00462180820795401	0.00154060273598467
429	0.185	429	0.174	429	0.18	429	0.175	429	0.178	429	0.177	429	0.174	429	0.173	429	0.168	9	0.176	0.00479583152331272	0.00159861050777091
430	0.184	430	0.173	430	0.179	430	0.175	430	0.177	430	0.176	430	0.173	430	0.173	430	0.169	9	0.175444444444444	0.00430439052338165	0.00143479684112722
431	0.184	431	0.173	431	0.178	431	0.175	431	0.176	431	0.176	431	0.172	431	0.173	431	0.169	9	0.175111111111111	0.00425571511160124	0.00141857170386708
432	0.185	432	0.173	432	0.179	432	0.176	432	0.177	432	0.176	432	0.173	432	0.173	432	0.169	9	0.175666666666667	0.00455521678957215	0.00151840559652405
433	0.185	433	0.173	433	0.178	433	0.176	433	0.177	433	0.176	433	0.173	433	0.173	433	0.168	9	0.175444444444444	0.00466666666666667	0.00155555555555556
434	0.184	434	0.174	434	0.179	434	0.175	434	0.177	434	0.176	434	0.174	434	0.173	434	0.167	9	0.175444444444444	0.00461278416769935	0.00153759472256645
435	0.184	435	0.173	435	0.179	435	0.175	435	0.177	435	0.175	435	0.173	435	0.173	435	0.167	9	0.175111111111111	0.00470224532655529	0.00156741510885176
436	0.184	436	0.174	436	0.179	436	0.174	436	0.177	436	0.175	436	0.172	436	0.172	436	0.168	9	0.175	0.00460977222864644	0.00153659074288215
437	0.185	437	0.174	437	0.18	437	0.175	437	0.178	437	0.176	437	0.173	437	0.172	437	0.169	9	0.175777777777778	0.00473755680118397	0.00157918560039466
438	0.185	438	0.174	438	0.18	438	0.176	438	0.179	438	0.177	438	0.174	438	0.173	438	0.169	9	0.176333333333333	0.00463680924774785	0.00154560308258262
439	0.186	439	0.175	439	0.181	439	0.176	439	0.179	439	0.177	439	0.175	439	0.174	439	0.17	9	0.177	0.00458257569495584	0.00152752523165195
440	0.187	440	0.176	440	0.182	440	0.178	440	0.18	440	0.178	440	0.175	440	0.175	440	0.171	9	0.178	0.00463680924774785	0.00154560308258262
441	0.186	441	0.175	441	0.182	441	0.177	441	0.179	441	0.178	441	0.174	441	0.175	441	0.171	9	0.177444444444444	0.00450308536203543	0.00150102845401181
442	0.185	442	0.174	442	0.181	442	0.176	442	0.178	442	0.177	442	0.173	442	0.174	442	0.169	9	0.176333333333333	0.00469041575982343	0.00156347191994114
443	0.185	443	0.173	443	0.181	443	0.176	443	0.177	443	0.176	443	0.173	443	0.174	443	0.169	9	0.176	0.0047169905660283	0.0015723301886761
444	0.187	444	0.175	444	0.182	444	0.177	444	0.178	444	0.177	444	0.173	444	0.174	444	0.17	9	0.177	0.00504975246918103	0.00168325082306034
445	0.188	445	0.177	445	0.183	445	0.179	445	0.18	445	0.18	445	0.176	445	0.176	445	0.172	9	0.179	0.00460977222864645	0.00153659074288215
446	0.189	446	0.178	446	0.183	446	0.18	446	0.181	446	0.181	446	0.177	446	0.177	446	0.174	9	0.18	0.00433012701892219	0.00144337567297406
447	0.19	447	0.178	447	0.184	447	0.18	447	0.181	447	0.181	447	0.177	447	0.177	447	0.174	9	0.180222222222222	0.00468448977418507	0.00156149659139502
448	0.19	448	0.179	448	0.185	448	0.181	448	0.183	448	0.181	448	0.178	448	0.178	448	0.174	9	0.181	0.00463680924774785	0.00154560308258262
449	0.19	449	0.18	449	0.186	449	0.182	449	0.184	449	0.182	449	0.179	449	0.178	449	0.174	9	0.181666666666667	0.00469041575982343	0.00156347191994114
450	0.191	450	0.181	450	0.186	450	0.182	450	0.184	450	0.183	450	0.179	450	0.179	450	0.175	9	0.182222222222222	0.00460374243897772	0.00153458081299257
451	0.192	451	0.18	451	0.186	451	0.181	451	0.184	451	0.183	451	0.179	451	0.179	451	0.175	9	0.182111111111111	0.00491030662088542	0.00163676887362847
452	0.192	452	0.181	452	0.187	452	0.183	452	0.185	452	0.185	452	0.18	452	0.18	452	0.176	9	0.183222222222222	0.00468448977418507	0.00156149659139502
453	0.196	453	0.184	453	0.19	453	0.186	453	0.188	453	0.188	453	0.184	453	0.184	453	0.179	9	0.186555555555556	0.00477260702109212	0.00159086900703071
454	0.197	454	0.186	454	0.191	454	0.189	454	0.19	454	0.188	454	0.186	454	0.186	454	0.182	9	0.188333333333333	0.00421307488658818	0.00140435829552939
455	0.198	455	0.186	455	0.192	455	0.189	455	0.19	455	0.189	455	0.186	455	0.186	455	0.183	9	0.188777777777778	0.00438114647603164	0.00146038215867721
456	0.198	456	0.188	456	0.194	456	0.19	456	0.191	456	0.191	456	0.187	456	0.187	456	0.183	9	0.189888888888889	0.004371625682868	0.001457208560956
457	0.199	457	0.189	457	0.195	457	0.192	457	0.193	457	0.192	457	0.188	457	0.188	457	0.184	9	0.191111111111111	0.00442844341852881	0.00147614780617627
458	0.202	458	0.192	458	0.197	458	0.194	458	0.195	458	0.194	458	0.19	458	0.192	458	0.186	9	0.193555555555556	0.00447524052736586	0.00149174684245529
459	0.204	459	0.193	459	0.198	459	0.194	459	0.196	459	0.195	459	0.191	459	0.193	459	0.187	9	0.194555555555556	0.00471993408616877	0.00157331136205626
460	0.203	460	0.193	460	0.198	460	0.194	460	0.196	460	0.195	460	0.191	460	0.192	460	0.187	9	0.194333333333333	0.00452769256906871	0.00150923085635624
461	0.203	461	0.193	461	0.198	461	0.194	461	0.196	461	0.196	461	0.192	461	0.192	461	0.187	9	0.194555555555556	0.00447524052736586	0.00149174684245529
462	0.202	462	0.192	462	0.198	462	0.194	462	0.196	462	0.195	462	0.192	462	0.191	462	0.187	9	0.194111111111111	0.00434293807359847	0.00144764602453282
463	0.203	463	0.192	463	0.198	463	0.195	463	0.196	463	0.195	463	0.192	463	0.191	463	0.188	9	0.194444444444444	0.00439064662410651	0.00146354887470217
464	0.205	464	0.194	464	0.199	464	0.196	464	0.198	464	0.196	464	0.194	464	0.192	464	0.189	9	0.195888888888889	0.00456739653534824	0.00152246551178275
465	0.207	465	0.195	465	0.202	465	0.198	465	0.199	465	0.198	465	0.195	465	0.195	465	0.191	9	0.197777777777778	0.00465772953749404	0.00155257651249801
466	0.209	466	0.197	466	0.204	466	0.2	466	0.201	466	0.2	466	0.197	466	0.197	466	0.193	9	0.199777777777778	0.00465772953749404	0.00155257651249801
467	0.209	467	0.197	467	0.205	467	0.199	467	0.201	467	0.201	467	0.197	467	0.196	467	0.192	9	0.199666666666667	0.0050744457825461	0.00169148192751537
468	0.209	468	0.198	468	0.205	468	0.201	468	0.201	468	0.201	468	0.197	468	0.197	468	0.192	9	0.200111111111111	0.00493569763165361	0.00164523254388454
469	0.21	469	0.199	469	0.205	469	0.201	469	0.202	469	0.201	469	0.198	469	0.198	469	0.193	9	0.200777777777778	0.00479003595439996	0.00159667865146665
470	0.212	470	0.202	470	0.207	470	0.204	470	0.204	470	0.203	470	0.2	470	0.201	470	0.196	9	0.203222222222222	0.00449382292090424	0.00149794097363475
471	0.214	471	0.205	471	0.209	471	0.206	471	0.207	471	0.204	471	0.203	471	0.204	471	0.198	9	0.205555555555556	0.00439064662410649	0.00146354887470216
472	0.217	472	0.207	472	0.212	472	0.208	472	0.21	472	0.208	472	0.206	472	0.206	472	0.2	9	0.208222222222222	0.00465772953749403	0.00155257651249801
473	0.219	473	0.208	473	0.214	473	0.21	473	0.212	473	0.211	473	0.208	473	0.208	473	0.203	9	0.210333333333333	0.0045	0.0015
474	0.221	474	0.21	474	0.216	474	0.212	474	0.213	474	0.212	474	0.21	474	0.209	474	0.205	9	0.212	0.00452769256906871	0.00150923085635624
475	0.224	475	0.212	475	0.217	475	0.214	475	0.216	475	0.215	475	0.211	475	0.211	475	0.208	9	0.214222222222222	0.00463081466314994	0.00154360488771665
476	0.227	476	0.216	476	0.221	476	0.217	476	0.219	476	0.218	476	0.215	476	0.214	476	0.211	9	0.217555555555556	0.00458560549739921	0.00152853516579974
477	0.231	477	0.22	477	0.225	477	0.221	477	0.222	477	0.221	477	0.219	477	0.217	477	0.214	9	0.221111111111111	0.00483333333333334	0.00161111111111111
478	0.234	478	0.223	478	0.228	478	0.224	478	0.226	478	0.225	478	0.222	478	0.221	478	0.217	9	0.224444444444444	0.00477260702109212	0.00159086900703071
479	0.236	479	0.224	479	0.23	479	0.227	479	0.228	479	0.227	479	0.224	479	0.224	479	0.219	9	0.226555555555556	0.00474634362196605	0.00158211454065535
480	0.24	480	0.227	480	0.234	480	0.23	480	0.23	480	0.23	480	0.226	480	0.226	480	0.221	9	0.229333333333333	0.00540832691319598	0.00180277563773199
481	0.244	481	0.231	481	0.239	481	0.234	481	0.234	481	0.234	481	0.231	481	0.23	481	0.226	9	0.233666666666667	0.00526782687642636	0.00175594229214212
482	0.251	482	0.238	482	0.246	482	0.241	482	0.242	482	0.241	482	0.238	482	0.238	482	0.233	9	0.240888888888889	0.0052068331172711	0.00173561103909037
483	0.256	483	0.245	483	0.251	483	0.248	483	0.249	483	0.248	483	0.244	483	0.245	483	0.24	9	0.247333333333333	0.00458257569495584	0.00152752523165195
484	0.257	484	0.246	484	0.252	484	0.248	484	0.249	484	0.248	484	0.244	484	0.245	484	0.241	9	0.247777777777778	0.00468448977418507	0.00156149659139502
485	0.256	485	0.244	485	0.251	485	0.247	485	0.247	485	0.246	485	0.243	485	0.243	485	0.239	9	0.246222222222222	0.00496935050529186	0.00165645016843062
486	0.256	486	0.245	486	0.251	486	0.248	486	0.249	486	0.248	486	0.245	486	0.244	486	0.24	9	0.247333333333333	0.00458257569495584	0.00152752523165195
487	0.261	487	0.25	487	0.256	487	0.252	487	0.253	487	0.253	487	0.249	487	0.249	487	0.244	9	0.251888888888889	0.00480740170061865	0.00160246723353955
488	0.262	488	0.252	488	0.257	488	0.253	488	0.255	488	0.254	488	0.251	488	0.25	488	0.246	9	0.253333333333333	0.00452769256906871	0.00150923085635624
489	0.26	489	0.25	489	0.255	489	0.252	489	0.252	489	0.251	489	0.248	489	0.248	489	0.244	9	0.251111111111111	0.00456739653534825	0.00152246551178275
490	0.26	490	0.25	490	0.257	490	0.253	490	0.253	490	0.252	490	0.249	490	0.249	490	0.245	9	0.252	0.00450000000000001	0.0015
491	0.264	491	0.253	491	0.26	491	0.256	491	0.256	491	0.255	491	0.252	491	0.252	491	0.248	9	0.255111111111111	0.00472875365303705	0.00157625121767902
492	0.263	492	0.253	492	0.26	492	0.255	492	0.256	492	0.255	492	0.252	492	0.252	492	0.247	9	0.254777777777778	0.00468448977418507	0.00156149659139502
493	0.259	493	0.249	493	0.255	493	0.25	493	0.252	493	0.251	493	0.247	493	0.248	493	0.242	9	0.250333333333333	0.00484767985741634	0.00161589328580545
494	0.254	494	0.244	494	0.25	494	0.245	494	0.247	494	0.246	494	0.243	494	0.243	494	0.238	9	0.245555555555556	0.00455826477705912	0.00151942159235304
495	0.253	495	0.243	495	0.249	495	0.244	495	0.245	495	0.244	495	0.241	495	0.241	495	0.237	9	0.244111111111111	0.00467558671303518	0.00155852890434506
496	0.251	496	0.241	496	0.247	496	0.242	496	0.243	496	0.242	496	0.239	496	0.239	496	0.235	9	0.242111111111111	0.00467558671303518	0.00155852890434506
497	0.246	497	0.236	497	0.242	497	0.237	497	0.239	497	0.237	497	0.234	497	0.235	497	0.231	9	0.237444444444444	0.00444722135470877	0.00148240711823626
498	0.24	498	0.229	498	0.235	498	0.23	498	0.233	498	0.231	498	0.227	498	0.228	498	0.224	9	0.230777777777778	0.00473755680118396	0.00157918560039465
499	0.234	499	0.222	499	0.229	499	0.223	499	0.226	499	0.224	499	0.221	499	0.222	499	0.217	9	0.224222222222222	0.00494413232473045	0.00164804410824348
500	0.227	500	0.217	500	0.223	500	0.217	500	0.219	500	0.218	500	0.214	500	0.215	500	0.211	9	0.217888888888889	0.00478132942926036	0.00159377647642012
501	0.221	501	0.209	501	0.216	501	0.21	501	0.212	501	0.212	501	0.208	501	0.208	501	0.205	9	0.211222222222222	0.00481606109226664	0.00160535369742221
502	0.214	502	0.202	502	0.209	502	0.204	502	0.206	502	0.205	502	0.201	502	0.202	502	0.198	9	0.204555555555556	0.00474634362196605	0.00158211454065535
503	0.209	503	0.197	503	0.203	503	0.198	503	0.2	503	0.2	503	0.196	503	0.196	503	0.192	9	0.199	0.00487339717240448	0.00162446572413483
504	0.203	504	0.192	504	0.197	504	0.193	504	0.194	504	0.195	504	0.191	504	0.19	504	0.186	9	0.193444444444444	0.00477260702109212	0.00159086900703071
505	0.196	505	0.186	505	0.191	505	0.187	505	0.187	505	0.189	505	0.184	505	0.184	505	0.179	9	0.187	0.00479583152331272	0.00159861050777091
506	0.19	506	0.18	506	0.185	506	0.181	506	0.182	506	0.182	506	0.177	506	0.178	506	0.174	9	0.181	0.00466368952654441	0.0015545631755148
507	0.186	507	0.173	507	0.18	507	0.175	507	0.176	507	0.177	507	0.171	507	0.173	507	0.169	9	0.175555555555556	0.00510174262167132	0.00170058087389044
508	0.181	508	0.168	508	0.175	508	0.169	508	0.17	508	0.171	508	0.166	508	0.167	508	0.163	9	0.17	0.00531507290636732	0.00177169096878911
509	0.175	509	0.162	509	0.169	509	0.162	509	0.165	509	0.164	509	0.16	509	0.161	509	0.156	9	0.163777777777778	0.00551764845241562	0.00183921615080521
510	0.169	510	0.157	510	0.163	510	0.157	510	0.16	510	0.158	510	0.154	510	0.155	510	0.151	9	0.158222222222222	0.005309844107358	0.001769948035786
511	0.164	511	0.153	511	0.157	511	0.152	511	0.155	511	0.154	511	0.15	511	0.15	511	0.147	9	0.153555555555556	0.00492724849969817	0.00164241616656606
512	0.159	512	0.148	512	0.154	512	0.149	512	0.15	512	0.15	512	0.146	512	0.147	512	0.143	9	0.149555555555556	0.00466666666666667	0.00155555555555556
513	0.156	513	0.145	513	0.15	513	0.146	513	0.147	513	0.147	513	0.143	513	0.143	513	0.139	9	0.146222222222222	0.00481606109226663	0.00160535369742221
514	0.153	514	0.142	514	0.147	514	0.143	514	0.145	514	0.143	514	0.141	514	0.141	514	0.136	9	0.143444444444444	0.00469337594677624	0.00156445864892541
515	0.15	515	0.139	515	0.145	515	0.14	515	0.142	515	0.141	515	0.137	515	0.137	515	0.134	9	0.140555555555556	0.00477260702109211	0.0015908690070307
516	0.148	516	0.136	516	0.142	516	0.137	516	0.138	516	0.138	516	0.134	516	0.135	516	0.131	9	0.137666666666667	0.00492442890089805	0.00164147630029935
517	0.146	517	0.133	517	0.139	517	0.134	517	0.135	517	0.135	517	0.131	517	0.131	517	0.128	9	0.134666666666667	0.00526782687642637	0.00175594229214212
518	0.142	518	0.13	518	0.136	518	0.131	518	0.132	518	0.131	518	0.128	518	0.127	518	0.123	9	0.131111111111111	0.00544160923910484	0.00181386974636828
519	0.14	519	0.128	519	0.133	519	0.129	519	0.129	519	0.128	519	0.125	519	0.124	519	0.121	9	0.128555555555556	0.00550252467307307	0.00183417489102436
520	0.138	520	0.125	520	0.132	520	0.127	520	0.127	520	0.126	520	0.122	520	0.122	520	0.118	9	0.126333333333333	0.0058949130612758	0.00196497102042527
521	0.136	521	0.125	521	0.131	521	0.127	521	0.127	521	0.126	521	0.122	521	0.123	521	0.117	9	0.126	0.00540832691319599	0.001802775637732
522	0.134	522	0.122	522	0.129	522	0.124	522	0.125	522	0.123	522	0.12	522	0.12	522	0.116	9	0.123666666666667	0.00531507290636733	0.00177169096878911
523	0.133	523	0.119	523	0.127	523	0.121	523	0.122	523	0.121	523	0.119	523	0.118	523	0.114	9	0.121555555555556	0.0055251948180836	0.00184173160602787
524	0.133	524	0.119	524	0.126	524	0.121	524	0.122	524	0.122	524	0.118	524	0.118	524	0.114	9	0.121444444444444	0.00547976074092454	0.00182658691364151
525	0.131	525	0.119	525	0.125	525	0.121	525	0.122	525	0.121	525	0.117	525	0.118	525	0.112	9	0.120666666666667	0.00531507290636733	0.00177169096878911
526	0.131	526	0.119	526	0.126	526	0.121	526	0.122	526	0.122	526	0.118	526	0.118	526	0.113	9	0.121111111111111	0.00515859584684739	0.00171953194894913
527	0.132	527	0.118	527	0.126	527	0.12	527	0.121	527	0.121	527	0.117	527	0.117	527	0.113	9	0.120555555555556	0.00559265391185417	0.00186421797061806
528	0.131	528	0.116	528	0.125	528	0.118	528	0.119	528	0.119	528	0.115	528	0.115	528	0.112	9	0.118888888888889	0.00581903008336536	0.00193967669445512
529	0.127	529	0.113	529	0.122	529	0.115	529	0.115	529	0.115	529	0.111	529	0.111	529	0.108	9	0.115222222222222	0.00589019901569076	0.00196339967189692
530	0.122	530	0.108	530	0.116	530	0.11	530	0.11	530	0.109	530	0.106	530	0.106	530	0.102	9	0.109888888888889	0.00592546294487706	0.00197515431495902
531	0.12	531	0.107	531	0.114	531	0.109	531	0.108	531	0.107	531	0.106	531	0.106	531	0.101	9	0.108666666666667	0.00543139024560011	0.00181046341520004
532	0.122	532	0.11	532	0.115	532	0.111	532	0.11	532	0.109	532	0.107	532	0.108	532	0.103	9	0.110555555555556	0.0053644923131437	0.00178816410438123
533	0.122	533	0.11	533	0.115	533	0.112	533	0.111	533	0.11	533	0.107	533	0.108	533	0.103	9	0.110888888888889	0.00534893551196041	0.0017829785039868
534	0.119	534	0.109	534	0.115	534	0.111	534	0.111	534	0.109	534	0.106	534	0.106	534	0.101	9	0.109666666666667	0.00526782687642637	0.00175594229214212
535	0.118	535	0.107	535	0.112	535	0.108	535	0.108	535	0.108	535	0.104	535	0.105	535	0.099	9	0.107666666666667	0.00526782687642637	0.00175594229214212
536	0.119	536	0.107	536	0.112	536	0.108	536	0.108	536	0.108	536	0.104	536	0.105	536	0.099	9	0.107777777777778	0.00551764845241562	0.00183921615080521
537	0.119	537	0.107	537	0.113	537	0.109	537	0.109	537	0.107	537	0.105	537	0.105	537	0.1	9	0.108222222222222	0.00538000413052299	0.00179333471017433
538	0.12	538	0.107	538	0.113	538	0.109	538	0.109	538	0.107	538	0.105	538	0.106	538	0.1	9	0.108444444444444	0.00557025832235613	0.00185675277411871
539	0.12	539	0.105	539	0.113	539	0.109	539	0.108	539	0.107	539	0.105	539	0.106	539	0.1	9	0.108111111111111	0.00566666666666667	0.00188888888888889
540	0.122	540	0.107	540	0.115	540	0.111	540	0.111	540	0.11	540	0.107	540	0.109	540	0.102	9	0.110444444444444	0.00561496017597434	0.00187165339199145
541	0.121	541	0.109	541	0.117	541	0.111	541	0.111	541	0.111	541	0.108	541	0.109	541	0.103	9	0.111111111111111	0.00520683311727111	0.00173561103909037
542	0.119	542	0.108	542	0.115	542	0.109	542	0.11	542	0.11	542	0.106	542	0.107	542	0.101	9	0.109444444444444	0.00517472489875334	0.00172490829958445
543	0.116	543	0.106	543	0.112	543	0.107	543	0.107	543	0.107	543	0.105	543	0.105	543	0.099	9	0.107111111111111	0.00472875365303704	0.00157625121767901
544	0.116	544	0.104	544	0.11	544	0.106	544	0.107	544	0.106	544	0.102	544	0.103	544	0.098	9	0.105777777777778	0.00511805084426137	0.00170601694808712
545	0.118	545	0.105	545	0.112	545	0.107	545	0.107	545	0.106	545	0.103	545	0.104	545	0.097	9	0.106555555555556	0.00585472269008343	0.00195157423002781
546	0.12	546	0.108	546	0.115	546	0.108	546	0.108	546	0.108	546	0.105	546	0.106	546	0.101	9	0.108777777777778	0.00558519869337201	0.00186173289779067
547	0.121	547	0.109	547	0.115	547	0.109	547	0.109	547	0.109	547	0.107	547	0.107	547	0.102	9	0.109777777777778	0.00538000413052299	0.00179333471017433
548	0.121	548	0.11	548	0.115	548	0.11	548	0.11	548	0.11	548	0.107	548	0.107	548	0.103	9	0.110333333333333	0.0051478150704935	0.00171593835683117
549	0.12	549	0.109	549	0.114	549	0.11	549	0.109	549	0.11	549	0.106	549	0.107	549	0.101	9	0.109555555555556	0.0052704627669473	0.00175682092231577
550	0.121	550	0.109	550	0.115	550	0.11	550	0.11	550	0.11	550	0.106	550	0.108	550	0.102	9	0.110111111111111	0.00537225382042873	0.00179075127347624
551	0.123	551	0.111	551	0.117	551	0.11	551	0.111	551	0.111	551	0.109	551	0.109	551	0.104	9	0.111666666666667	0.00540832691319598	0.00180277563773199
552	0.123	552	0.112	552	0.118	552	0.111	552	0.111	552	0.112	552	0.11	552	0.11	552	0.105	9	0.112444444444444	0.00517472489875334	0.00172490829958445
553	0.124	553	0.113	553	0.12	553	0.113	553	0.113	553	0.114	553	0.111	553	0.112	553	0.106	9	0.114	0.00519615242270663	0.00173205080756888
554	0.123	554	0.111	554	0.119	554	0.114	554	0.113	554	0.113	554	0.11	554	0.111	554	0.104	9	0.113111111111111	0.00541858940233629	0.00180619646744543
555	0.125	555	0.112	555	0.12	555	0.115	555	0.114	555	0.115	555	0.111	555	0.112	555	0.105	9	0.114333333333333	0.00565685424949238	0.00188561808316413
556	0.128	556	0.115	556	0.122	556	0.117	556	0.116	556	0.117	556	0.114	556	0.115	556	0.107	9	0.116777777777778	0.00573972511924085	0.00191324170641362
557	0.129	557	0.117	557	0.122	557	0.117	557	0.117	557	0.118	557	0.115	557	0.115	557	0.109	9	0.117666666666667	0.00545435605731786	0.00181811868577262
558	0.128	558	0.116	558	0.121	558	0.116	558	0.116	558	0.117	558	0.114	558	0.114	558	0.108	9	0.116666666666667	0.00545435605731786	0.00181811868577262
559	0.127	559	0.115	559	0.121	559	0.115	559	0.116	559	0.116	559	0.113	559	0.113	559	0.108	9	0.116	0.0053619026473818	0.0017873008824606
560	0.129	560	0.117	560	0.124	560	0.117	560	0.118	560	0.118	560	0.115	560	0.115	560	0.11	9	0.118111111111111	0.00548735921105144	0.00182911973701715
561	0.132	561	0.119	561	0.126	561	0.12	561	0.121	561	0.12	561	0.117	561	0.117	561	0.113	9	0.120555555555556	0.00554777232569775	0.00184925744189925
562	0.133	562	0.12	562	0.125	562	0.121	562	0.122	562	0.12	562	0.117	562	0.118	562	0.114	9	0.121111111111111	0.00544160923910484	0.00181386974636828
563	0.131	563	0.119	563	0.124	563	0.121	563	0.12	563	0.12	563	0.116	563	0.117	563	0.114	9	0.120222222222222	0.00499444135459056	0.00166481378486352
564	0.131	564	0.121	564	0.125	564	0.123	564	0.122	564	0.122	564	0.117	564	0.119	564	0.117	9	0.121888888888889	0.00434293807359846	0.00144764602453282
565	0.133	565	0.121	565	0.126	565	0.123	565	0.122	565	0.122	565	0.118	565	0.119	565	0.115	9	0.122111111111111	0.00515859584684739	0.00171953194894913
566	0.135	566	0.123	566	0.128	566	0.125	566	0.125	566	0.124	566	0.12	566	0.12	566	0.115	9	0.123888888888889	0.00562237593114434	0.00187412531038145
567	0.135	567	0.122	567	0.129	567	0.124	567	0.125	567	0.124	567	0.12	567	0.121	567	0.115	9	0.123888888888889	0.00566666666666667	0.00188888888888889
568	0.133	568	0.122	568	0.129	568	0.123	568	0.124	568	0.123	568	0.12	568	0.12	568	0.116	9	0.123333333333333	0.00504975246918104	0.00168325082306035
569	0.134	569	0.124	569	0.13	569	0.123	569	0.124	569	0.124	569	0.121	569	0.122	569	0.118	9	0.124444444444444	0.00479872668296266	0.00159957556098755
570	0.136	570	0.125	570	0.132	570	0.125	570	0.125	570	0.126	570	0.122	570	0.123	570	0.119	9	0.125888888888889	0.00515859584684739	0.00171953194894913
571	0.137	571	0.124	571	0.132	571	0.125	571	0.125	571	0.126	571	0.123	571	0.124	571	0.118	9	0.126	0.00547722557505167	0.00182574185835056
572	0.137	572	0.123	572	0.131	572	0.124	572	0.124	572	0.124	572	0.122	572	0.123	572	0.117	9	0.125	0.00574456264653803	0.00191485421551268
573	0.135	573	0.123	573	0.13	573	0.124	573	0.124	573	0.123	573	0.122	573	0.123	573	0.116	9	0.124444444444444	0.00531768537784794	0.00177256179261598
574	0.136	574	0.123	574	0.13	574	0.124	574	0.124	574	0.123	574	0.122	574	0.122	574	0.116	9	0.124444444444444	0.00561496017597434	0.00187165339199145
575	0.136	575	0.123	575	0.131	575	0.125	575	0.125	575	0.125	575	0.123	575	0.123	575	0.117	9	0.125333333333333	0.00538516480713451	0.0017950549357115
576	0.137	576	0.125	576	0.131	576	0.127	576	0.126	576	0.128	576	0.124	576	0.124	576	0.118	9	0.126666666666667	0.00524404424085076	0.00174801474695025
577	0.136	577	0.125	577	0.13	577	0.127	577	0.126	577	0.128	577	0.125	577	0.124	577	0.118	9	0.126555555555556	0.00485054407028509	0.00161684802342836
578	0.137	578	0.127	578	0.131	578	0.128	578	0.127	578	0.127	578	0.125	578	0.124	578	0.118	9	0.127111111111111	0.00513430726691646	0.00171143575563882
579	0.137	579	0.125	579	0.13	579	0.127	579	0.127	579	0.125	579	0.124	579	0.123	579	0.118	9	0.126222222222222	0.00521482928238734	0.00173827642746245
580	0.139	580	0.125	580	0.131	580	0.126	580	0.127	580	0.127	580	0.124	580	0.123	580	0.119	9	0.126777777777778	0.00562978191801818	0.00187659397267273
581	0.139	581	0.125	581	0.132	581	0.127	581	0.126	581	0.127	581	0.124	581	0.124	581	0.119	9	0.127	0.00565685424949239	0.00188561808316413
582	0.138	582	0.127	582	0.133	582	0.127	582	0.127	582	0.128	582	0.124	582	0.125	582	0.12	9	0.127666666666667	0.00519615242270664	0.00173205080756888
583	0.137	583	0.125	583	0.131	583	0.125	583	0.127	583	0.127	583	0.123	583	0.124	583	0.12	9	0.126555555555556	0.00495255265270121	0.00165085088423374
584	0.136	584	0.123	584	0.129	584	0.123	584	0.126	584	0.125	584	0.121	584	0.123	584	0.118	9	0.124888888888889	0.00518277060182208	0.00172759020060736
585	0.136	585	0.122	585	0.129	585	0.122	585	0.125	585	0.124	585	0.121	585	0.122	585	0.117	9	0.124222222222222	0.005472151719794	0.00182405057326467
586	0.14	586	0.125	586	0.132	586	0.126	586	0.127	586	0.127	586	0.123	586	0.125	586	0.119	9	0.127111111111111	0.00594652092497043	0.00198217364165681
587	0.141	587	0.127	587	0.133	587	0.129	587	0.129	587	0.129	587	0.125	587	0.128	587	0.12	9	0.129	0.0057227615711298	0.0019075871903766
588	0.141	588	0.128	588	0.135	588	0.131	588	0.131	588	0.131	588	0.127	588	0.129	588	0.122	9	0.130555555555556	0.00529412672475619	0.00176470890825206
589	0.141	589	0.129	589	0.137	589	0.132	589	0.132	589	0.132	589	0.127	589	0.129	589	0.123	9	0.131333333333333	0.00531507290636733	0.00177169096878911
590	0.14	590	0.128	590	0.137	590	0.131	590	0.131	590	0.131	590	0.126	590	0.127	590	0.121	9	0.130222222222222	0.00571790559946948	0.00190596853315649
591	0.139	591	0.126	591	0.134	591	0.128	591	0.128	591	0.128	591	0.124	591	0.126	591	0.119	9	0.128	0.0057227615711298	0.0019075871903766
592	0.138	592	0.125	592	0.132	592	0.127	592	0.128	592	0.127	592	0.123	592	0.125	592	0.119	9	0.127111111111111	0.00541858940233629	0.00180619646744543
593	0.139	593	0.127	593	0.133	593	0.129	593	0.128	593	0.128	593	0.124	593	0.125	593	0.118	9	0.127888888888889	0.00584047182264508	0.00194682394088169
594	0.139	594	0.127	594	0.133	594	0.129	594	0.128	594	0.127	594	0.124	594	0.124	594	0.119	9	0.127777777777778	0.00571790559946949	0.0019059685331565
595	0.139	595	0.127	595	0.133	595	0.13	595	0.128	595	0.127	595	0.125	595	0.125	595	0.12	9	0.128222222222222	0.00540318835914911	0.00180106278638304
596	0.14	596	0.128	596	0.134	596	0.13	596	0.129	596	0.129	596	0.125	596	0.127	596	0.122	9	0.129333333333333	0.00519615242270664	0.00173205080756888
597	0.14	597	0.129	597	0.134	597	0.129	597	0.13	597	0.13	597	0.125	597	0.127	597	0.121	9	0.129444444444444	0.0053644923131437	0.00178816410438123
598	0.139	598	0.128	598	0.133	598	0.128	598	0.13	598	0.13	598	0.126	598	0.127	598	0.12	9	0.129	0.00517204021639431	0.00172401340546477
599	0.138	599	0.127	599	0.132	599	0.127	599	0.129	599	0.129	599	0.125	599	0.125	599	0.119	9	0.127888888888889	0.00523078494215841	0.00174359498071947
600	0.139	600	0.128	600	0.134	600	0.129	600	0.129	600	0.129	600	0.127	600	0.126	600	0.121	9	0.129111111111111	0.00503598164324604	0.00167866054774868
601	0.14	601	0.129	601	0.134	601	0.131	601	0.13	601	0.13	601	0.128	601	0.127	601	0.123	9	0.130222222222222	0.00473755680118397	0.00157918560039466
602	0.142	602	0.13	602	0.135	602	0.131	602	0.132	602	0.131	602	0.129	602	0.128	602	0.125	9	0.131444444444444	0.00482470494204337	0.00160823498068112
603	0.142	603	0.131	603	0.136	603	0.132	603	0.133	603	0.132	603	0.129	603	0.129	603	0.126	9	0.132222222222222	0.00463081466314993	0.00154360488771664
604	0.141	604	0.131	604	0.137	604	0.133	604	0.134	604	0.132	604	0.13	604	0.13	604	0.126	9	0.132666666666667	0.00435889894354067	0.00145296631451356
605	0.141	605	0.131	605	0.137	605	0.133	605	0.133	605	0.134	605	0.129	605	0.13	605	0.126	9	0.132666666666667	0.00444409720865779	0.00148136573621926
606	0.141	606	0.13	606	0.135	606	0.132	606	0.132	606	0.131	606	0.127	606	0.128	606	0.124	9	0.131111111111111	0.00491030662088541	0.00163676887362847
607	0.142	607	0.129	607	0.135	607	0.131	607	0.13	607	0.131	607	0.126	607	0.128	607	0.122	9	0.130444444444444	0.00563717817509592	0.00187905939169864
608	0.143	608	0.129	608	0.137	608	0.131	608	0.13	608	0.13	608	0.127	608	0.128	608	0.123	9	0.130888888888889	0.00586183513168966	0.00195394504389655
609	0.143	609	0.13	609	0.138	609	0.131	609	0.131	609	0.13	609	0.129	609	0.128	609	0.125	9	0.131666666666667	0.00547722557505166	0.00182574185835055
610	0.143	610	0.13	610	0.138	610	0.132	610	0.132	610	0.131	610	0.13	610	0.127	610	0.125	9	0.132	0.00547722557505166	0.00182574185835055
611	0.143	611	0.131	611	0.137	611	0.131	611	0.133	611	0.132	611	0.129	611	0.128	611	0.124	9	0.132	0.00545435605731785	0.00181811868577262
612	0.144	612	0.132	612	0.138	612	0.132	612	0.134	612	0.133	612	0.129	612	0.129	612	0.125	9	0.132888888888889	0.00553273089089927	0.00184424363029976
613	0.145	613	0.132	613	0.138	613	0.132	613	0.133	613	0.133	613	0.129	613	0.13	613	0.124	9	0.132888888888889	0.00588312086490759	0.00196104028830253
614	0.141	614	0.13	614	0.136	614	0.13	614	0.13	614	0.131	614	0.127	614	0.127	614	0.122	9	0.130444444444444	0.00545690184791497	0.00181896728263832
615	0.142	615	0.131	615	0.137	615	0.132	615	0.132	615	0.133	615	0.129	615	0.129	615	0.124	9	0.132111111111111	0.00510990323891863	0.00170330107963954
616	0.142	616	0.13	616	0.137	616	0.132	616	0.133	616	0.132	616	0.129	616	0.129	616	0.125	9	0.132111111111111	0.0049609586887124	0.00165365289623747
617	0.144	617	0.131	617	0.138	617	0.133	617	0.135	617	0.135	617	0.132	617	0.131	617	0.127	9	0.134	0.00487339717240448	0.00162446572413483
618	0.144	618	0.131	618	0.138	618	0.133	618	0.133	618	0.134	618	0.131	618	0.131	618	0.126	9	0.133444444444444	0.00507718207057594	0.00169239402352531
619	0.143	619	0.133	619	0.139	619	0.135	619	0.134	619	0.135	619	0.132	619	0.131	619	0.125	9	0.134111111111111	0.00503598164324604	0.00167866054774868
620	0.142	620	0.132	620	0.139	620	0.133	620	0.134	620	0.133	620	0.13	620	0.13	620	0.124	9	0.133	0.00522015325445527	0.00174005108481842
621	0.144	621	0.134	621	0.139	621	0.135	621	0.136	621	0.135	621	0.131	621	0.132	621	0.125	9	0.134555555555556	0.0052704627669473	0.00175682092231577
622	0.144	622	0.134	622	0.139	622	0.134	622	0.135	622	0.135	622	0.13	622	0.133	622	0.128	9	0.134666666666667	0.00469041575982343	0.00156347191994114
623	0.145	623	0.134	623	0.139	623	0.133	623	0.135	623	0.135	623	0.131	623	0.132	623	0.129	9	0.134777777777778	0.00476386864265215	0.00158795621421738
624	0.146	624	0.133	624	0.14	624	0.133	624	0.136	624	0.134	624	0.132	624	0.132	624	0.129	9	0.135	0.0051234753829798	0.00170782512765993
625	0.148	625	0.135	625	0.142	625	0.136	625	0.139	625	0.136	625	0.135	625	0.135	625	0.13	9	0.137333333333333	0.0051478150704935	0.00171593835683117
626	0.149	626	0.136	626	0.144	626	0.138	626	0.14	626	0.138	626	0.136	626	0.136	626	0.131	9	0.138666666666667	0.00522015325445527	0.00174005108481842
627	0.149	627	0.138	627	0.145	627	0.139	627	0.139	627	0.139	627	0.135	627	0.136	627	0.131	9	0.139	0.00531507290636732	0.00177169096878911
628	0.149	628	0.137	628	0.145	628	0.138	628	0.138	628	0.14	628	0.135	628	0.136	628	0.132	9	0.138888888888889	0.0052068331172711	0.00173561103909037
629	0.149	629	0.137	629	0.144	629	0.138	629	0.138	629	0.139	629	0.135	629	0.135	629	0.131	9	0.138444444444444	0.0052941267247562	0.00176470890825207
630	0.148	630	0.135	630	0.142	630	0.137	630	0.137	630	0.137	630	0.134	630	0.134	630	0.13	9	0.137111111111111	0.0052068331172711	0.00173561103909037
631	0.148	631	0.135	631	0.142	631	0.136	631	0.137	631	0.137	631	0.133	631	0.132	631	0.129	9	0.136555555555556	0.00563717817509592	0.00187905939169864
632	0.149	632	0.137	632	0.144	632	0.139	632	0.139	632	0.138	632	0.136	632	0.134	632	0.131	9	0.138555555555556	0.00531768537784793	0.00177256179261598
633	0.15	633	0.138	633	0.144	633	0.139	633	0.14	633	0.139	633	0.137	633	0.136	633	0.132	9	0.139444444444444	0.00510174262167132	0.00170058087389044
634	0.148	634	0.137	634	0.142	634	0.138	634	0.14	634	0.14	634	0.136	634	0.137	634	0.132	9	0.138888888888889	0.00445658065237364	0.00148552688412455
635	0.147	635	0.136	635	0.141	635	0.137	635	0.139	635	0.139	635	0.135	635	0.136	635	0.131	9	0.137888888888889	0.00445658065237364	0.00148552688412455
636	0.148	636	0.137	636	0.143	636	0.138	636	0.14	636	0.14	636	0.136	636	0.136	636	0.131	9	0.138777777777778	0.00481606109226662	0.00160535369742221
637	0.15	637	0.139	637	0.144	637	0.139	637	0.14	637	0.141	637	0.136	637	0.136	637	0.13	9	0.139444444444444	0.00557025832235613	0.00185675277411871
638	0.15	638	0.139	638	0.145	638	0.14	638	0.14	638	0.141	638	0.136	638	0.138	638	0.131	9	0.14	0.00533853912601565	0.00177951304200522
639	0.15	639	0.138	639	0.146	639	0.142	639	0.142	639	0.141	639	0.137	639	0.14	639	0.134	9	0.141111111111111	0.00478132942926035	0.00159377647642012
640	0.149	640	0.139	640	0.145	640	0.141	640	0.142	640	0.14	640	0.138	640	0.139	640	0.135	9	0.140888888888889	0.00410622833158497	0.00136874277719499
641	0.152	641	0.14	641	0.146	641	0.141	641	0.143	641	0.142	641	0.14	641	0.141	641	0.136	9	0.142333333333333	0.00449999999999999	0.0015
642	0.152	642	0.14	642	0.147	642	0.14	642	0.142	642	0.14	642	0.139	642	0.14	642	0.135	9	0.141666666666667	0.0049749371855331	0.0016583123951777
643	0.151	643	0.137	643	0.146	643	0.14	643	0.142	643	0.141	643	0.137	643	0.139	643	0.133	9	0.140666666666667	0.00531507290636732	0.00177169096878911
644	0.151	644	0.138	644	0.145	644	0.141	644	0.142	644	0.141	644	0.137	644	0.139	644	0.133	9	0.140777777777778	0.00511805084426135	0.00170601694808712
645	0.15	645	0.141	645	0.146	645	0.141	645	0.143	645	0.142	645	0.138	645	0.139	645	0.133	9	0.141444444444444	0.00482470494204337	0.00160823498068112
646	0.149	646	0.142	646	0.145	646	0.142	646	0.144	646	0.141	646	0.139	646	0.139	646	0.135	9	0.141777777777778	0.0040242321558832	0.00134141071862773
647	0.15	647	0.142	647	0.147	647	0.144	647	0.143	647	0.142	647	0.14	647	0.139	647	0.136	9	0.142555555555556	0.00418661889569348	0.00139553963189783
648	0.152	648	0.141	648	0.146	648	0.144	648	0.143	648	0.143	648	0.14	648	0.139	648	0.137	9	0.142777777777778	0.00440958551844098	0.00146986183948033
649	0.154	649	0.14	649	0.147	649	0.142	649	0.143	649	0.143	649	0.14	649	0.139	649	0.136	9	0.142666666666667	0.00524404424085075	0.00174801474695025
650	0.155	650	0.142	650	0.147	650	0.142	650	0.145	650	0.144	650	0.141	650	0.14	650	0.138	9	0.143777777777778	0.00499444135459056	0.00166481378486352
651	0.155	651	0.145	651	0.148	651	0.144	651	0.146	651	0.146	651	0.142	651	0.141	651	0.138	9	0.145	0.00482182538049648	0.00160727512683216
652	0.154	652	0.145	652	0.148	652	0.144	652	0.146	652	0.146	652	0.143	652	0.142	652	0.137	9	0.145	0.00460977222864644	0.00153659074288215
653	0.153	653	0.142	653	0.148	653	0.144	653	0.144	653	0.143	653	0.143	653	0.141	653	0.136	9	0.143777777777778	0.00468448977418506	0.00156149659139502
654	0.154	654	0.142	654	0.149	654	0.145	654	0.145	654	0.145	654	0.142	654	0.142	654	0.138	9	0.144666666666667	0.00463680924774785	0.00154560308258262
655	0.154	655	0.143	655	0.149	655	0.145	655	0.144	655	0.145	655	0.142	655	0.142	655	0.138	9	0.144666666666667	0.00458257569495584	0.00152752523165195
656	0.152	656	0.142	656	0.149	656	0.144	656	0.143	656	0.144	656	0.141	656	0.141	656	0.137	9	0.143666666666667	0.00447213595499958	0.00149071198499986
657	0.153	657	0.142	657	0.149	657	0.144	657	0.144	657	0.144	657	0.141	657	0.142	657	0.137	9	0.144	0.00463680924774785	0.00154560308258262
658	0.156	658	0.145	658	0.15	658	0.146	658	0.146	658	0.146	658	0.142	658	0.143	658	0.138	9	0.145777777777778	0.00506896877524851	0.00168965625841617
659	0.157	659	0.144	659	0.149	659	0.146	659	0.146	659	0.145	659	0.141	659	0.143	659	0.138	9	0.145444444444444	0.0053644923131437	0.00178816410438123
660	0.155	660	0.143	660	0.148	660	0.145	660	0.145	660	0.145	660	0.14	660	0.141	660	0.136	9	0.144222222222222	0.00535671955999606	0.00178557318666535
661	0.153	661	0.141	661	0.147	661	0.143	661	0.143	661	0.143	661	0.14	661	0.138	661	0.134	9	0.142444444444444	0.0053877432917482	0.00179591443058273
662	0.151	662	0.139	662	0.147	662	0.142	662	0.143	662	0.141	662	0.138	662	0.138	662	0.133	9	0.141333333333333	0.00531507290636732	0.00177169096878911
663	0.148	663	0.138	663	0.143	663	0.141	663	0.14	663	0.139	663	0.137	663	0.137	663	0.132	9	0.139444444444444	0.00444722135470877	0.00148240711823626
664	0.149	664	0.141	664	0.144	664	0.142	664	0.142	664	0.141	664	0.138	664	0.14	664	0.133	9	0.141111111111111	0.00431405970184825	0.00143801990061608
665	0.152	665	0.143	665	0.146	665	0.144	665	0.143	665	0.144	665	0.141	665	0.142	665	0.135	9	0.143333333333333	0.00447213595499958	0.00149071198499986
666	0.154	666	0.143	666	0.147	666	0.143	666	0.143	666	0.144	666	0.142	666	0.141	666	0.136	9	0.143666666666667	0.00484767985741633	0.00161589328580544
667	0.153	667	0.141	667	0.146	667	0.142	667	0.144	667	0.144	667	0.142	667	0.14	667	0.136	9	0.143111111111111	0.00467558671303518	0.00155852890434506
668	0.153	668	0.142	668	0.147	668	0.144	668	0.146	668	0.144	668	0.143	668	0.142	668	0.137	9	0.144222222222222	0.00435252161906686	0.00145084053968895
669	0.151	669	0.142	669	0.148	669	0.144	669	0.146	669	0.144	669	0.141	669	0.143	669	0.138	9	0.144111111111111	0.00385501116874012	0.00128500372291337
670	0.152	670	0.142	670	0.148	670	0.143	670	0.145	670	0.143	670	0.139	670	0.142	670	0.137	9	0.143444444444444	0.00450308536203543	0.00150102845401181
671	0.154	671	0.143	671	0.149	671	0.143	671	0.144	671	0.144	671	0.141	671	0.142	671	0.137	9	0.144111111111111	0.00485912657903775	0.00161970885967925
672	0.155	672	0.146	672	0.151	672	0.144	672	0.145	672	0.147	672	0.143	672	0.143	672	0.138	9	0.145777777777778	0.0049187848544579	0.00163959495148597
673	0.154	673	0.144	673	0.15	673	0.144	673	0.144	673	0.147	673	0.141	673	0.143	673	0.138	9	0.145	0.00476969600708473	0.00158989866902824
674	0.152	674	0.143	674	0.147	674	0.143	674	0.144	674	0.144	674	0.141	674	0.142	674	0.137	9	0.143666666666667	0.00412310562561766	0.00137436854187255
675	0.151	675	0.141	675	0.145	675	0.141	675	0.144	675	0.141	675	0.139	675	0.14	675	0.133	9	0.141666666666667	0.00487339717240448	0.00162446572413483
676	0.152	676	0.142	676	0.148	676	0.141	676	0.144	676	0.143	676	0.14	676	0.14	676	0.135	9	0.142777777777778	0.0049187848544579	0.00163959495148597
677	0.152	677	0.142	677	0.148	677	0.14	677	0.142	677	0.143	677	0.139	677	0.139	677	0.135	9	0.142222222222222	0.0050935689299787	0.0016978563099929
678	0.152	678	0.143	678	0.146	678	0.142	678	0.142	678	0.144	678	0.14	678	0.14	678	0.135	9	0.142666666666667	0.0046636895265444	0.0015545631755148
679	0.151	679	0.142	679	0.145	679	0.143	679	0.144	679	0.144	679	0.14	679	0.14	679	0.135	9	0.142666666666667	0.00435889894354067	0.00145296631451356
680	0.156	680	0.145	680	0.15	680	0.148	680	0.148	680	0.147	680	0.143	680	0.142	680	0.138	9	0.146333333333333	0.00517204021639429	0.00172401340546476
681	0.158	681	0.147	681	0.151	681	0.148	681	0.149	681	0.148	681	0.143	681	0.143	681	0.137	9	0.147111111111111	0.00586183513168966	0.00195394504389655
682	0.154	682	0.144	682	0.148	682	0.145	682	0.146	682	0.145	682	0.141	682	0.142	682	0.135	9	0.144444444444444	0.00517472489875334	0.00172490829958445
683	0.152	683	0.141	683	0.147	683	0.143	683	0.144	683	0.143	683	0.14	683	0.142	683	0.136	9	0.143111111111111	0.00448454134902457	0.00149484711634152
684	0.152	684	0.14	684	0.147	684	0.143	684	0.144	684	0.143	684	0.14	684	0.141	684	0.136	9	0.142888888888889	0.00459468291736341	0.00153156097245447
685	0.152	685	0.139	685	0.145	685	0.141	685	0.142	685	0.142	685	0.137	685	0.139	685	0.134	9	0.141222222222222	0.00514241620684716	0.00171413873561572
686	0.152	686	0.14	686	0.146	686	0.14	686	0.141	686	0.143	686	0.137	686	0.139	686	0.133	9	0.141222222222222	0.00542627353203323	0.00180875784401108
687	0.152	687	0.14	687	0.147	687	0.141	687	0.142	687	0.142	687	0.139	687	0.139	687	0.135	9	0.141888888888889	0.0049609586887124	0.00165365289623747
688	0.153	688	0.141	688	0.146	688	0.141	688	0.143	688	0.143	688	0.14	688	0.139	688	0.136	9	0.142444444444444	0.00485054407028507	0.00161684802342836
689	0.152	689	0.139	689	0.144	689	0.14	689	0.141	689	0.14	689	0.138	689	0.137	689	0.134	9	0.140555555555556	0.00510174262167131	0.00170058087389044
690	0.15	690	0.138	690	0.144	690	0.14	690	0.14	690	0.139	690	0.136	690	0.136	690	0.132	9	0.139444444444444	0.00517472489875334	0.00172490829958445
691	0.149	691	0.137	691	0.142	691	0.139	691	0.139	691	0.138	691	0.134	691	0.136	691	0.13	9	0.138222222222222	0.00528625050905123	0.00176208350301708
692	0.15	692	0.138	692	0.144	692	0.139	692	0.141	692	0.14	692	0.135	692	0.137	692	0.131	9	0.139444444444444	0.00541089436024931	0.00180363145341644
693	0.152	693	0.14	693	0.145	693	0.14	693	0.144	693	0.142	693	0.137	693	0.139	693	0.133	9	0.141333333333333	0.0053851648071345	0.0017950549357115
694	0.152	694	0.141	694	0.146	694	0.141	694	0.143	694	0.141	694	0.137	694	0.139	694	0.134	9	0.141555555555556	0.00519882465349407	0.00173294155116469
695	0.151	695	0.14	695	0.143	695	0.14	695	0.14	695	0.14	695	0.136	695	0.138	695	0.133	9	0.140111111111111	0.0049860917672172	0.0016620305890724
696	0.149	696	0.138	696	0.141	696	0.138	696	0.139	696	0.139	696	0.136	696	0.135	696	0.133	9	0.138666666666667	0.00455521678957214	0.00151840559652405
697	0.153	697	0.14	697	0.144	697	0.14	697	0.142	697	0.142	697	0.139	697	0.136	697	0.137	9	0.141444444444444	0.0050027770066012	0.00166759233553373
698	0.153	698	0.141	698	0.146	698	0.142	698	0.143	698	0.144	698	0.139	698	0.138	698	0.136	9	0.142444444444444	0.00502770104299945	0.00167590034766648
699	0.153	699	0.142	699	0.147	699	0.143	699	0.142	699	0.143	699	0.138	699	0.14	699	0.134	9	0.142444444444444	0.00536449231314369	0.00178816410438123
700	0.15	700	0.14	700	0.145	700	0.142	700	0.141	700	0.141	700	0.135	700	0.14	700	0.132	9	0.140666666666667	0.00519615242270663	0.00173205080756888
701	0.15	701	0.139	701	0.145	701	0.141	701	0.142	701	0.142	701	0.135	701	0.139	701	0.133	9	0.140666666666667	0.0050744457825461	0.00169148192751537
702	0.148	702	0.137	702	0.144	702	0.138	702	0.14	702	0.141	702	0.136	702	0.136	702	0.132	9	0.139111111111111	0.00478132942926035	0.00159377647642012
703	0.154	703	0.14	703	0.146	703	0.141	703	0.143	703	0.144	703	0.139	703	0.139	703	0.136	9	0.142444444444444	0.0052704627669473	0.00175682092231577
704	0.156	704	0.142	704	0.148	704	0.144	704	0.144	704	0.145	704	0.141	704	0.141	704	0.136	9	0.144111111111111	0.00555527777083298	0.00185175925694433
705	0.155	705	0.142	705	0.149	705	0.145	705	0.142	705	0.143	705	0.14	705	0.14	705	0.136	9	0.143555555555556	0.00559265391185417	0.00186421797061806
706	0.153	706	0.142	706	0.148	706	0.145	706	0.143	706	0.142	706	0.14	706	0.139	706	0.138	9	0.143333333333333	0.00474341649025256	0.00158113883008419
707	0.154	707	0.141	707	0.148	707	0.144	707	0.144	707	0.143	707	0.14	707	0.138	707	0.136	9	0.143111111111111	0.00541858940233628	0.00180619646744543
708	0.154	708	0.142	708	0.148	708	0.143	708	0.144	708	0.142	708	0.139	708	0.14	708	0.136	9	0.143111111111111	0.00527836254070437	0.00175945418023479
709	0.152	709	0.139	709	0.147	709	0.141	709	0.141	709	0.141	709	0.137	709	0.138	709	0.136	9	0.141333333333333	0.0051234753829798	0.00170782512765993
710	0.15	710	0.14	710	0.147	710	0.143	710	0.141	710	0.142	710	0.137	710	0.138	710	0.137	9	0.141666666666667	0.00447213595499957	0.00149071198499986
711	0.15	711	0.14	711	0.144	711	0.143	711	0.14	711	0.141	711	0.137	711	0.137	711	0.135	9	0.140777777777778	0.00452155332208351	0.0015071844406945
712	0.152	712	0.142	712	0.145	712	0.143	712	0.142	712	0.142	712	0.14	712	0.14	712	0.136	9	0.142444444444444	0.00436208410943413	0.00145402803647804
713	0.154	713	0.142	713	0.145	713	0.141	713	0.142	713	0.142	713	0.14	713	0.14	713	0.135	9	0.142333333333333	0.00512347538297979	0.00170782512765993
714	0.157	714	0.144	714	0.149	714	0.143	714	0.144	714	0.145	714	0.143	714	0.139	714	0.137	9	0.144555555555556	0.00579031758868007	0.00193010586289336
715	0.159	715	0.147	715	0.152	715	0.146	715	0.148	715	0.148	715	0.147	715	0.143	715	0.141	9	0.147888888888889	0.00520683311727111	0.00173561103909037
716	0.16	716	0.15	716	0.152	716	0.148	716	0.15	716	0.15	716	0.149	716	0.145	716	0.142	9	0.149555555555556	0.00495255265270121	0.00165085088423374
717	0.157	717	0.147	717	0.148	717	0.145	717	0.147	717	0.147	717	0.143	717	0.144	717	0.139	9	0.146333333333333	0.00487339717240448	0.00162446572413483
718	0.154	718	0.144	718	0.146	718	0.144	718	0.143	718	0.144	718	0.141	718	0.142	718	0.138	9	0.144	0.00438748219369606	0.00146249406456535
719	0.154	719	0.143	719	0.149	719	0.141	719	0.143	719	0.143	719	0.141	719	0.143	719	0.141	9	0.144222222222222	0.00440958551844099	0.00146986183948033
720	0.156	720	0.146	720	0.153	720	0.143	720	0.146	720	0.143	720	0.144	720	0.145	720	0.142	9	0.146444444444444	0.00482470494204339	0.00160823498068113
721	0.161	721	0.147	721	0.154	721	0.147	721	0.148	721	0.146	721	0.145	721	0.146	721	0.143	9	0.148555555555556	0.00554777232569775	0.00184925744189925
722	0.16	722	0.143	722	0.151	722	0.148	722	0.147	722	0.146	722	0.143	722	0.143	722	0.139	9	0.146666666666667	0.00610327780786685	0.00203442593595562
723	0.158	723	0.145	723	0.153	723	0.149	723	0.149	723	0.147	723	0.143	723	0.143	723	0.139	9	0.147333333333333	0.00574456264653803	0.00191485421551268
724	0.156	724	0.146	724	0.154	724	0.147	724	0.149	724	0.147	724	0.144	724	0.146	724	0.139	9	0.147555555555556	0.00507718207057593	0.00169239402352531
725	0.16	725	0.149	725	0.156	725	0.148	725	0.149	725	0.149	725	0.146	725	0.146	725	0.141	9	0.149333333333333	0.00561248608016092	0.00187082869338697
726	0.159	726	0.147	726	0.153	726	0.146	726	0.145	726	0.148	726	0.144	726	0.144	726	0.141	9	0.147444444444444	0.00545690184791497	0.00181896728263832
727	0.16	727	0.148	727	0.156	727	0.15	727	0.147	727	0.149	727	0.144	727	0.144	727	0.143	9	0.149	0.00572276157112981	0.0019075871903766
728	0.161	728	0.147	728	0.157	728	0.153	728	0.152	728	0.151	728	0.147	728	0.149	728	0.143	9	0.151111111111111	0.00548735921105145	0.00182911973701715
729	0.162	729	0.15	729	0.156	729	0.154	729	0.155	729	0.154	729	0.151	729	0.149	729	0.143	9	0.152666666666667	0.00529150262212919	0.0017638342073764
730	0.163	730	0.152	730	0.153	730	0.154	730	0.156	730	0.156	730	0.154	730	0.151	730	0.146	9	0.153888888888889	0.00456739653534825	0.00152246551178275
731	0.16	731	0.15	731	0.153	731	0.152	731	0.153	731	0.152	731	0.151	731	0.148	731	0.146	9	0.151666666666667	0.00390512483795333	0.00130170827931778
732	0.155	732	0.147	732	0.154	732	0.149	732	0.148	732	0.148	732	0.147	732	0.144	732	0.143	9	0.148333333333333	0.004	0.00133333333333333
733	0.155	733	0.149	733	0.159	733	0.151	733	0.149	733	0.149	733	0.147	733	0.146	733	0.143	9	0.149777777777778	0.00479003595439998	0.00159667865146666
734	0.165	734	0.152	734	0.161	734	0.153	734	0.153	734	0.153	734	0.153	734	0.154	734	0.145	9	0.154333333333333	0.00567890834580028	0.00189296944860009
735	0.166	735	0.153	735	0.158	735	0.155	735	0.155	735	0.154	735	0.154	735	0.152	735	0.145	9	0.154666666666667	0.00552268050859363	0.00184089350286454
736	0.163	736	0.152	736	0.157	736	0.156	736	0.153	736	0.155	736	0.152	736	0.148	736	0.146	9	0.153555555555556	0.00502770104299946	0.00167590034766649
737	0.164	737	0.155	737	0.161	737	0.159	737	0.155	737	0.158	737	0.153	737	0.151	737	0.149	9	0.156111111111111	0.00483333333333333	0.00161111111111111
738	0.167	738	0.155	738	0.162	738	0.159	738	0.155	738	0.156	738	0.152	738	0.154	738	0.148	9	0.156444444444444	0.00559265391185418	0.00186421797061806
739	0.167	739	0.156	739	0.159	739	0.156	739	0.154	739	0.152	739	0.149	739	0.152	739	0.145	9	0.154444444444444	0.00626719855898773	0.00208906618632924
740	0.167	740	0.156	740	0.158	740	0.156	740	0.156	740	0.153	740	0.15	740	0.153	740	0.148	9	0.155222222222222	0.00544926090809061	0.00181642030269687
741	0.166	741	0.156	741	0.159	741	0.155	741	0.157	741	0.153	741	0.154	741	0.153	741	0.15	9	0.155888888888889	0.00459468291736341	0.00153156097245447
742	0.163	742	0.156	742	0.16	742	0.154	742	0.156	742	0.155	742	0.153	742	0.152	742	0.148	9	0.155222222222222	0.00438114647603164	0.00146038215867721
743	0.165	743	0.155	743	0.16	743	0.155	743	0.156	743	0.155	743	0.154	743	0.153	743	0.147	9	0.155555555555556	0.00490181372328425	0.00163393790776142
744	0.168	744	0.158	744	0.162	744	0.158	744	0.159	744	0.159	744	0.154	744	0.154	744	0.149	9	0.157888888888889	0.00537225382042874	0.00179075127347625
745	0.167	745	0.157	745	0.161	745	0.157	745	0.157	745	0.157	745	0.153	745	0.154	745	0.148	9	0.156777777777778	0.00526255113461565	0.00175418371153855
746	0.164	746	0.154	746	0.158	746	0.154	746	0.156	746	0.157	746	0.151	746	0.151	746	0.148	9	0.154777777777778	0.00471109800836753	0.00157036600278918
747	0.166	747	0.155	747	0.16	747	0.157	747	0.158	747	0.159	747	0.152	747	0.154	747	0.153	9	0.157111111111111	0.00431405970184826	0.00143801990061609
748	0.165	748	0.156	748	0.16	748	0.156	748	0.157	748	0.157	748	0.15	748	0.154	748	0.151	9	0.156222222222222	0.00452155332208351	0.0015071844406945
749	0.164	749	0.159	749	0.16	749	0.157	749	0.16	749	0.152	749	0.149	749	0.153	749	0.148	9	0.155777777777778	0.00551764845241562	0.00183921615080521
750	0.165	750	0.156	750	0.161	750	0.159	750	0.159	750	0.153	750	0.149	750	0.151	750	0.148	9	0.155666666666667	0.00580947501931113	0.00193649167310371
751	0.168	751	0.152	751	0.164	751	0.157	751	0.156	751	0.154	751	0.152	751	0.149	751	0.148	9	0.155555555555556	0.00667291373972254	0.00222430457990751
752	0.168	752	0.15	752	0.161	752	0.154	752	0.154	752	0.154	752	0.152	752	0.149	752	0.146	9	0.154222222222222	0.00664789022505971	0.00221596340835324
753	0.168	753	0.155	753	0.16	753	0.156	753	0.157	753	0.157	753	0.156	753	0.153	753	0.148	9	0.156666666666667	0.00538516480713451	0.0017950549357115
754	0.168	754	0.159	754	0.161	754	0.159	754	0.16	754	0.16	754	0.157	754	0.158	754	0.152	9	0.159333333333333	0.00418330013267038	0.00139443337755679
755	0.167	755	0.158	755	0.162	755	0.158	755	0.158	755	0.156	755	0.154	755	0.156	755	0.153	9	0.158	0.00427200187265877	0.00142400062421959
756	0.166	756	0.16	756	0.162	756	0.16	756	0.16	756	0.156	756	0.155	756	0.154	756	0.152	9	0.158333333333333	0.00441588043316393	0.00147196014438798
757	0.167	757	0.162	757	0.163	757	0.161	757	0.159	757	0.16	757	0.159	757	0.153	757	0.154	9	0.159777777777778	0.00432370725702429	0.00144123575234143
758	0.171	758	0.161	758	0.166	758	0.162	758	0.162	758	0.164	758	0.159	758	0.155	758	0.154	9	0.161555555555556	0.0052704627669473	0.00175682092231577
759	0.171	759	0.156	759	0.168	759	0.159	759	0.163	759	0.159	759	0.157	759	0.153	759	0.15	9	0.159555555555556	0.00678437747901588	0.00226145915967196
760	0.166	760	0.155	760	0.164	760	0.156	760	0.161	760	0.157	760	0.154	760	0.153	760	0.147	9	0.157	0.00587367006223537	0.00195789002074512
761	0.162	761	0.155	761	0.158	761	0.154	761	0.157	761	0.154	761	0.152	761	0.151	761	0.148	9	0.154555555555556	0.00412647280104665	0.00137549093368222
762	0.165	762	0.156	762	0.159	762	0.155	762	0.158	762	0.155	762	0.151	762	0.153	762	0.151	9	0.155888888888889	0.0044001262608147	0.0014667087536049
763	0.166	763	0.157	763	0.162	763	0.154	763	0.159	763	0.155	763	0.153	763	0.155	763	0.15	9	0.156777777777778	0.00489330608530107	0.00163110202843369
764	0.165	764	0.157	764	0.162	764	0.153	764	0.159	764	0.157	764	0.153	764	0.154	764	0.15	9	0.156666666666667	0.00476969600708473	0.00158989866902824
765	0.162	765	0.156	765	0.158	765	0.155	765	0.157	765	0.157	765	0.151	765	0.152	765	0.149	9	0.155222222222222	0.00399304951690365	0.00133101650563455
766	0.161	766	0.155	766	0.155	766	0.155	766	0.157	766	0.155	766	0.151	766	0.151	766	0.148	9	0.154222222222222	0.00380058475033047	0.00126686158344349
767	0.162	767	0.154	767	0.156	767	0.152	767	0.154	767	0.152	767	0.15	767	0.15	767	0.145	9	0.152777777777778	0.00468448977418507	0.00156149659139502
768	0.162	768	0.151	768	0.158	768	0.15	768	0.151	768	0.152	768	0.151	768	0.148	768	0.146	9	0.152111111111111	0.00493569763165362	0.00164523254388454
769	0.157	769	0.151	769	0.158	769	0.148	769	0.149	769	0.153	769	0.149	769	0.148	769	0.145	9	0.150888888888889	0.00434293807359846	0.00144764602453282
770	0.158	770	0.151	770	0.156	770	0.151	770	0.154	770	0.155	770	0.153	770	0.152	770	0.15	9	0.153333333333333	0.00264575131106459	8.81917103688197E-4
771	0.16	771	0.148	771	0.158	771	0.154	771	0.158	771	0.154	771	0.152	771	0.157	771	0.152	9	0.154777777777778	0.00380058475033047	0.00126686158344349
772	0.162	772	0.147	772	0.157	772	0.156	772	0.153	772	0.154	772	0.151	772	0.158	772	0.156	9	0.154888888888889	0.00431405970184827	0.00143801990061609
773	0.16	773	0.151	773	0.157	773	0.155	773	0.157	773	0.157	773	0.152	773	0.155	773	0.155	9	0.155444444444444	0.00274367960552572	9.14559868508574E-4
774	0.17	774	0.156	774	0.159	774	0.159	774	0.162	774	0.161	774	0.155	774	0.154	774	0.155	9	0.159	0.005	0.00166666666666667
775	0.174	775	0.156	775	0.162	775	0.159	775	0.163	775	0.161	775	0.156	775	0.153	775	0.152	9	0.159555555555556	0.00665415492589238	0.00221805164196413
776	0.172	776	0.155	776	0.167	776	0.16	776	0.158	776	0.161	776	0.154	776	0.156	776	0.149	9	0.159111111111111	0.00697216688778397	0.00232405562926132
777	0.16	777	0.15	777	0.161	777	0.155	777	0.154	777	0.153	777	0.154	777	0.151	777	0.145	9	0.153666666666667	0.00489897948556636	0.00163299316185545
778	0.158	778	0.149	778	0.154	778	0.156	778	0.152	778	0.151	778	0.149	778	0.151	778	0.147	9	0.151888888888889	0.00355121262544376	0.00118373754181459
779	0.163	779	0.153	779	0.153	779	0.152	779	0.15	779	0.151	779	0.151	779	0.153	779	0.148	9	0.152666666666667	0.00421307488658818	0.00140435829552939
780	0.167	780	0.156	780	0.16	780	0.154	780	0.158	780	0.158	780	0.152	780	0.159	780	0.15	9	0.157111111111111	0.0049860917672172	0.0016620305890724
781	0.168	781	0.155	781	0.163	781	0.158	781	0.159	781	0.158	781	0.155	781	0.159	781	0.152	9	0.158555555555556	0.00471993408616877	0.00157331136205626
782	0.166	782	0.157	782	0.155	782	0.161	782	0.155	782	0.16	782	0.155	782	0.16	782	0.154	9	0.158111111111111	0.00395108986370991	0.00131702995456997
783	0.163	783	0.154	783	0.151	783	0.153	783	0.146	783	0.155	783	0.151	783	0.155	783	0.147	9	0.152777777777778	0.0050194067821252	0.00167313559404173
784	0.169	784	0.154	784	0.154	784	0.153	784	0.152	784	0.154	784	0.154	784	0.152	784	0.146	9	0.154222222222222	0.00609872482117734	0.00203290827372578
785	0.176	785	0.16	785	0.165	785	0.161	785	0.161	785	0.159	785	0.16	785	0.161	785	0.151	9	0.161555555555556	0.00655955621805147	0.00218651873935049
786	0.175	786	0.165	786	0.164	786	0.164	786	0.166	786	0.163	786	0.169	786	0.17	786	0.158	9	0.166	0.00484767985741632	0.00161589328580544
787	0.165	787	0.165	787	0.161	787	0.162	787	0.166	787	0.159	787	0.167	787	0.163	787	0.156	9	0.162666666666667	0.00357071421427143	0.00119023807142381
788	0.166	788	0.16	788	0.157	788	0.16	788	0.165	788	0.155	788	0.164	788	0.153	788	0.155	9	0.159444444444444	0.00477260702109212	0.00159086900703071
789	0.168	789	0.158	789	0.162	789	0.159	789	0.162	789	0.16	789	0.16	789	0.156	789	0.156	9	0.160111111111111	0.00368932393686311	0.00122977464562104
790	0.162	790	0.149	790	0.16	790	0.151	790	0.155	790	0.153	790	0.155	790	0.151	790	0.146	9	0.153555555555556	0.00510174262167132	0.00170058087389044
791	0.162	791	0.156	791	0.157	791	0.154	791	0.161	791	0.157	791	0.156	791	0.15	791	0.148	9	0.155666666666667	0.00455521678957215	0.00151840559652405
792	0.161	792	0.158	792	0.158	792	0.162	792	0.167	792	0.158	792	0.154	792	0.152	792	0.154	9	0.158222222222222	0.00465772953749404	0.00155257651249801
793	0.164	793	0.165	793	0.163	793	0.163	793	0.164	793	0.165	793	0.156	793	0.162	793	0.161	9	0.162555555555556	0.00278886675511359	9.29622251704529E-4
794	0.162	794	0.162	794	0.168	794	0.166	794	0.162	794	0.162	794	0.154	794	0.165	794	0.154	9	0.161666666666667	0.00484767985741633	0.00161589328580544
795	0.169	795	0.163	795	0.166	795	0.167	795	0.16	795	0.165	795	0.159	795	0.159	795	0.16	9	0.163111111111111	0.00378960566696736	0.00126320188898912
796	0.168	796	0.156	796	0.168	796	0.166	796	0.158	796	0.159	796	0.154	796	0.157	796	0.162	9	0.160888888888889	0.00532551510289016	0.00177517170096339
797	0.167	797	0.153	797	0.164	797	0.156	797	0.154	797	0.154	797	0.148	797	0.157	797	0.155	9	0.156444444444444	0.00576868943329227	0.00192289647776409
798	0.163	798	0.149	798	0.161	798	0.154	798	0.157	798	0.153	798	0.148	798	0.158	798	0.146	9	0.154333333333333	0.00591607978309962	0.00197202659436654
799	0.163	799	0.152	799	0.164	799	0.154	799	0.157	799	0.156	799	0.149	799	0.155	799	0.15	9	0.155555555555556	0.0052228132053308	0.00174093773511027
800	0.159	800	0.156	800	0.164	800	0.155	800	0.155	800	0.152	800	0.153	800	0.155	800	0.153	9	0.155777777777778	0.00370060055186242	0.00123353351728747
801	0.156	801	0.153	801	0.155	801	0.157	801	0.156	801	0.15	801	0.158	801	0.155	801	0.149	9	0.154333333333333	0.00308220700148449	0.00102740233382816
802	0.155	802	0.152	802	0.154	802	0.152	802	0.156	802	0.156	802	0.159	802	0.157	802	0.146	9	0.154111111111111	0.00378960566696736	0.00126320188898912
803	0.165	803	0.156	803	0.163	803	0.15	803	0.158	803	0.164	803	0.151	803	0.165	803	0.15	9	0.158	0.00651920240520266	0.00217306746840089
804	0.17	804	0.158	804	0.164	804	0.157	804	0.157	804	0.163	804	0.156	804	0.161	804	0.151	9	0.159666666666667	0.00552268050859363	0.00184089350286454
805	0.163	805	0.144	805	0.154	805	0.156	805	0.165	805	0.155	805	0.157	805	0.15	805	0.147	9	0.154555555555556	0.00687588378157876	0.00229196126052625
806	0.164	806	0.148	806	0.152	806	0.16	806	0.17	806	0.161	806	0.164	806	0.152	806	0.152	9	0.158111111111111	0.00738993309246513	0.00246331103082171
807	0.166	807	0.157	807	0.155	807	0.159	807	0.168	807	0.163	807	0.16	807	0.159	807	0.156	9	0.160333333333333	0.00447213595499958	0.00149071198499986
808	0.175	808	0.175	808	0.167	808	0.17	808	0.167	808	0.166	808	0.165	808	0.17	808	0.164	9	0.168777777777778	0.00405517502019881	0.00135172500673294
809	0.172	809	0.165	809	0.17	809	0.16	809	0.161	809	0.162	809	0.16	809	0.161	809	0.156	9	0.163	0.0051234753829798	0.00170782512765993
810	0.172	810	0.163	810	0.166	810	0.155	810	0.155	810	0.154	810	0.154	810	0.152	810	0.148	9	0.157666666666667	0.00766485485837795	0.00255495161945932
811	0.158	811	0.15	811	0.156	811	0.148	811	0.142	811	0.147	811	0.148	811	0.14	811	0.134	9	0.147	0.00754983443527075	0.00251661147842358
812	0.155	812	0.153	812	0.148	812	0.143	812	0.147	812	0.148	812	0.15	812	0.135	812	0.141	9	0.146666666666667	0.00618465843842649	0.00206155281280883
813	0.166	813	0.158	813	0.147	813	0.151	813	0.155	813	0.159	813	0.152	813	0.142	813	0.147	9	0.153	0.00734846922834954	0.00244948974278318
814	0.177	814	0.17	814	0.16	814	0.165	814	0.157	814	0.169	814	0.15	814	0.154	814	0.155	9	0.161888888888889	0.00889444270941756	0.00296481423647252
815	0.171	815	0.171	815	0.171	815	0.169	815	0.166	815	0.17	815	0.154	815	0.166	815	0.146	9	0.164888888888889	0.00889444270941757	0.00296481423647252
816	0.163	816	0.166	816	0.167	816	0.153	816	0.16	816	0.164	816	0.155	816	0.164	816	0.143	9	0.159444444444444	0.00779601037568434	0.00259867012522811
817	0.16	817	0.156	817	0.157	817	0.148	817	0.163	817	0.165	817	0.154	817	0.164	817	0.151	9	0.157555555555556	0.00593950989373516	0.00197983663124505
818	0.173	818	0.157	818	0.161	818	0.156	818	0.149	818	0.172	818	0.15	818	0.162	818	0.154	9	0.159333333333333	0.00863133825081603	0.00287711275027201
819	0.178	819	0.16	819	0.169	819	0.161	819	0.152	819	0.167	819	0.143	819	0.158	819	0.149	9	0.159666666666667	0.0107935165724615	0.00359783885748715
820	0.181	820	0.167	820	0.172	820	0.165	820	0.161	820	0.168	820	0.157	820	0.165	820	0.152	9	0.165333333333333	0.00841130192063036	0.00280376730687679
821	0.176	821	0.171	821	0.171	821	0.165	821	0.172	821	0.171	821	0.165	821	0.168	821	0.16	9	0.168777777777778	0.00479003595439997	0.00159667865146666
822	0.182	822	0.177	822	0.176	822	0.175	822	0.173	822	0.174	822	0.172	822	0.173	822	0.164	9	0.174	0.00479583152331272	0.00159861050777091
823	0.181	823	0.174	823	0.178	823	0.177	823	0.174	823	0.173	823	0.17	823	0.173	823	0.168	9	0.174222222222222	0.00399304951690364	0.00133101650563455
824	0.184	824	0.173	824	0.179	824	0.176	824	0.174	824	0.174	824	0.173	824	0.175	824	0.17	9	0.175333333333333	0.00406201920231798	0.00135400640077266
825	0.172	825	0.166	825	0.17	825	0.166	825	0.167	825	0.164	825	0.165	825	0.165	825	0.16	9	0.166111111111111	0.00344399638662864	0.00114799879554288
826	0.165	826	0.155	826	0.163	826	0.156	826	0.159	826	0.153	826	0.157	826	0.158	826	0.154	9	0.157777777777778	0.00402423215588321	0.00134141071862774
827	0.169	827	0.158	827	0.165	827	0.157	827	0.164	827	0.156	827	0.158	827	0.156	827	0.157	9	0.16	0.00474341649025258	0.00158113883008419
828	0.177	828	0.169	828	0.172	828	0.167	828	0.171	828	0.168	828	0.165	828	0.161	828	0.16	9	0.167777777777778	0.00535671955999606	0.00178557318666535
829	0.177	829	0.17	829	0.174	829	0.168	829	0.167	829	0.169	829	0.163	829	0.159	829	0.155	9	0.166888888888889	0.00695421534834169	0.00231807178278056
830	0.17	830	0.154	830	0.167	830	0.157	830	0.152	830	0.158	830	0.148	830	0.15	830	0.144	9	0.155555555555556	0.00854562916219618	0.00284854305406539
831	0.167	831	0.143	831	0.155	831	0.149	831	0.15	831	0.15	831	0.139	831	0.143	831	0.146	9	0.149111111111111	0.00823778557083827	0.00274592852361276
832	0.17	832	0.149	832	0.159	832	0.162	832	0.155	832	0.163	832	0.149	832	0.154	832	0.162	9	0.158111111111111	0.00697216688778397	0.00232405562926132
833	0.178	833	0.161	833	0.169	833	0.171	833	0.164	833	0.171	833	0.165	833	0.17	833	0.17	9	0.168777777777778	0.00494413232473044	0.00164804410824348
834	0.182	834	0.168	834	0.178	834	0.171	834	0.17	834	0.175	834	0.169	834	0.176	834	0.169	9	0.173111111111111	0.00485912657903774	0.00161970885967925
835	0.18	835	0.172	835	0.174	835	0.162	835	0.171	835	0.171	835	0.16	835	0.17	835	0.165	9	0.169444444444444	0.00620707481651202	0.00206902493883734
836	0.178	836	0.174	836	0.177	836	0.164	836	0.166	836	0.173	836	0.161	836	0.168	836	0.165	9	0.169555555555556	0.00610555302800473	0.00203518434266824
837	0.176	837	0.169	837	0.177	837	0.163	837	0.167	837	0.168	837	0.171	837	0.171	837	0.162	9	0.169333333333333	0.00512347538297979	0.00170782512765993
838	0.189	838	0.177	838	0.19	838	0.165	838	0.188	838	0.174	838	0.182	838	0.185	838	0.172	9	0.180222222222222	0.00871461097493425	0.00290487032497808
839	0.193	839	0.171	839	0.194	839	0.174	839	0.19	839	0.177	839	0.167	839	0.186	839	0.18	9	0.181333333333333	0.00987420882906575	0.00329140294302192
840	0.191	840	0.162	840	0.186	840	0.183	840	0.176	840	0.177	840	0.164	840	0.178	840	0.178	9	0.177222222222222	0.00941777279639111	0.00313925759879704
