# Supplementary material for: Virus lasers for biological detection
Source: Nat Commun. 2019 Aug 9;10:3594. doi: 10.1038/s41467-019-11604-z (PMC6689004; doi:10.1038/s41467-019-11604-z)
Supplement: Supplementary file 5 — Source Data [file 41467_2019_11604_MOESM5_ESM.zip › s_fig_2b_M13_source.csv]

Wavelength (nm)	Absorbance	Wavelength (nm)	Absorbance	Wavelength (nm)	Absorbance	N total	Mean	Standard Deviation	SE of mean
						Statistics On Rows of [2016dec16_fluorescein_just_M13_2]M13!Col("Absorbance") [2016dec16_fluorescein_just_M13_2]M13!Col("Absorbance") [2016dec16_fluorescein_just_M13_2]M13!Col("Absorbance")	Statistics On Rows of [2016dec16_fluorescein_just_M13_2]M13!Col("Absorbance") [2016dec16_fluorescein_just_M13_2]M13!Col("Absorbance") [2016dec16_fluorescein_just_M13_2]M13!Col("Absorbance")	Statistics On Rows of [2016dec16_fluorescein_just_M13_2]M13!Col("Absorbance") [2016dec16_fluorescein_just_M13_2]M13!Col("Absorbance") [2016dec16_fluorescein_just_M13_2]M13!Col("Absorbance")	Statistics On Rows of [2016dec16_fluorescein_just_M13_2]M13!Col("Absorbance") [2016dec16_fluorescein_just_M13_2]M13!Col("Absorbance") [2016dec16_fluorescein_just_M13_2]M13!Col("Absorbance")
220	1.713	220	1.703	220	1.696	3	1.704	0.00854400374531759	0.00493288286231628
221	1.552	221	1.431	221	1.531	3	1.50466666666667	0.0646554973171913	0.0373288687806695
222	1.438	222	1.39	222	1.45	3	1.426	0.0317490157327751	0.0183303027798234
223	1.524	223	1.475	223	1.449	3	1.48266666666667	0.0380832421588988	0.0219873701120539
224	1.493	224	1.483	224	1.495	3	1.49033333333333	0.00642910050732864	0.00371184290855335
225	1.515	225	1.459	225	1.517	3	1.497	0.0329241552663086	0.0190087699058443
226	1.512	226	1.458	226	1.536	3	1.502	0.0399499687108764	0.0230651251893416
227	1.515	227	1.477	227	1.53	3	1.50733333333333	0.0273191019862171	0.0157726908857613
228	1.517	228	1.502	228	1.502	3	1.507	0.00866025403784433	0.00499999999999997
229	1.469	229	1.483	229	1.486	3	1.47933333333333	0.0090737717258775	0.00523874454850059
230	1.417	230	1.422	230	1.43	3	1.423	0.00655743852430196	0.00378593889720016
231	1.33	231	1.327	231	1.33	3	1.329	0.00173205080756894	1.00000000000004E-3
232	1.232	232	1.228	232	1.229	3	1.22966666666667	0.00208166599946618	0.00120185042515469
233	1.144	233	1.134	233	1.139	3	1.139	0.00500000000000006	0.00288675134594816
234	1.06	234	1.053	234	1.063	3	1.05866666666667	0.00513160143944692	0.00296273147243855
235	0.983	235	0.985	235	0.994	3	0.987333333333333	0.00585946527708234	0.00338296385503075
236	0.921	236	0.927	236	0.929	3	0.925666666666667	0.00416333199893227	0.00240370085030933
237	0.87	237	0.874	237	0.871	3	0.871666666666667	0.00208166599946616	0.00120185042515468
238	0.829	238	0.827	238	0.823	3	0.826333333333333	0.0030550504633039	0.0017638342073764
239	0.796	239	0.789	239	0.787	3	0.790666666666667	0.00472581562625261	0.00272845092395749
240	0.77	240	0.763	240	0.761	3	0.764666666666667	0.00472581562625261	0.00272845092395749
241	0.75	241	0.744	241	0.745	3	0.746333333333333	0.00321455025366435	0.00185592145427669
242	0.735	242	0.732	242	0.734	3	0.733666666666667	0.00152752523165195	8.81917103688198E-4
243	0.723	243	0.723	243	0.723	3	0.723	0	0
244	0.715	244	0.714	244	0.713	3	0.714	9.99999999999973E-4	5.7735026918961E-4
245	0.707	245	0.704	245	0.705	3	0.705333333333333	0.00152752523165198	8.81917103688215E-4
246	0.704	246	0.7	246	0.701	3	0.701666666666667	0.00208166599946617	0.00120185042515468
247	0.7	247	0.699	247	0.699	3	0.699333333333333	5.77350269189626E-4	3.33333333333334E-4
248	0.698	248	0.698	248	0.7	3	0.698666666666667	0.00115470053837925	6.66666666666667E-4
249	0.691	249	0.693	249	0.694	3	0.692666666666667	0.00152752523165198	8.81917103688215E-4
250	0.688	250	0.688	250	0.689	3	0.688333333333333	5.7735026918961E-4	3.33333333333324E-4
251	0.687	251	0.685	251	0.686	3	0.686	1.00000000000003E-3	5.77350269189642E-4
252	0.685	252	0.681	252	0.681	3	0.682333333333333	0.0023094010767585	0.00133333333333333
253	0.68	253	0.675	253	0.676	3	0.677	0.00264575131106462	0.00152752523165197
254	0.671	254	0.668	254	0.67	3	0.669666666666667	0.00152752523165195	8.81917103688198E-4
255	0.666	255	0.661	255	0.664	3	0.663666666666667	0.00251661147842356	0.00145296631451354
256	0.661	256	0.659	256	0.66	3	0.66	1.00000000000003E-3	5.77350269189642E-4
257	0.657	257	0.657	257	0.656	3	0.656666666666667	5.7735026918961E-4	3.33333333333324E-4
258	0.654	258	0.654	258	0.653	3	0.653666666666667	5.77350269189642E-4	3.33333333333343E-4
259	0.651	259	0.651	259	0.651	3	0.651	0	0
260	0.647	260	0.646	260	0.646	3	0.646333333333333	5.77350269189626E-4	3.33333333333334E-4
261	0.641	261	0.64	261	0.64	3	0.640333333333333	5.77350269189626E-4	3.33333333333334E-4
262	0.632	262	0.632	262	0.632	3	0.632	0	0
263	0.625	263	0.624	263	0.625	3	0.624666666666667	5.7735026918961E-4	3.33333333333324E-4
264	0.618	264	0.617	264	0.618	3	0.617666666666667	5.77350269189642E-4	3.33333333333343E-4
265	0.612	265	0.61	265	0.611	3	0.611	9.99999999999973E-4	5.7735026918961E-4
266	0.604	266	0.604	266	0.603	3	0.603666666666667	5.77350269189642E-4	3.33333333333343E-4
267	0.598	267	0.597	267	0.597	3	0.597333333333333	5.77350269189626E-4	3.33333333333334E-4
268	0.593	268	0.592	268	0.591	3	0.592	1.00000000000003E-3	5.77350269189642E-4
269	0.588	269	0.587	269	0.586	3	0.587	9.99999999999973E-4	5.7735026918961E-4
270	0.583	270	0.582	270	0.582	3	0.582333333333333	5.77350269189626E-4	3.33333333333334E-4
271	0.577	271	0.576	271	0.576	3	0.576333333333333	5.77350269189626E-4	3.33333333333334E-4
272	0.57	272	0.569	272	0.57	3	0.569666666666667	5.77350269189642E-4	3.33333333333343E-4
273	0.563	273	0.561	273	0.563	3	0.562333333333333	0.00115470053837917	6.66666666666621E-4
274	0.555	274	0.553	274	0.556	3	0.554666666666667	0.00152752523165195	8.81917103688201E-4
275	0.548	275	0.547	275	0.548	3	0.547666666666667	5.7735026918961E-4	3.33333333333324E-4
276	0.541	276	0.539	276	0.539	3	0.539666666666667	0.00115470053837925	6.66666666666667E-4
277	0.533	277	0.532	277	0.531	3	0.532	9.99999999999973E-4	5.7735026918961E-4
278	0.524	278	0.523	278	0.522	3	0.523	1.00000000000003E-3	5.77350269189642E-4
279	0.514	279	0.514	279	0.512	3	0.513333333333333	0.00115470053837925	6.66666666666667E-4
280	0.504	280	0.504	280	0.502	3	0.503333333333333	0.00115470053837925	6.66666666666667E-4
281	0.494	281	0.494	281	0.493	3	0.493666666666667	5.77350269189626E-4	3.33333333333334E-4
282	0.484	282	0.484	282	0.483	3	0.483666666666667	5.77350269189626E-4	3.33333333333334E-4
283	0.47	283	0.469	283	0.468	3	0.469	9.99999999999959E-4	5.77350269189602E-4
284	0.453	284	0.452	284	0.451	3	0.452	1E-3	5.77350269189626E-4
285	0.435	285	0.435	285	0.434	3	0.434666666666667	5.77350269189626E-4	3.33333333333334E-4
286	0.417	286	0.416	286	0.417	3	0.416666666666667	5.77350269189626E-4	3.33333333333334E-4
287	0.402	287	0.4	287	0.402	3	0.401333333333333	0.00115470053837925	6.66666666666667E-4
288	0.386	288	0.385	288	0.386	3	0.385666666666667	5.77350269189626E-4	3.33333333333334E-4
289	0.371	289	0.369	289	0.37	3	0.37	1E-3	5.77350269189626E-4
290	0.353	290	0.352	290	0.352	3	0.352333333333333	5.77350269189626E-4	3.33333333333334E-4
291	0.332	291	0.331	291	0.331	3	0.331333333333333	5.77350269189626E-4	3.33333333333334E-4
292	0.31	292	0.308	292	0.308	3	0.308666666666667	0.00115470053837925	6.66666666666667E-4
293	0.287	293	0.286	293	0.285	3	0.286	1E-3	5.77350269189626E-4
294	0.268	294	0.267	294	0.266	3	0.267	1E-3	5.77350269189626E-4
295	0.252	295	0.251	295	0.25	3	0.251	1E-3	5.77350269189626E-4
296	0.239	296	0.237	296	0.237	3	0.237666666666667	0.00115470053837925	6.66666666666667E-4
297	0.228	297	0.226	297	0.225	3	0.226333333333333	0.00152752523165195	8.81917103688198E-4
298	0.217	298	0.215	298	0.215	3	0.215666666666667	0.00115470053837925	6.66666666666667E-4
299	0.208	299	0.207	299	0.207	3	0.207333333333333	5.77350269189626E-4	3.33333333333334E-4
300	0.2	300	0.2	300	0.2	3	0.2	0	0
301	0.195	301	0.194	301	0.194	3	0.194333333333333	5.77350269189626E-4	3.33333333333334E-4
302	0.19	302	0.189	302	0.189	3	0.189333333333333	5.77350269189626E-4	3.33333333333334E-4
303	0.186	303	0.185	303	0.185	3	0.185333333333333	5.77350269189626E-4	3.33333333333334E-4
304	0.183	304	0.182	304	0.181	3	0.182	1E-3	5.77350269189626E-4
305	0.18	305	0.178	305	0.179	3	0.179	1E-3	5.77350269189626E-4
306	0.178	306	0.176	306	0.177	3	0.177	1E-3	5.77350269189626E-4
307	0.177	307	0.175	307	0.175	3	0.175666666666667	0.00115470053837925	6.66666666666667E-4
308	0.176	308	0.173	308	0.173	3	0.174	0.00173205080756888	1E-3
309	0.174	309	0.172	309	0.171	3	0.172333333333333	0.00152752523165194	8.81917103688195E-4
310	0.171	310	0.17	310	0.169	3	0.17	1E-3	5.77350269189626E-4
311	0.169	311	0.169	311	0.168	3	0.168666666666667	5.77350269189626E-4	3.33333333333334E-4
312	0.167	312	0.167	312	0.166	3	0.166666666666667	5.77350269189626E-4	3.33333333333334E-4
313	0.166	313	0.165	313	0.165	3	0.165333333333333	5.77350269189626E-4	3.33333333333334E-4
314	0.165	314	0.163	314	0.164	3	0.164	1E-3	5.77350269189626E-4
315	0.164	315	0.162	315	0.163	3	0.163	1E-3	5.77350269189626E-4
316	0.162	316	0.161	316	0.161	3	0.161333333333333	5.77350269189626E-4	3.33333333333334E-4
317	0.161	317	0.159	317	0.159	3	0.159666666666667	0.00115470053837925	6.66666666666667E-4
318	0.161	318	0.159	318	0.159	3	0.159666666666667	0.00115470053837925	6.66666666666667E-4
319	0.16	319	0.158	319	0.158	3	0.158666666666667	0.00115470053837925	6.66666666666667E-4
320	0.16	320	0.158	320	0.158	3	0.158666666666667	0.00115470053837925	6.66666666666667E-4
321	0.159	321	0.157	321	0.158	3	0.158	1E-3	5.77350269189626E-4
322	0.16	322	0.158	322	0.159	3	0.159	1E-3	5.77350269189626E-4
323	0.159	323	0.157	323	0.157	3	0.157666666666667	0.00115470053837925	6.66666666666667E-4
324	0.156	324	0.154	324	0.154	3	0.154666666666667	0.00115470053837925	6.66666666666667E-4
325	0.152	325	0.151	325	0.151	3	0.151333333333333	5.77350269189626E-4	3.33333333333334E-4
326	0.151	326	0.151	326	0.15	3	0.150666666666667	5.77350269189626E-4	3.33333333333334E-4
327	0.153	327	0.153	327	0.153	3	0.153	0	0
328	0.153	328	0.153	328	0.154	3	0.153333333333333	5.77350269189626E-4	3.33333333333334E-4
329	0.152	329	0.151	329	0.152	3	0.151666666666667	5.77350269189626E-4	3.33333333333334E-4
330	0.149	330	0.148	330	0.148	3	0.148333333333333	5.77350269189626E-4	3.33333333333334E-4
331	0.149	331	0.147	331	0.146	3	0.147333333333333	0.00152752523165195	8.81917103688198E-4
332	0.149	332	0.147	332	0.147	3	0.147666666666667	0.00115470053837925	6.66666666666667E-4
333	0.148	333	0.146	333	0.146	3	0.146666666666667	0.00115470053837925	6.66666666666667E-4
334	0.147	334	0.145	334	0.144	3	0.145333333333333	0.00152752523165195	8.81917103688198E-4
335	0.147	335	0.145	335	0.144	3	0.145333333333333	0.00152752523165195	8.81917103688198E-4
336	0.146	336	0.144	336	0.143	3	0.144333333333333	0.00152752523165195	8.81917103688198E-4
337	0.146	337	0.144	337	0.144	3	0.144666666666667	0.00115470053837925	6.66666666666667E-4
338	0.144	338	0.142	338	0.143	3	0.143	1E-3	5.77350269189626E-4
339	0.143	339	0.141	339	0.141	3	0.141666666666667	0.00115470053837925	6.66666666666667E-4
340	0.143	340	0.141	340	0.142	3	0.142	1E-3	5.77350269189626E-4
341	0.142	341	0.142	341	0.142	3	0.142	0	0
342	0.143	342	0.142	342	0.142	3	0.142333333333333	5.77350269189626E-4	3.33333333333334E-4
343	0.143	343	0.141	343	0.141	3	0.141666666666667	0.00115470053837925	6.66666666666667E-4
344	0.144	344	0.14	344	0.141	3	0.141666666666667	0.00208166599946612	0.00120185042515465
345	0.143	345	0.14	345	0.14	3	0.141	0.00173205080756886	9.99999999999992E-4
346	0.142	346	0.139	346	0.139	3	0.14	0.00173205080756886	9.99999999999992E-4
347	0.142	347	0.139	347	0.14	3	0.140333333333333	0.00152752523165193	8.81917103688189E-4
348	0.142	348	0.139	348	0.14	3	0.140333333333333	0.00152752523165193	8.81917103688189E-4
349	0.142	349	0.14	349	0.141	3	0.141	9.9999999999998E-4	5.77350269189614E-4
350	0.142	350	0.14	350	0.14	3	0.140666666666667	0.00115470053837924	6.66666666666658E-4
351	0.142	351	0.139	351	0.14	3	0.140333333333333	0.00152752523165193	8.81917103688189E-4
352	0.142	352	0.139	352	0.139	3	0.14	0.00173205080756886	9.99999999999992E-4
353	0.141	353	0.138	353	0.139	3	0.139333333333333	0.00152752523165193	8.81917103688189E-4
354	0.14	354	0.138	354	0.139	3	0.139	1E-3	5.77350269189626E-4
355	0.14	355	0.137	355	0.137	3	0.138	0.00173205080756888	1E-3
356	0.139	356	0.137	356	0.136	3	0.137333333333333	0.00152752523165195	8.81917103688198E-4
357	0.137	357	0.136	357	0.135	3	0.136	1E-3	5.77350269189626E-4
358	0.136	358	0.135	358	0.135	3	0.135333333333333	5.77350269189626E-4	3.33333333333334E-4
359	0.136	359	0.135	359	0.135	3	0.135333333333333	5.77350269189626E-4	3.33333333333334E-4
360	0.137	360	0.136	360	0.137	3	0.136666666666667	5.77350269189626E-4	3.33333333333334E-4
361	0.138	361	0.136	361	0.137	3	0.137	1E-3	5.77350269189626E-4
362	0.136	362	0.136	362	0.137	3	0.136333333333333	5.77350269189626E-4	3.33333333333334E-4
363	0.136	363	0.135	363	0.135	3	0.135333333333333	5.77350269189626E-4	3.33333333333334E-4
364	0.136	364	0.135	364	0.135	3	0.135333333333333	5.77350269189626E-4	3.33333333333334E-4
365	0.138	365	0.136	365	0.136	3	0.136666666666667	0.00115470053837925	6.66666666666667E-4
366	0.139	366	0.137	366	0.137	3	0.137666666666667	0.00115470053837925	6.66666666666667E-4
367	0.139	367	0.137	367	0.137	3	0.137666666666667	0.00115470053837925	6.66666666666667E-4
368	0.138	368	0.136	368	0.137	3	0.137	1E-3	5.77350269189626E-4
369	0.138	369	0.135	369	0.137	3	0.136666666666667	0.00152752523165195	8.81917103688198E-4
370	0.138	370	0.135	370	0.136	3	0.136333333333333	0.00152752523165195	8.81917103688198E-4
371	0.137	371	0.136	371	0.135	3	0.136	1E-3	5.77350269189626E-4
372	0.137	372	0.137	372	0.135	3	0.136333333333333	0.00115470053837925	6.66666666666667E-4
373	0.138	373	0.137	373	0.136	3	0.137	1E-3	5.77350269189626E-4
374	0.138	374	0.135	374	0.136	3	0.136333333333333	0.00152752523165195	8.81917103688198E-4
375	0.137	375	0.135	375	0.135	3	0.135666666666667	0.00115470053837925	6.66666666666667E-4
376	0.138	376	0.136	376	0.135	3	0.136333333333333	0.00152752523165195	8.81917103688198E-4
377	0.138	377	0.136	377	0.135	3	0.136333333333333	0.00152752523165195	8.81917103688198E-4
378	0.137	378	0.137	378	0.135	3	0.136333333333333	0.00115470053837925	6.66666666666667E-4
379	0.137	379	0.136	379	0.135	3	0.136	1E-3	5.77350269189626E-4
380	0.136	380	0.135	380	0.135	3	0.135333333333333	5.77350269189626E-4	3.33333333333334E-4
381	0.137	381	0.134	381	0.136	3	0.135666666666667	0.00152752523165195	8.81917103688198E-4
382	0.137	382	0.133	382	0.136	3	0.135333333333333	0.00208166599946613	0.00120185042515466
383	0.137	383	0.135	383	0.136	3	0.136	1E-3	5.77350269189626E-4
384	0.138	384	0.136	384	0.137	3	0.137	1E-3	5.77350269189626E-4
385	0.137	385	0.137	385	0.137	3	0.137	0	0
386	0.137	386	0.136	386	0.136	3	0.136333333333333	5.77350269189626E-4	3.33333333333334E-4
387	0.138	387	0.136	387	0.136	3	0.136666666666667	0.00115470053837925	6.66666666666667E-4
388	0.138	388	0.136	388	0.136	3	0.136666666666667	0.00115470053837925	6.66666666666667E-4
389	0.137	389	0.136	389	0.136	3	0.136333333333333	5.77350269189626E-4	3.33333333333334E-4
390	0.137	390	0.136	390	0.136	3	0.136333333333333	5.77350269189626E-4	3.33333333333334E-4
391	0.137	391	0.135	391	0.135	3	0.135666666666667	0.00115470053837925	6.66666666666667E-4
392	0.137	392	0.135	392	0.134	3	0.135333333333333	0.00152752523165195	8.81917103688198E-4
393	0.136	393	0.134	393	0.133	3	0.134333333333333	0.00152752523165195	8.81917103688198E-4
394	0.136	394	0.134	394	0.134	3	0.134666666666667	0.00115470053837925	6.66666666666667E-4
395	0.136	395	0.135	395	0.135	3	0.135333333333333	5.77350269189626E-4	3.33333333333334E-4
396	0.137	396	0.135	396	0.136	3	0.136	1E-3	5.77350269189626E-4
397	0.138	397	0.136	397	0.136	3	0.136666666666667	0.00115470053837925	6.66666666666667E-4
398	0.138	398	0.136	398	0.136	3	0.136666666666667	0.00115470053837925	6.66666666666667E-4
399	0.137	399	0.136	399	0.135	3	0.136	1E-3	5.77350269189626E-4
400	0.138	400	0.136	400	0.135	3	0.136333333333333	0.00152752523165195	8.81917103688198E-4
401	0.138	401	0.136	401	0.135	3	0.136333333333333	0.00152752523165195	8.81917103688198E-4
402	0.138	402	0.137	402	0.136	3	0.137	1E-3	5.77350269189626E-4
403	0.138	403	0.136	403	0.136	3	0.136666666666667	0.00115470053837925	6.66666666666667E-4
404	0.138	404	0.136	404	0.136	3	0.136666666666667	0.00115470053837925	6.66666666666667E-4
405	0.137	405	0.136	405	0.136	3	0.136333333333333	5.77350269189626E-4	3.33333333333334E-4
406	0.139	406	0.138	406	0.138	3	0.138333333333333	5.77350269189626E-4	3.33333333333334E-4
407	0.139	407	0.137	407	0.138	3	0.138	1E-3	5.77350269189626E-4
408	0.139	408	0.136	408	0.138	3	0.137666666666667	0.00152752523165195	8.81917103688198E-4
409	0.139	409	0.137	409	0.138	3	0.138	1E-3	5.77350269189626E-4
410	0.139	410	0.137	410	0.137	3	0.137666666666667	0.00115470053837925	6.66666666666667E-4
411	0.138	411	0.137	411	0.136	3	0.137	1E-3	5.77350269189626E-4
412	0.137	412	0.135	412	0.135	3	0.135666666666667	0.00115470053837925	6.66666666666667E-4
413	0.137	413	0.135	413	0.134	3	0.135333333333333	0.00152752523165195	8.81917103688198E-4
414	0.138	414	0.136	414	0.136	3	0.136666666666667	0.00115470053837925	6.66666666666667E-4
415	0.137	415	0.135	415	0.135	3	0.135666666666667	0.00115470053837925	6.66666666666667E-4
416	0.136	416	0.134	416	0.134	3	0.134666666666667	0.00115470053837925	6.66666666666667E-4
417	0.135	417	0.133	417	0.133	3	0.133666666666667	0.00115470053837925	6.66666666666667E-4
418	0.135	418	0.132	418	0.132	3	0.133	0.00173205080756888	1E-3
419	0.137	419	0.134	419	0.134	3	0.135	0.00173205080756888	1E-3
420	0.138	420	0.136	420	0.136	3	0.136666666666667	0.00115470053837925	6.66666666666667E-4
421	0.138	421	0.136	421	0.136	3	0.136666666666667	0.00115470053837925	6.66666666666667E-4
422	0.138	422	0.136	422	0.136	3	0.136666666666667	0.00115470053837925	6.66666666666667E-4
423	0.137	423	0.136	423	0.135	3	0.136	1E-3	5.77350269189626E-4
424	0.136	424	0.135	424	0.134	3	0.135	1E-3	5.77350269189626E-4
425	0.136	425	0.135	425	0.134	3	0.135	1E-3	5.77350269189626E-4
426	0.135	426	0.134	426	0.134	3	0.134333333333333	5.77350269189626E-4	3.33333333333334E-4
427	0.134	427	0.132	427	0.132	3	0.132666666666667	0.00115470053837925	6.66666666666667E-4
428	0.133	428	0.13	428	0.131	3	0.131333333333333	0.00152752523165195	8.81917103688198E-4
429	0.133	429	0.13	429	0.13	3	0.131	0.00173205080756888	1E-3
430	0.132	430	0.13	430	0.13	3	0.130666666666667	0.00115470053837925	6.66666666666667E-4
431	0.131	431	0.13	431	0.129	3	0.13	1E-3	5.77350269189626E-4
432	0.13	432	0.129	432	0.128	3	0.129	1E-3	5.77350269189626E-4
433	0.129	433	0.128	433	0.127	3	0.128	1E-3	5.77350269189626E-4
434	0.129	434	0.127	434	0.127	3	0.127666666666667	0.00115470053837925	6.66666666666667E-4
435	0.128	435	0.125	435	0.126	3	0.126333333333333	0.00152752523165195	8.81917103688198E-4
436	0.128	436	0.126	436	0.127	3	0.127	1E-3	5.77350269189626E-4
437	0.127	437	0.126	437	0.127	3	0.126666666666667	5.77350269189626E-4	3.33333333333334E-4
438	0.127	438	0.126	438	0.126	3	0.126333333333333	5.77350269189626E-4	3.33333333333334E-4
439	0.127	439	0.126	439	0.125	3	0.126	1E-3	5.77350269189626E-4
440	0.127	440	0.125	440	0.124	3	0.125333333333333	0.00152752523165195	8.81917103688198E-4
441	0.127	441	0.125	441	0.124	3	0.125333333333333	0.00152752523165195	8.81917103688198E-4
442	0.124	442	0.123	442	0.122	3	0.123	1E-3	5.77350269189626E-4
443	0.122	443	0.121	443	0.121	3	0.121333333333333	5.77350269189626E-4	3.33333333333334E-4
444	0.122	444	0.12	444	0.12	3	0.120666666666667	0.00115470053837925	6.66666666666667E-4
445	0.122	445	0.12	445	0.12	3	0.120666666666667	0.00115470053837925	6.66666666666667E-4
446	0.121	446	0.119	446	0.119	3	0.119666666666667	0.00115470053837925	6.66666666666667E-4
447	0.12	447	0.118	447	0.118	3	0.118666666666667	0.00115470053837925	6.66666666666667E-4
448	0.119	448	0.117	448	0.117	3	0.117666666666667	0.00115470053837924	6.66666666666663E-4
449	0.12	449	0.118	449	0.117	3	0.118333333333333	0.00152752523165195	8.81917103688196E-4
450	0.12	450	0.118	450	0.118	3	0.118666666666667	0.00115470053837925	6.66666666666667E-4
451	0.119	451	0.117	451	0.117	3	0.117666666666667	0.00115470053837924	6.66666666666663E-4
452	0.119	452	0.117	452	0.116	3	0.117333333333333	0.00152752523165194	8.81917103688193E-4
453	0.118	453	0.117	453	0.116	3	0.117	9.99999999999994E-4	5.77350269189622E-4
454	0.117	454	0.116	454	0.116	3	0.116333333333333	5.77350269189626E-4	3.33333333333334E-4
455	0.117	455	0.116	455	0.116	3	0.116333333333333	5.77350269189626E-4	3.33333333333334E-4
456	0.117	456	0.115	456	0.115	3	0.115666666666667	0.00115470053837925	6.66666666666667E-4
457	0.117	457	0.116	457	0.116	3	0.116333333333333	5.77350269189626E-4	3.33333333333334E-4
458	0.119	458	0.117	458	0.117	3	0.117666666666667	0.00115470053837924	6.66666666666663E-4
459	0.12	459	0.118	459	0.117	3	0.118333333333333	0.00152752523165195	8.81917103688196E-4
460	0.118	460	0.116	460	0.116	3	0.116666666666667	0.00115470053837924	6.66666666666663E-4
461	0.116	461	0.114	461	0.114	3	0.114666666666667	0.00115470053837925	6.66666666666667E-4
462	0.113	462	0.112	462	0.111	3	0.112	1E-3	5.77350269189626E-4
463	0.114	463	0.112	463	0.112	3	0.112666666666667	0.00115470053837925	6.66666666666667E-4
464	0.115	464	0.114	464	0.113	3	0.114	1E-3	5.77350269189626E-4
465	0.116	465	0.114	465	0.115	3	0.115	1E-3	5.77350269189626E-4
466	0.116	466	0.114	466	0.115	3	0.115	1E-3	5.77350269189626E-4
467	0.115	467	0.113	467	0.114	3	0.114	1E-3	5.77350269189626E-4
468	0.115	468	0.113	468	0.113	3	0.113666666666667	0.00115470053837925	6.66666666666667E-4
469	0.114	469	0.112	469	0.112	3	0.112666666666667	0.00115470053837925	6.66666666666667E-4
470	0.113	470	0.112	470	0.111	3	0.112	1E-3	5.77350269189626E-4
471	0.114	471	0.112	471	0.111	3	0.112333333333333	0.00152752523165195	8.81917103688198E-4
472	0.114	472	0.112	472	0.112	3	0.112666666666667	0.00115470053837925	6.66666666666667E-4
473	0.114	473	0.112	473	0.112	3	0.112666666666667	0.00115470053837925	6.66666666666667E-4
474	0.114	474	0.113	474	0.113	3	0.113333333333333	5.77350269189626E-4	3.33333333333334E-4
475	0.114	475	0.113	475	0.113	3	0.113333333333333	5.77350269189626E-4	3.33333333333334E-4
476	0.114	476	0.112	476	0.112	3	0.112666666666667	0.00115470053837925	6.66666666666667E-4
477	0.115	477	0.111	477	0.113	3	0.113	0.002	0.00115470053837925
478	0.114	478	0.111	478	0.111	3	0.112	0.00173205080756888	1E-3
479	0.113	479	0.111	479	0.11	3	0.111333333333333	0.00152752523165195	8.81917103688198E-4
480	0.113	480	0.111	480	0.11	3	0.111333333333333	0.00152752523165195	8.81917103688198E-4
481	0.114	481	0.111	481	0.111	3	0.112	0.00173205080756888	1E-3
482	0.117	482	0.114	482	0.114	3	0.115	0.00173205080756888	1E-3
483	0.119	483	0.116	483	0.116	3	0.117	0.00173205080756887	9.99999999999996E-4
484	0.115	484	0.112	484	0.112	3	0.113	0.00173205080756888	1E-3
485	0.108	485	0.107	485	0.106	3	0.107	1E-3	5.77350269189626E-4
486	0.106	486	0.106	486	0.105	3	0.105666666666667	5.77350269189626E-4	3.33333333333334E-4
487	0.11	487	0.11	487	0.108	3	0.109333333333333	0.00115470053837925	6.66666666666667E-4
488	0.111	488	0.11	488	0.108	3	0.109666666666667	0.00152752523165195	8.81917103688198E-4
489	0.107	489	0.106	489	0.105	3	0.106	1E-3	5.77350269189626E-4
490	0.108	490	0.106	490	0.106	3	0.106666666666667	0.00115470053837925	6.66666666666667E-4
491	0.112	491	0.11	491	0.111	3	0.111	1E-3	5.77350269189626E-4
492	0.111	492	0.108	492	0.109	3	0.109333333333333	0.00152752523165195	8.81917103688198E-4
493	0.104	493	0.103	493	0.103	3	0.103333333333333	5.77350269189626E-4	3.33333333333334E-4
494	0.1	494	0.099	494	0.099	3	0.0993333333333333	5.77350269189626E-4	3.33333333333334E-4
495	0.103	495	0.101	495	0.1	3	0.101333333333333	0.00152752523165194	8.81917103688193E-4
496	0.105	496	0.103	496	0.102	3	0.103333333333333	0.00152752523165195	8.81917103688198E-4
497	0.104	497	0.102	497	0.102	3	0.102666666666667	0.00115470053837925	6.66666666666667E-4
498	0.103	498	0.101	498	0.101	3	0.101666666666667	0.00115470053837924	6.66666666666663E-4
499	0.101	499	0.099	499	0.1	3	0.1	1E-3	5.77350269189626E-4
500	0.1	500	0.098	500	0.099	3	0.099	1E-3	5.77350269189626E-4
501	0.099	501	0.097	501	0.098	3	0.098	1E-3	5.77350269189626E-4
502	0.099	502	0.098	502	0.098	3	0.0983333333333333	5.77350269189626E-4	3.33333333333334E-4
503	0.099	503	0.098	503	0.097	3	0.098	1E-3	5.77350269189626E-4
504	0.098	504	0.096	504	0.095	3	0.0963333333333333	0.00152752523165195	8.81917103688198E-4
505	0.095	505	0.094	505	0.093	3	0.094	1E-3	5.77350269189626E-4
506	0.093	506	0.092	506	0.092	3	0.0923333333333333	5.77350269189626E-4	3.33333333333334E-4
507	0.092	507	0.091	507	0.091	3	0.0913333333333333	5.77350269189626E-4	3.33333333333334E-4
508	0.091	508	0.091	508	0.09	3	0.0906666666666667	5.77350269189626E-4	3.33333333333334E-4
509	0.09	509	0.089	509	0.088	3	0.089	1E-3	5.77350269189626E-4
510	0.088	510	0.087	510	0.087	3	0.0873333333333333	5.77350269189626E-4	3.33333333333334E-4
511	0.088	511	0.087	511	0.086	3	0.087	1E-3	5.77350269189626E-4
512	0.085	512	0.083	512	0.083	3	0.0836666666666667	0.00115470053837925	6.66666666666667E-4
513	0.083	513	0.081	513	0.081	3	0.0816666666666667	0.00115470053837925	6.66666666666667E-4
514	0.08	514	0.079	514	0.079	3	0.0793333333333333	5.77350269189626E-4	3.33333333333334E-4
515	0.078	515	0.077	515	0.076	3	0.077	1E-3	5.77350269189626E-4
516	0.076	516	0.076	516	0.074	3	0.0753333333333333	0.00115470053837925	6.66666666666667E-4
517	0.076	517	0.075	517	0.075	3	0.0753333333333333	5.77350269189626E-4	3.33333333333334E-4
518	0.077	518	0.076	518	0.077	3	0.0766666666666667	5.77350269189626E-4	3.33333333333334E-4
519	0.075	519	0.073	519	0.074	3	0.074	1E-3	5.77350269189626E-4
520	0.071	520	0.07	520	0.071	3	0.0706666666666667	5.77350269189616E-4	3.33333333333328E-4
521	0.068	521	0.067	521	0.067	3	0.0673333333333333	5.77350269189626E-4	3.33333333333334E-4
522	0.068	522	0.066	522	0.066	3	0.0666666666666667	0.00115470053837925	6.66666666666667E-4
523	0.068	523	0.066	523	0.066	3	0.0666666666666667	0.00115470053837925	6.66666666666667E-4
524	0.068	524	0.065	524	0.066	3	0.0663333333333333	0.00152752523165195	8.81917103688198E-4
525	0.067	525	0.065	525	0.065	3	0.0656666666666667	0.00115470053837925	6.66666666666667E-4
526	0.065	526	0.063	526	0.062	3	0.0633333333333333	0.00152752523165195	8.81917103688198E-4
527	0.066	527	0.064	527	0.064	3	0.0646666666666667	0.00115470053837925	6.66666666666667E-4
528	0.065	528	0.064	528	0.063	3	0.064	1E-3	5.77350269189626E-4
529	0.062	529	0.06	529	0.059	3	0.0603333333333333	0.00152752523165195	8.81917103688198E-4
530	0.056	530	0.054	530	0.053	3	0.0543333333333333	0.00152752523165195	8.81917103688198E-4
531	0.052	531	0.052	531	0.051	3	0.0516666666666667	5.77350269189626E-4	3.33333333333334E-4
532	0.054	532	0.054	532	0.053	3	0.0536666666666667	5.77350269189626E-4	3.33333333333334E-4
533	0.056	533	0.055	533	0.054	3	0.055	1E-3	5.77350269189626E-4
534	0.055	534	0.053	534	0.052	3	0.0533333333333333	0.00152752523165195	8.81917103688198E-4
535	0.052	535	0.051	535	0.05	3	0.051	9.99999999999996E-4	5.77350269189623E-4
536	0.051	536	0.05	536	0.05	3	0.0503333333333333	5.77350269189622E-4	3.33333333333331E-4
537	0.051	537	0.05	537	0.05	3	0.0503333333333333	5.77350269189622E-4	3.33333333333331E-4
538	0.051	538	0.05	538	0.05	3	0.0503333333333333	5.77350269189622E-4	3.33333333333331E-4
539	0.052	539	0.05	539	0.05	3	0.0506666666666667	0.00115470053837925	6.66666666666665E-4
540	0.053	540	0.051	540	0.051	3	0.0516666666666667	0.00115470053837925	6.66666666666667E-4
541	0.054	541	0.052	541	0.051	3	0.0523333333333333	0.00152752523165195	8.81917103688198E-4
542	0.052	542	0.05	542	0.05	3	0.0506666666666667	0.00115470053837925	6.66666666666665E-4
543	0.05	543	0.049	543	0.049	3	0.0493333333333333	5.77350269189626E-4	3.33333333333334E-4
544	0.05	544	0.049	544	0.05	3	0.0496666666666667	5.77350269189626E-4	3.33333333333334E-4
545	0.05	545	0.05	545	0.05	3	0.05	0	0
546	0.052	546	0.05	546	0.051	3	0.051	9.99999999999996E-4	5.77350269189623E-4
547	0.052	547	0.05	547	0.051	3	0.051	9.99999999999996E-4	5.77350269189623E-4
548	0.052	548	0.05	548	0.05	3	0.0506666666666667	0.00115470053837925	6.66666666666665E-4
549	0.053	549	0.05	549	0.051	3	0.0513333333333333	0.00152752523165194	8.81917103688195E-4
550	0.053	550	0.051	550	0.051	3	0.0516666666666667	0.00115470053837925	6.66666666666667E-4
551	0.056	551	0.053	551	0.053	3	0.054	0.00173205080756888	1E-3
552	0.058	552	0.056	552	0.055	3	0.0563333333333333	0.00152752523165195	8.81917103688198E-4
553	0.058	553	0.056	553	0.056	3	0.0566666666666667	0.00115470053837925	6.66666666666667E-4
554	0.056	554	0.054	554	0.055	3	0.055	1E-3	5.77350269189626E-4
555	0.057	555	0.054	555	0.056	3	0.0556666666666667	0.00152752523165195	8.81917103688198E-4
556	0.058	556	0.055	556	0.058	3	0.057	0.00173205080756888	1E-3
557	0.061	557	0.057	557	0.059	3	0.059	0.002	0.00115470053837925
558	0.063	558	0.06	558	0.06	3	0.061	0.00173205080756888	1E-3
559	0.067	559	0.064	559	0.063	3	0.0646666666666667	0.00208166599946613	0.00120185042515466
560	0.07	560	0.068	560	0.067	3	0.0683333333333333	0.00152752523165195	8.81917103688198E-4
561	0.069	561	0.068	561	0.067	3	0.068	1E-3	5.77350269189626E-4
562	0.068	562	0.067	562	0.066	3	0.067	1E-3	5.77350269189626E-4
563	0.068	563	0.065	563	0.065	3	0.066	0.00173205080756888	1E-3
564	0.069	564	0.066	564	0.065	3	0.0666666666666667	0.00208166599946613	0.00120185042515466
565	0.072	565	0.07	565	0.068	3	0.07	0.00199999999999999	0.00115470053837925
566	0.074	566	0.073	566	0.071	3	0.0726666666666667	0.00152752523165195	8.81917103688198E-4
567	0.074	567	0.073	567	0.072	3	0.073	1E-3	5.77350269189626E-4
568	0.073	568	0.071	568	0.072	3	0.072	1E-3	5.77350269189626E-4
569	0.073	569	0.072	569	0.072	3	0.0723333333333333	5.77350269189626E-4	3.33333333333334E-4
570	0.074	570	0.073	570	0.074	3	0.0736666666666667	5.77350269189626E-4	3.33333333333334E-4
571	0.076	571	0.073	571	0.075	3	0.0746666666666667	0.00152752523165195	8.81917103688198E-4
572	0.077	572	0.076	572	0.076	3	0.0763333333333333	5.77350269189626E-4	3.33333333333334E-4
573	0.076	573	0.075	573	0.074	3	0.075	1E-3	5.77350269189626E-4
574	0.075	574	0.075	574	0.073	3	0.0743333333333333	0.00115470053837925	6.66666666666667E-4
575	0.074	575	0.072	575	0.072	3	0.0726666666666667	0.00115470053837925	6.66666666666667E-4
576	0.075	576	0.072	576	0.073	3	0.0733333333333333	0.00152752523165195	8.81917103688198E-4
577	0.075	577	0.072	577	0.072	3	0.073	0.00173205080756888	1E-3
578	0.074	578	0.072	578	0.072	3	0.0726666666666667	0.00115470053837925	6.66666666666667E-4
579	0.075	579	0.073	579	0.074	3	0.074	1E-3	5.77350269189626E-4
580	0.074	580	0.073	580	0.074	3	0.0736666666666667	5.77350269189626E-4	3.33333333333334E-4
581	0.075	581	0.073	581	0.074	3	0.074	1E-3	5.77350269189626E-4
582	0.074	582	0.072	582	0.073	3	0.073	1E-3	5.77350269189626E-4
583	0.075	583	0.073	583	0.072	3	0.0733333333333333	0.00152752523165195	8.81917103688198E-4
584	0.077	584	0.076	584	0.074	3	0.0756666666666667	0.00152752523165195	8.81917103688198E-4
585	0.078	585	0.077	585	0.075	3	0.0766666666666667	0.00152752523165195	8.81917103688198E-4
586	0.078	586	0.077	586	0.077	3	0.0773333333333333	5.77350269189626E-4	3.33333333333334E-4
587	0.08	587	0.077	587	0.078	3	0.0783333333333333	0.00152752523165195	8.81917103688198E-4
588	0.08	588	0.077	588	0.078	3	0.0783333333333333	0.00152752523165195	8.81917103688198E-4
589	0.08	589	0.078	589	0.078	3	0.0786666666666667	0.00115470053837925	6.66666666666667E-4
590	0.079	590	0.078	590	0.078	3	0.0783333333333333	5.77350269189626E-4	3.33333333333334E-4
591	0.077	591	0.075	591	0.076	3	0.076	1E-3	5.77350269189626E-4
592	0.076	592	0.074	592	0.075	3	0.075	1E-3	5.77350269189626E-4
593	0.079	593	0.076	593	0.075	3	0.0766666666666667	0.00208166599946613	0.00120185042515466
594	0.08	594	0.078	594	0.076	3	0.078	0.002	0.00115470053837925
595	0.08	595	0.078	595	0.077	3	0.0783333333333333	0.00152752523165195	8.81917103688198E-4
596	0.078	596	0.078	596	0.078	3	0.078	0	0
597	0.079	597	0.077	597	0.079	3	0.0783333333333333	0.00115470053837925	6.66666666666667E-4
598	0.079	598	0.077	598	0.079	3	0.0783333333333333	0.00115470053837925	6.66666666666667E-4
599	0.08	599	0.077	599	0.079	3	0.0786666666666667	0.00152752523165195	8.81917103688198E-4
600	0.082	600	0.079	600	0.08	3	0.0803333333333333	0.00152752523165195	8.81917103688198E-4
601	0.083	601	0.08	601	0.08	3	0.081	0.00173205080756888	1E-3
602	0.083	602	0.081	602	0.079	3	0.081	0.002	0.00115470053837925
603	0.084	603	0.081	603	0.08	3	0.0816666666666667	0.00208166599946613	0.00120185042515466
604	0.084	604	0.082	604	0.08	3	0.082	0.002	0.00115470053837925
605	0.083	605	0.08	605	0.079	3	0.0806666666666667	0.00208166599946613	0.00120185042515466
606	0.081	606	0.079	606	0.077	3	0.079	0.002	0.00115470053837925
607	0.081	607	0.08	607	0.078	3	0.0796666666666667	0.00152752523165195	8.81917103688198E-4
608	0.085	608	0.083	608	0.082	3	0.0833333333333333	0.00152752523165195	8.81917103688198E-4
609	0.086	609	0.083	609	0.083	3	0.084	0.00173205080756887	9.99999999999996E-4
610	0.084	610	0.082	610	0.082	3	0.0826666666666667	0.00115470053837925	6.66666666666667E-4
611	0.082	611	0.08	611	0.08	3	0.0806666666666667	0.00115470053837925	6.66666666666667E-4
612	0.083	612	0.082	612	0.081	3	0.082	1E-3	5.77350269189626E-4
613	0.087	613	0.085	613	0.084	3	0.0853333333333333	0.00152752523165194	8.81917103688193E-4
614	0.088	614	0.086	614	0.085	3	0.0863333333333333	0.00152752523165195	8.81917103688196E-4
615	0.088	615	0.086	615	0.085	3	0.0863333333333333	0.00152752523165195	8.81917103688196E-4
616	0.088	616	0.085	616	0.085	3	0.086	0.00173205080756887	9.99999999999996E-4
617	0.087	617	0.084	617	0.084	3	0.085	0.00173205080756887	9.99999999999996E-4
618	0.086	618	0.084	618	0.084	3	0.0846666666666667	0.00115470053837924	6.66666666666663E-4
619	0.086	619	0.085	619	0.085	3	0.0853333333333333	5.77350269189618E-4	3.33333333333329E-4
620	0.087	620	0.085	620	0.085	3	0.0856666666666667	0.00115470053837924	6.66666666666663E-4
621	0.088	621	0.086	621	0.086	3	0.0866666666666667	0.00115470053837925	6.66666666666667E-4
622	0.089	622	0.088	622	0.087	3	0.088	1E-3	5.77350269189626E-4
623	0.091	623	0.09	623	0.09	3	0.0903333333333333	5.77350269189626E-4	3.33333333333334E-4
624	0.092	624	0.09	624	0.091	3	0.091	1E-3	5.77350269189626E-4
625	0.092	625	0.09	625	0.09	3	0.0906666666666667	0.00115470053837925	6.66666666666667E-4
626	0.093	626	0.091	626	0.09	3	0.0913333333333333	0.00152752523165195	8.81917103688198E-4
627	0.093	627	0.091	627	0.09	3	0.0913333333333333	0.00152752523165195	8.81917103688198E-4
628	0.093	628	0.09	628	0.09	3	0.091	0.00173205080756888	1E-3
629	0.092	629	0.09	629	0.09	3	0.0906666666666667	0.00115470053837925	6.66666666666667E-4
630	0.093	630	0.092	630	0.091	3	0.092	1E-3	5.77350269189626E-4
631	0.094	631	0.093	631	0.092	3	0.093	1E-3	5.77350269189626E-4
632	0.094	632	0.093	632	0.092	3	0.093	1E-3	5.77350269189626E-4
633	0.095	633	0.094	633	0.093	3	0.094	1E-3	5.77350269189626E-4
634	0.095	634	0.093	634	0.092	3	0.0933333333333333	0.00152752523165195	8.81917103688198E-4
635	0.094	635	0.093	635	0.092	3	0.093	1E-3	5.77350269189626E-4
636	0.096	636	0.093	636	0.093	3	0.094	0.00173205080756888	1E-3
637	0.097	637	0.093	637	0.093	3	0.0943333333333333	0.0023094010767585	0.00133333333333333
638	0.096	638	0.095	638	0.094	3	0.095	1E-3	5.77350269189626E-4
639	0.096	639	0.095	639	0.094	3	0.095	1E-3	5.77350269189626E-4
640	0.098	640	0.096	640	0.095	3	0.0963333333333333	0.00152752523165195	8.81917103688198E-4
641	0.098	641	0.095	641	0.094	3	0.0956666666666667	0.00208166599946613	0.00120185042515466
642	0.099	642	0.097	642	0.095	3	0.097	0.002	0.00115470053837925
643	0.099	643	0.097	643	0.096	3	0.0973333333333333	0.00152752523165195	8.81917103688198E-4
644	0.101	644	0.099	644	0.098	3	0.0993333333333333	0.00152752523165195	8.81917103688198E-4
645	0.102	645	0.099	645	0.1	3	0.100333333333333	0.00152752523165194	8.81917103688193E-4
646	0.102	646	0.1	646	0.1	3	0.100666666666667	0.00115470053837924	6.66666666666663E-4
647	0.102	647	0.099	647	0.099	3	0.1	0.00173205080756887	9.99999999999996E-4
648	0.099	648	0.097	648	0.097	3	0.0976666666666667	0.00115470053837925	6.66666666666667E-4
649	0.098	649	0.098	649	0.097	3	0.0976666666666667	5.77350269189626E-4	3.33333333333334E-4
650	0.102	650	0.101	650	0.1	3	0.101	9.99999999999994E-4	5.77350269189622E-4
651	0.103	651	0.103	651	0.101	3	0.102333333333333	0.00115470053837924	6.66666666666661E-4
652	0.103	652	0.101	652	0.101	3	0.101666666666667	0.00115470053837924	6.66666666666663E-4
653	0.102	653	0.101	653	0.1	3	0.101	9.99999999999994E-4	5.77350269189622E-4
654	0.103	654	0.1	654	0.099	3	0.100666666666667	0.00208166599946613	0.00120185042515466
655	0.101	655	0.099	655	0.097	3	0.099	0.002	0.00115470053837925
656	0.099	656	0.097	656	0.095	3	0.097	0.002	0.00115470053837925
657	0.099	657	0.097	657	0.097	3	0.0976666666666667	0.00115470053837925	6.66666666666667E-4
658	0.101	658	0.1	658	0.098	3	0.0996666666666667	0.00152752523165195	8.81917103688198E-4
659	0.102	659	0.1	659	0.099	3	0.100333333333333	0.00152752523165194	8.81917103688193E-4
660	0.101	660	0.1	660	0.099	3	0.1	1E-3	5.77350269189626E-4
661	0.099	661	0.097	661	0.098	3	0.098	1E-3	5.77350269189626E-4
662	0.099	662	0.098	662	0.098	3	0.0983333333333333	5.77350269189626E-4	3.33333333333334E-4
663	0.101	663	0.099	663	0.1	3	0.1	1E-3	5.77350269189626E-4
664	0.103	664	0.101	664	0.101	3	0.101666666666667	0.00115470053837924	6.66666666666663E-4
665	0.103	665	0.101	665	0.1	3	0.101333333333333	0.00152752523165194	8.81917103688193E-4
666	0.102	666	0.099	666	0.1	3	0.100333333333333	0.00152752523165194	8.81917103688193E-4
667	0.101	667	0.1	667	0.099	3	0.1	1E-3	5.77350269189626E-4
668	0.1	668	0.098	668	0.098	3	0.0986666666666667	0.00115470053837925	6.66666666666667E-4
669	0.099	669	0.097	669	0.096	3	0.0973333333333333	0.00152752523165195	8.81917103688198E-4
670	0.099	670	0.099	670	0.099	3	0.099	0	0
671	0.1	671	0.099	671	0.098	3	0.099	1E-3	5.77350269189626E-4
672	0.101	672	0.099	672	0.098	3	0.0993333333333333	0.00152752523165195	8.81917103688198E-4
673	0.101	673	0.099	673	0.098	3	0.0993333333333333	0.00152752523165195	8.81917103688198E-4
674	0.101	674	0.101	674	0.099	3	0.100333333333333	0.00115470053837925	6.66666666666667E-4
675	0.1	675	0.098	675	0.098	3	0.0986666666666667	0.00115470053837925	6.66666666666667E-4
676	0.1	676	0.097	676	0.097	3	0.098	0.00173205080756888	1E-3
677	0.101	677	0.098	677	0.097	3	0.0986666666666667	0.00208166599946613	0.00120185042515466
678	0.102	678	0.099	678	0.098	3	0.0996666666666667	0.00208166599946613	0.00120185042515466
679	0.1	679	0.098	679	0.097	3	0.0983333333333333	0.00152752523165195	8.81917103688198E-4
680	0.101	680	0.099	680	0.098	3	0.0993333333333333	0.00152752523165195	8.81917103688198E-4
681	0.101	681	0.099	681	0.098	3	0.0993333333333333	0.00152752523165195	8.81917103688198E-4
682	0.102	682	0.1	682	0.1	3	0.100666666666667	0.00115470053837924	6.66666666666663E-4
683	0.103	683	0.1	683	0.101	3	0.101333333333333	0.00152752523165194	8.81917103688193E-4
684	0.103	684	0.099	684	0.1	3	0.100666666666667	0.00208166599946613	0.00120185042515466
685	0.1	685	0.097	685	0.097	3	0.098	0.00173205080756888	1E-3
686	0.098	686	0.095	686	0.095	3	0.096	0.00173205080756888	1E-3
687	0.099	687	0.097	687	0.097	3	0.0976666666666667	0.00115470053837925	6.66666666666667E-4
688	0.101	688	0.098	688	0.098	3	0.099	0.00173205080756888	1E-3
689	0.102	689	0.098	689	0.097	3	0.099	0.00264575131106459	0.00152752523165194
690	0.1	690	0.097	690	0.096	3	0.0976666666666667	0.00208166599946613	0.00120185042515466
691	0.1	691	0.096	691	0.094	3	0.0966666666666667	0.0030550504633039	0.0017638342073764
692	0.099	692	0.097	692	0.096	3	0.0973333333333333	0.00152752523165195	8.81917103688198E-4
693	0.099	693	0.097	693	0.097	3	0.0976666666666667	0.00115470053837925	6.66666666666667E-4
694	0.1	694	0.098	694	0.099	3	0.099	1E-3	5.77350269189626E-4
695	0.101	695	0.098	695	0.097	3	0.0986666666666667	0.00208166599946613	0.00120185042515466
696	0.101	696	0.099	696	0.096	3	0.0986666666666667	0.00251661147842359	0.00145296631451356
697	0.102	697	0.101	697	0.098	3	0.100333333333333	0.00208166599946613	0.00120185042515466
698	0.102	698	0.1	698	0.1	3	0.100666666666667	0.00115470053837924	6.66666666666663E-4
699	0.102	699	0.099	699	0.101	3	0.100666666666667	0.00152752523165194	8.81917103688194E-4
700	0.103	700	0.101	700	0.101	3	0.101666666666667	0.00115470053837924	6.66666666666663E-4
701	0.103	701	0.101	701	0.102	3	0.102	9.9999999999999E-4	5.7735026918962E-4
702	0.1	702	0.099	702	0.099	3	0.0993333333333333	5.77350269189626E-4	3.33333333333334E-4
703	0.099	703	0.096	703	0.096	3	0.097	0.00173205080756888	1E-3
704	0.099	704	0.095	704	0.095	3	0.0963333333333333	0.0023094010767585	0.00133333333333333
705	0.099	705	0.097	705	0.097	3	0.0976666666666667	0.00115470053837925	6.66666666666667E-4
706	0.101	706	0.101	706	0.101	3	0.101	0	0
707	0.104	707	0.103	707	0.102	3	0.103	1E-3	5.77350269189626E-4
708	0.106	708	0.103	708	0.101	3	0.103333333333333	0.00251661147842358	0.00145296631451355
709	0.103	709	0.102	709	0.1	3	0.101666666666667	0.00152752523165194	8.81917103688191E-4
710	0.102	710	0.103	710	0.101	3	0.102	9.99999999999994E-4	5.77350269189622E-4
711	0.1	711	0.1	711	0.099	3	0.0996666666666667	5.77350269189626E-4	3.33333333333334E-4
712	0.104	712	0.101	712	0.099	3	0.101333333333333	0.00251661147842358	0.00145296631451356
713	0.105	713	0.102	713	0.101	3	0.102666666666667	0.00208166599946613	0.00120185042515466
714	0.106	714	0.105	714	0.103	3	0.104666666666667	0.00152752523165195	8.81917103688198E-4
715	0.106	715	0.106	715	0.104	3	0.105333333333333	0.00115470053837925	6.66666666666667E-4
716	0.105	716	0.105	716	0.104	3	0.104666666666667	5.77350269189626E-4	3.33333333333334E-4
717	0.104	717	0.101	717	0.1	3	0.101666666666667	0.00208166599946613	0.00120185042515466
718	0.105	718	0.101	718	0.099	3	0.101666666666667	0.00305505046330389	0.00176383420737639
719	0.107	719	0.103	719	0.099	3	0.103	0.00399999999999999	0.0023094010767585
720	0.109	720	0.107	720	0.106	3	0.107333333333333	0.00152752523165195	8.81917103688198E-4
721	0.106	721	0.106	721	0.106	3	0.106	0	0
722	0.105	722	0.105	722	0.107	3	0.105666666666667	0.00115470053837925	6.66666666666667E-4
723	0.107	723	0.102	723	0.105	3	0.104666666666667	0.00251661147842359	0.00145296631451356
724	0.106	724	0.104	724	0.106	3	0.105333333333333	0.00115470053837925	6.66666666666667E-4
725	0.106	725	0.103	725	0.103	3	0.104	0.00173205080756888	1E-3
726	0.108	726	0.104	726	0.103	3	0.105	0.00264575131106459	0.00152752523165195
727	0.109	727	0.104	727	0.104	3	0.105666666666667	0.00288675134594813	0.00166666666666667
728	0.11	728	0.107	728	0.109	3	0.108666666666667	0.00152752523165195	8.81917103688198E-4
729	0.11	729	0.104	729	0.105	3	0.106333333333333	0.00321455025366432	0.00185592145427668
730	0.109	730	0.102	730	0.105	3	0.105333333333333	0.00351188458428425	0.00202758751009941
731	0.106	731	0.103	731	0.106	3	0.105	0.00173205080756888	1E-3
732	0.109	732	0.106	732	0.109	3	0.108	0.00173205080756888	1E-3
733	0.112	733	0.108	733	0.109	3	0.109666666666667	0.00208166599946613	0.00120185042515466
734	0.114	734	0.11	734	0.111	3	0.111666666666667	0.00208166599946613	0.00120185042515466
735	0.114	735	0.114	735	0.111	3	0.113	0.00173205080756888	1E-3
736	0.113	736	0.111	736	0.111	3	0.111666666666667	0.00115470053837925	6.66666666666667E-4
737	0.114	737	0.108	737	0.109	3	0.110333333333333	0.00321455025366432	0.00185592145427668
738	0.115	738	0.11	738	0.11	3	0.111666666666667	0.00288675134594813	0.00166666666666667
739	0.114	739	0.116	739	0.112	3	0.114	0.002	0.00115470053837925
740	0.115	740	0.117	740	0.115	3	0.115666666666667	0.00115470053837925	6.66666666666667E-4
741	0.118	741	0.116	741	0.117	3	0.117	9.99999999999994E-4	5.77350269189622E-4
742	0.116	742	0.113	742	0.116	3	0.115	0.00173205080756888	1E-3
743	0.117	743	0.114	743	0.116	3	0.115666666666667	0.00152752523165195	8.81917103688198E-4
744	0.123	744	0.118	744	0.117	3	0.119333333333333	0.00321455025366432	0.00185592145427668
745	0.123	745	0.118	745	0.115	3	0.118666666666667	0.00404145188432738	0.00233333333333333
746	0.119	746	0.117	746	0.116	3	0.117333333333333	0.00152752523165194	8.81917103688193E-4
747	0.118	747	0.119	747	0.118	3	0.118333333333333	5.77350269189626E-4	3.33333333333334E-4
748	0.118	748	0.117	748	0.116	3	0.117	9.99999999999994E-4	5.77350269189622E-4
749	0.116	749	0.113	749	0.113	3	0.114	0.00173205080756888	1E-3
750	0.116	750	0.112	750	0.114	3	0.114	0.002	0.00115470053837925
