# Supplementary material for: Virus lasers for biological detection
Source: Nat Commun. 2019 Aug 9;10:3594. doi: 10.1038/s41467-019-11604-z (PMC6689004; doi:10.1038/s41467-019-11604-z)
Supplement: Supplementary file 5 — Source Data [file 41467_2019_11604_MOESM5_ESM.zip › s_fig_7a_high_pump.csv]

Emission wavelength	Emission frequency	Spectral irradiance	Spectral radiance	Log10(Spectral radiance)
nm	Hz	hw	hw	hw
504	594825396825397	1.3362413E16	10520.99	4.02205660781275
504	594825396825397	1.3188876E16	12246.066	4.08799659573001
504	594825396825397	1.4372088E16	14304.293	4.15546639735368
504	594825396825397	1.2668262E16	17382.97	4.24012398065204
504.799988	593882739949669	1.345707E16	16096.739	4.20673790225846
504.799988	593882739949669	1.2336963E16	9130.189	3.96047976776513
504.799988	593882739949669	1.3094219E16	12196.648	4.08624049009054
504.799988	593882739949669	1.3488623E16	13839.576	4.14112278494147
505.600006	592943030938176	1.3094219E16	22715.814	4.35632830396703
505.600006	592943030938176	1.3236204E16	15930.034	4.20221670273124
505.600006	592943030938176	1.3946132E16	14499.043	4.16133933785323
505.600006	592943030938176	1.2952233E16	15611.645	4.19344866710998
506.399994	592006326129617	1.3662161E16	10059.795	4.00258913069248
506.399994	592006326129617	1.4577178E16	12655.961	4.1022951278547
506.399994	592006326129617	1.3709489E16	16156.702	4.20835271476924
506.399994	592006326129617	1.3946132E16	15391.179	4.18727188907009
507.200012	591072541220681	1.3330861E16	13607.281	4.13377135336891
507.200012	591072541220681	1.3267756E16	19818.07	4.29706135806234
507.200012	591072541220681	1.230541E16	17653.797	4.24683812835267
507.200012	591072541220681	1.3677937E16	14920.018	4.1737693470841
508	590141732283465	1.4340536E16	20728.789	4.31657393084543
508	590141732283465	1.3599056E16	16726.014	4.22339245596188
508	590141732283465	1.3109995E16	13261.656	4.12259775836415
508	590141732283465	1.2826024E16	8855.227	3.94719969862421
508.799988	589213850374541	1.4971582E16	18187.288	4.25976794400879
508.799988	589213850374541	1.304689E16	19242.663	4.28426517405187
508.799988	589213850374541	1.3472847E16	19947.923	4.29989768315071
508.799988	589213850374541	1.3567504E16	25625.609	4.40867419532027
509.600006	588288847076662	1.3204652E16	19453.838	4.28900529500821
509.600006	588288847076662	1.3078442E16	21155.602	4.3254253880487
509.600006	588288847076662	1.3188876E16	14014.968	4.14659211048451
509.600006	588288847076662	1.337819E16	16917.365	4.22833271951407
510.399994	587366778064657	1.4119669E16	25996.683	4.41491793848255
510.399994	587366778064657	1.3804146E16	29726.025	4.47313683870432
510.399994	587366778064657	1.5018911E16	29959.479	4.4765342566445
510.399994	587366778064657	1.432476E16	24473.582	4.38869753817015
511.200012	586447560568524	1.3425518E16	20873.962	4.31960488852065
511.200012	586447560568524	1.4103893E16	43864.695	4.64211511396866
511.200012	586447560568524	1.3330861E16	48157.367	4.68266273388451
511.200012	586447560568524	1.3930355E16	31455.557	4.49769737986865
512	585531250000000	1.3346637E16	56848.088	4.75471586242721
512	585531250000000	1.3330861E16	52814.894	4.72275641249354
512	585531250000000	1.3504399E16	53715.64	4.7301007545405
512	585531250000000	1.4009236E16	55701.081	4.74586362367964
512.799988	584617798391992	1.3330861E16	183572.067	5.2638065980489
512.799988	584617798391992	1.4182774E16	189913.048	5.27855480401943
512.799988	584617798391992	1.3094219E16	224149.265	5.35053731912433
512.799988	584617798391992	1.4230103E16	204211.973	5.31008120129348
513.599976	583707192385071	1.2968009E16	261080.485	5.41677441079822
513.599976	583707192385071	1.3157323E16	325549.826	5.51261746756109
513.599976	583707192385071	1.3662161E16	302607.272	5.48087936040734
513.599976	583707192385071	1.3898803E16	543391.26	5.73511264886969
514	583252918287938	1.3204652E16	436538.86	5.64002290997143
514	583252918287938	1.2762919E16	588164.249	5.76949862279959
514	583252918287938	1.3393966E16	403398.739	5.60573453630065
514	583252918287938	1.210032E16	476498.588	5.67806161803895
514.400024	582799350724758	1.358328E16	639574.401	5.80589107276193
514.400024	582799350724758	1.2952233E16	955170.466	5.98008088554877
514.400024	582799350724758	1.4230103E16	1322665	6.12144986151606
514.400024	582799350724758	1.2368515E16	776343.175	5.89005373938106
514.799988	582346555921054	1.3094219E16	1246789	6.09579296198756
514.799988	582346555921054	1.3425518E16	1445090	6.15989489573353
514.799988	582346555921054	1.3472847E16	1424002	6.15351059926457
514.799988	582346555921054	1.3914579E16	847580.183	5.92818079405768
515.200012	581894396384447	1.4372088E16	3569199	6.55257076263556
515.200012	581894396384447	1.4577178E16	3450868	6.53792834730423
515.200012	581894396384447	1.3851475E16	3204389	6.50574523222453
515.200012	581894396384447	1.3393966E16	4215555	6.62485475987893
515.599976	581443006118371	1.2983785E16	4520470	6.65518359140317
515.599976	581443006118371	1.4498297E16	6199636	6.79236619146082
515.599976	581443006118371	1.1295736E16	6187499	6.79151514175261
515.599976	581443006118371	1.2936457E16	3203976	6.50568925425783
516	580992248062016	1.2116096E16	5228022	6.71833740646369
516	580992248062016	1.2415843E16	10166988	7.00719231096366
516	580992248062016	1.3425518E16	8895942	6.94919194272246
516	580992248062016	1.3914579E16	7727632	6.88804643222541
516.400024	580542188355901	1.3015338E16	16471401	7.21673054031682
516.400024	580542188355901	1.2526277E16	8293679	6.91874722234383
516.400024	580542188355901	1.3125771E16	12092368	7.08251135533819
516.400024	580542188355901	1.3346637E16	17706217	7.24812578244799
516.799988	580092892726615	1.2226529E16	17118032	7.23345383390019
516.799988	580092892726615	1.3551727E16	17611760	7.24580275858479
516.799988	580092892726615	1.2999562E16	15816705	7.19911601460013
516.799988	580092892726615	1.3835698E16	14843821	7.17154570859907
517.200012	579644224756901	1.3362413E16	18017060	7.25568392482581
517.200012	579644224756901	1.3819922E16	22129578	7.34497313222736
517.200012	579644224756901	1.3867251E16	26947547	7.43051923806264
517.200012	579644224756901	1.3961908E16	25434557	7.40542417781833
517.599976	579196317427959	1.3031114E16	26740749	7.42717356754868
517.599976	579196317427959	1.4040789E16	40969328	7.61245884048999
517.599976	579196317427959	1.3772594E16	43094287	7.63441969965426
517.599976	579196317427959	1.4056565E16	36689655	7.56454362801922
518	578749034749035	1.3472847E16	35059913	7.5448108340719
518	578749034749035	1.3520175E16	23907324	7.37853096728795
518	578749034749035	1.3204652E16	36033488	7.55670630336137
518	578749034749035	1.3362413E16	21576630	7.3339836142721
518.400024	578302442362541	1.2542053E16	50481932	7.7031359674897
518.400024	578302442362541	1.2210753E16	46357313	7.66611825509371
518.400024	578302442362541	1.3188876E16	40549498	7.6079854820446
518.400024	578302442362541	1.3599056E16	27576587	7.44054051496573
518.799988	577856605501695	1.3599056E16	67424105	7.82881519025817
518.799988	577856605501695	1.378837E16	48785873	7.68829408088875
518.799988	577856605501695	1.3488623E16	32731662	7.51496805783179
518.799988	577856605501695	1.3330861E16	39760620	7.59945314787013
519.200012	577411388811755	1.3930355E16	90557539	7.95692461157782
519.200012	577411388811755	1.4103893E16	43160029	7.63508172782125
519.200012	577411388811755	1.3819922E16	43603837	7.63952470749351
519.200012	577411388811755	1.399346E16	28436231	7.45387203353545
519.599976	576966924263291	1.3173099E16	45306032	7.65615602739732
519.599976	576966924263291	1.3267756E16	70215762	7.84643461328715
519.599976	576966924263291	1.3204652E16	28944320	7.46156335097601
519.599976	576966924263291	1.2968009E16	71470215	7.85412508856784
520	576523076923077	1.4640283E16	68998651	7.83884059988243
520	576523076923077	1.3977684E16	83125023	7.91973177847684
520	576523076923077	1.3220428E16	56117356	7.74909720081569
520	576523076923077	1.2920681E16	59423050	7.77395493902226
520.400024	576079911940973	1.3141547E16	31725511	7.50140862596589
520.400024	576079911940973	1.399346E16	63697046	7.80411929205832
520.400024	576079911940973	1.2983785E16	62700879	7.79727362922264
520.400024	576079911940973	1.3709489E16	40278088	7.60506884642086
520.799988	575637494062308	1.3220428E16	64677121	7.81075067973094
520.799988	575637494062308	1.3094219E16	58037901	7.76371169734596
520.799988	575637494062308	1.3125771E16	26998157	7.43133411852755
520.799988	575637494062308	1.3614832E16	44016626	7.6436167495817
521.200012	575195688982448	1.4009236E16	44062740	7.64407149984791
521.200012	575195688982448	1.2352739E16	45915677	7.66196099212022
521.200012	575195688982448	1.2889128E16	47631498	7.67789424019107
521.200012	575195688982448	1.3819922E16	56257532	7.75018067588657
521.599976	574754627672759	1.4435193E16	57515333	7.75978363859566
521.599976	574754627672759	1.1989887E16	47973040	7.6809972401126
521.599976	574754627672759	1.2889128E16	77150384	7.88733809201506
521.599976	574754627672759	1.3015338E16	47436962	7.67611686777434
522	574314176245211	1.3977684E16	39568277	7.59734713933138
522	574314176245211	1.3425518E16	31872262	7.50341288679527
522	574314176245211	1.337819E16	33280283	7.52218701067205
522	574314176245211	1.2684038E16	58864212	7.76985133460543
522.400024	573874399362585	1.2904905E16	60383861	7.78092087876633
522.400024	573874399362585	1.4245879E16	56500184	7.75204986215669
522.400024	573874399362585	1.3725265E16	44153733	7.64496742711552
522.400024	573874399362585	1.3125771E16	19271682	7.28491962080179
522.799988	573435361287728	1.345707E16	36687505	7.56451817778003
522.799988	573435361287728	1.3188876E16	43738274	7.64086164090862
522.799988	573435361287728	1.3157323E16	21530698	7.33305810936992
522.799988	573435361287728	1.337819E16	20474630	7.31121606230497
523.200012	572996928753893	1.3977684E16	11474122	7.05971946325996
523.200012	572996928753893	1.3535951E16	32294774	7.50913224968126
523.200012	572996928753893	1.4450969E16	21552511	7.33349787542092
523.200012	572996928753893	1.2810248E16	20946782	7.32111731288756
523.599976	572559231744503	1.4671835E16	31457909	7.49772985179198
523.599976	572559231744503	1.3535951E16	19174635	7.28272710565911
523.599976	572559231744503	1.2415843E16	24264852	7.3849776467422
523.599976	572559231744503	1.2920681E16	17061599	7.23201973048534
524	572122137404580	1.3520175E16	23576649	7.37248207793346
524	572122137404580	1.3819922E16	10818945	7.03418491298707
524	572122137404580	1.3709489E16	11735151	7.06948868217874
524	572122137404580	1.2116096E16	15748215	7.19723133529499
524.400024	571685709915223	1.4182774E16	7272324	6.86167321953701
524.400024	571685709915223	1.3930355E16	15930461	7.20222834371446
524.400024	571685709915223	1.3662161E16	20059669	7.30232376254983
524.400024	571685709915223	1.3062666E16	15406105	7.18769285346061
524.799988	571250013062119	1.2620934E16	7814886	6.89292264711118
524.799988	571250013062119	1.399346E16	11712857	7.06866284110115
524.799988	571250013062119	1.2778695E16	11497058	7.06058672228166
524.799988	571250013062119	1.3725265E16	14447722	7.15979937644759
525.200012	570814914604381	1.1974111E16	9512825	6.97830950744439
525.200012	570814914604381	1.3094219E16	8143783	6.91082619289566
525.200012	570814914604381	1.3441294E16	6801036	6.83257507370811
525.200012	570814914604381	1.3520175E16	7817134	6.8930475566241
525.599976	570380543548579	1.3693713E16	7193852	6.85696149878073
525.599976	570380543548579	1.3078442E16	5216372	6.71736855507557
525.599976	570380543548579	1.2494724E16	4687118	6.67090588718861
525.599976	570380543548579	1.2747143E16	4255071	6.62890681110708
526	569946768060837	1.3835698E16	5358390	6.7290343197022
526	569946768060837	1.325198E16	2322501	6.36595590966003
526	569946768060837	1.4025012E16	4498874	6.65310383004687
526	569946768060837	1.3393966E16	4678526	6.6701090473268
526.400024	569513651845882	1.3961908E16	3028180	6.48118168677365
526.400024	569513651845882	1.2936457E16	3257964	6.51294628111192
526.400024	569513651845882	1.3946132E16	3726695	6.57132385069931
526.400024	569513651845882	1.4151222E16	5746125	6.75937506930991
526.799988	569081258217493	1.3520175E16	2199560	6.34233581323878
526.799988	569081258217493	1.3109995E16	1321929	6.12120813008437
526.799988	569081258217493	1.3031114E16	2352377	6.37150692450405
526.799988	569081258217493	1.2873352E16	2400055	6.38022119417944
527.200012	568649455948798	1.3094219E16	1980399	6.29675269836305
527.200012	568649455948798	1.3551727E16	1164136	6.06600371966037
527.200012	568649455948798	1.3346637E16	1869480	6.27172082336234
527.200012	568649455948798	1.3062666E16	1071540	6.03000838765506
527.599976	568218373080442	1.3125771E16	819133.82	5.9133548572428
527.599976	568218373080442	1.2747143E16	1259443	6.10017851693486
527.599976	568218373080442	1.3819922E16	988262.674	5.99487239267144
527.599976	568218373080442	1.3930355E16	1150717	6.06096852914637
528	567787878787879	1.4009236E16	849363.021	5.92909334904312
528	567787878787879	1.3567504E16	1128454	6.05248386030936
528	567787878787879	1.25105E16	758212.126	5.87979072576804
528	567787878787879	1.3362413E16	561382.016	5.7492584957992
528.400024	567358036304707	1.4245879E16	1071611	6.03003716295668
528.400024	567358036304707	1.2810248E16	574359.484	5.75918379666629
528.400024	567358036304707	1.3425518E16	986402.513	5.99405417001574
528.400024	567358036304707	1.4308983E16	742594.304	5.8707516136878
528.799988	566928908477963	1.4040789E16	678036.962	5.83125336931706
528.799988	566928908477963	1.4166998E16	839228.046	5.92387998903144
528.799988	566928908477963	1.3094219E16	493162.944	5.69299043649441
528.799988	566928908477963	1.3315085E16	864718.904	5.93687495338194
529.200012	566500365083136	1.2494724E16	680756.818	5.83299199963367
529.200012	566500365083136	1.3015338E16	620074.884	5.79244414069849
529.200012	566500365083136	1.4056565E16	551312.436	5.74139778900614
529.200012	566500365083136	1.3157323E16	609125.389	5.78470670173883
529.599976	566072533205704	1.2936457E16	630138.446	5.79943597759368
529.599976	566072533205704	1.3725265E16	838969.404	5.92374612302625
529.599976	566072533205704	1.399346E16	594538.36	5.77417988081993
529.599976	566072533205704	1.4545626E16	575884.361	5.7603352847747
530	565645283018868	1.3614832E16	261039.015	5.4167054220238
530	565645283018868	1.2731367E16	410067.791	5.61285565872833
530	565645283018868	1.3772594E16	125684.867	5.09928298990523
530	565645283018868	1.3062666E16	325102.069	5.51201973342238
530.400024	565218677290256	1.3741041E16	176684.409	5.2471982281485
530.400024	565218677290256	1.3535951E16	216720.014	5.33589902008031
530.400024	565218677290256	1.3330861E16	255452.657	5.40731042420144
530.400024	565218677290256	1.3961908E16	334806.371	5.52479371355007
530.799988	564792778405263	1.2557829E16	198333.819	5.29739677448164
530.799988	564792778405263	1.3204652E16	257271.344	5.41039141529801
530.799988	564792778405263	1.2810248E16	193907.699	5.28759505284785
530.799988	564792778405263	1.3236204E16	203948.123	5.30951971272007
531.200012	564367457130253	1.2037215E16	167526.906	5.22408456772464
531.200012	564367457130253	1.2731367E16	188578.058	5.27549115900634
531.200012	564367457130253	1.3267756E16	256760.106	5.40952754630499
531.200012	564367457130253	1.4908478E16	216466.501	5.33539069719514
531.599976	563942839606148	1.3015338E16	156059.501	5.19329021392584
531.599976	563942839606148	1.3835698E16	152969.263	5.18460417427814
531.599976	563942839606148	1.3867251E16	179592.106	5.25428724326678
531.599976	563942839606148	1.3630608E16	165505.37	5.2188120894926
532	563518796992481	1.2573605E16	127140.509	5.10428394577187
532	563518796992481	1.3488623E16	82806.181	4.91806275555304
532	563518796992481	1.2021439E16	125709.771	5.09936903525527
532	563518796992481	1.3646384E16	148316.732	5.17119014769307
532.400024	563095391596000	1.337819E16	90052.859	4.95449750536448
532.400024	563095391596000	1.3125771E16	104632.248	5.01966555613754
532.400024	563095391596000	1.3472847E16	109090.168	5.0377856105722
532.400024	563095391596000	1.3883027E16	104831.274	5.0204908637495
532.799988	562672685345481	1.2936457E16	172131.427	5.23586016914603
532.799988	562672685345481	1.304689E16	98939.505	4.99536973323348
532.799988	562672685345481	1.3977684E16	117716.513	5.07083738894161
532.799988	562672685345481	1.2778695E16	84872.092	4.92876490717086
533.200012	562250549986859	1.2478948E16	47296.314	4.67482729566725
533.200012	562250549986859	1.337819E16	90355.444	4.95595432433394
533.200012	562250549986859	1.3409742E16	95419.377	4.97963657669214
533.200012	562250549986859	1.2652486E16	84414.831	4.92641875534142
534	561408239700375	1.3409742E16	58383.884	4.76629298314359
534	561408239700375	1.4009236E16	78729.684	4.89613850830304
534	561408239700375	1.2762919E16	51980.817	4.71584310117121
534	561408239700375	1.3709489E16	78428.435	4.89447354896846
534.799988	560568449377003	1.419855E16	58670.717	4.76842139565183
534.799988	560568449377003	1.3362413E16	48570.499	4.68637256531848
534.799988	560568449377003	1.419855E16	56322.633	4.75068294923494
534.799988	560568449377003	1.3709489E16	54643.031	4.73753478126765
535.599976	559731167725071	1.3362413E16	38322.998	4.58345947650064
535.599976	559731167725071	1.3078442E16	51500.059	4.71180772658216
535.599976	559731167725071	1.3756818E16	55488.908	4.74420617815277
535.599976	559731167725071	1.3977684E16	44213.001	4.64554999406234
536.400024	558896321003893	1.399346E16	61425.352	4.78834765389806
536.400024	558896321003893	1.2983785E16	40994.063	4.61272096420656
536.400024	558896321003893	1.4293207E16	43961.594	4.64307343108661
536.400024	558896321003893	1.3125771E16	46478.485	4.66725196346869
537.200012	558064023274817	1.3125771E16	39216.885	4.59347309465973
537.200012	558064023274817	1.3677937E16	47224.108	4.67416376343164
537.200012	558064023274817	1.325198E16	26804.019	4.42819991711316
537.200012	558064023274817	1.440364E16	41582.282	4.61890831935844
538	557234200743494	1.3520175E16	23240.838	4.36625178345213
538	557234200743494	1.2762919E16	28575.802	4.45599842801874
538	557234200743494	1.3015338E16	25015.727	4.39821312874653
538	557234200743494	1.2463172E16	32979.885	4.51824913693759
538.799988	556406842384711	1.3283533E16	22405.911	4.35036260654987
538.799988	556406842384711	1.3220428E16	33995.838	4.53142575103418
538.799988	556406842384711	1.4056565E16	27466.132	4.43879750291035
538.799988	556406842384711	1.3315085E16	33271.375	4.52207074924794
539.599976	555581937238633	1.2179201E16	17398.848	4.24052049404089
539.599976	555581937238633	1.2336963E16	20489.69	4.31153538776636
539.599976	555581937238633	1.3362413E16	28493.389	4.45474410724111
539.599976	555581937238633	1.2983785E16	18579.116	4.26902504628543
540.400024	554759412816014	1.3614832E16	31111.517	4.49292118785787
540.400024	554759412816014	1.2857576E16	30315.87	4.48167003606357
540.400024	554759412816014	1.3756818E16	23020.34	4.36211173367403
540.400024	554759412816014	1.3646384E16	22383.185	4.34992188422573
541.200012	553939381656924	1.3330861E16	29822.099	4.47453820759572
541.200012	553939381656924	1.3125771E16	27313.533	4.4363778796771
541.200012	553939381656924	1.2983785E16	19621.833	4.29273957514391
541.200012	553939381656924	1.4088117E16	21435.45	4.33113260519983
542	553121771217712	1.3488623E16	24013.641	4.38045801371488
542	553121771217712	1.4261655E16	19635.212	4.29303559467866
542	553121771217712	1.3535951E16	22798.192	4.35790040684442
542	553121771217712	1.2794471E16	23751.696	4.37569462605113
542.799988	552306570795282	1.3299309E16	10235.905	4.01012624652276
542.799988	552306570795282	1.3157323E16	19100.838	4.28105242121591
542.799988	552306570795282	1.2352739E16	7989.752	3.90253329912587
542.799988	552306570795282	1.4293207E16	11406.787	4.05716333200152
543.599976	551493769749541	1.2573605E16	11364.214	4.05553940334587
543.599976	551493769749541	1.3409742E16	19645.878	4.29327144277034
543.599976	551493769749541	1.3630608E16	13116.199	4.11780799719726
543.599976	551493769749541	1.2258082E16	12876.753	4.10980636520082
544.400024	550683296810435	1.3409742E16	16510.568	4.21776201420904
544.400024	550683296810435	1.2715591E16	11215.993	4.04983772957566
544.400024	550683296810435	1.4245879E16	22464.518	4.35149710478144
544.400024	550683296810435	1.2715591E16	12102.331	4.08286902675768
545.200012	549875263025489	1.1674364E16	14264.859	4.15426748326091
545.200012	549875263025489	1.2620934E16	14151.536	4.15080358050489
545.200012	549875263025489	1.3094219E16	14485.785	4.1609420350545
545.200012	549875263025489	1.28418E16	15042.031	4.17730647937677
546	549069597069597	1.2131872E16	12015.953	4.07975822093501
546	549069597069597	1.2873352E16	12842.079	4.10863533721718
546	549069597069597	1.3299309E16	14046.127	4.14755659083165
546	549069597069597	1.3062666E16	13290.963	4.12355644899649
547	548065813528336	1.3283533E16	12636.778	4.10163635597208
547	548065813528336	1.2368515E16	9765.853	3.98971018280195
547	548065813528336	1.28418E16	10044.659	4.00193519773613
547	548065813528336	1.337819E16	9007.299	3.95459457951902
549	546069216757741	1.3425518E16	10496.171	4.02103089746522
549	546069216757741	1.3662161E16	10976.63	4.04046902526425
549	546069216757741	1.4103893E16	12531.514	4.09800354362979
549	546069216757741	1.2415843E16	9366.45	3.97157501911146
551	544087114337568	1.3930355E16	9498.162	3.97763957260608
551	544087114337568	1.263671E16	8517.065	3.93028996167943
551	544087114337568	1.3472847E16	8129.936	3.91008712678026
551	544087114337568	1.3015338E16	7549.489	3.87791755666353
553	542119349005425	1.4829597E16	8186.245	3.91308473817828
553	542119349005425	1.3315085E16	7614.088	3.88161789187598
553	542119349005425	1.3220428E16	8387.345	3.92362450739264
553	542119349005425	1.3393966E16	7726.289	3.88797094879429
555	540165765765766	1.2920681E16	8219.033	3.9148207241741
555	540165765765766	1.3520175E16	6013.858	3.77915316926757
555	540165765765766	1.28418E16	6752.198	3.82944516896218
555	540165765765766	1.1595483E16	6974.181	3.84349321437365
557	538226211849192	1.3835698E16	7912.375	3.89830686207893
557	538226211849192	1.4561402E16	9777.505	3.99022804671283
557	538226211849192	1.2968009E16	5172.088	3.71366590553343
557	538226211849192	1.4435193E16	7994.115	3.90277039154808
559	536300536672630	1.3330861E16	8402.265	3.92439637468148
559	536300536672630	1.4766492E16	5061.073	3.70424260153889
559	536300536672630	1.4466745E16	7858.127	3.89531904343144
559	536300536672630	1.3078442E16	6248.875	3.79580183730092
561	534388591800357	1.3062666E16	3831.078	3.58332099422394
561	534388591800357	1.4435193E16	6357.853	3.8033104823666
561	534388591800357	1.2589381E16	6807.377	3.83297980297508
561	534388591800357	1.4466745E16	10357.907	4.01527200732214
563	532490230905861	1.3425518E16	7822.093	3.89332297514804
563	532490230905861	1.3741041E16	7361.485	3.86696543149131
563	532490230905861	1.4056565E16	6116.56	3.78650724027466
563	532490230905861	1.3031114E16	3287.989	3.51693035593392
565	530605309734513	1.3614832E16	2852.138	3.45517053492056
565	530605309734513	1.2920681E16	3687.664	3.56675134361978
565	530605309734513	1.2542053E16	3140.44	3.49699050036138
565	530605309734513	1.345707E16	4859.634	3.68660356190306
567	528733686067019	1.4277431E16	7274.759	3.86181861048216
567	528733686067019	1.243162E16	3229.346	3.5091145788792
567	528733686067019	1.3330861E16	3352.85	3.52541412437142
567	528733686067019	1.2652486E16	3346.117	3.52454112239028
569	526875219683656	1.3741041E16	4853.95	3.68609529839972
569	526875219683656	1.4119669E16	3357.199	3.52597708507894
569	526875219683656	1.3630608E16	4984.872	3.69765401111159
569	526875219683656	1.2573605E16	3214.072	3.50705560137955
571	525029772329247	1.2384291E16	3363.283	3.52676341211611
571	525029772329247	1.3709489E16	3865.08	3.58715848743907
571	525029772329247	1.4135446E16	4285.741	3.63202592179924
571	525029772329247	1.4435193E16	7175.461	3.85584980830841
573	523197207678883	1.2557829E16	3388.949	3.53006503322651
573	523197207678883	1.3488623E16	4496.118	3.65283770070966
573	523197207678883	1.337819E16	4180.102	3.62118687926228
573	523197207678883	1.3299309E16	5621.518	3.74985360560543
575	521377391304348	1.3125771E16	4211.13	3.62439864854712
575	521377391304348	1.345707E16	4075.924	3.61022607752076
575	521377391304348	1.1989887E16	3507.634	3.54501427110423
575	521377391304348	1.432476E16	5849.149	3.76709268463116
577	519570190641248	1.3772594E16	5294.776	3.72384759163487
577	519570190641248	1.3267756E16	5012.289	3.70003610372012
577	519570190641248	1.2605157E16	3003.523	3.47763096198167
577	519570190641248	1.3504399E16	3731.264	3.57185597798402
579	517775474956822	1.3299309E16	4708.128	3.67284826150742
579	517775474956822	1.2620934E16	3633.768	3.56035719607709
579	517775474956822	1.2463172E16	4209.764	3.62425774990442
579	517775474956822	1.3283533E16	2700.945	3.43151574063332
581	515993115318417	1.3362413E16	3681.606	3.56603730910509
581	515993115318417	1.3062666E16	3163.35	3.50014724587063
581	515993115318417	1.3236204E16	3703.164	3.56857294583769
581	515993115318417	1.304689E16	3602.948	3.55665799415809
583	514222984562607	1.3078442E16	4811.451	3.68227606728113
583	514222984562607	1.1737468E16	3126.737	3.49509135286037
583	514222984562607	1.3094219E16	4746.956	3.67641520621894
583	514222984562607	1.4025012E16	3796	3.57932620375525
585	512464957264957	1.440364E16	4042.415	3.60664089674936
585	512464957264957	1.2273858E16	3899.244	3.59098041255089
585	512464957264957	1.3204652E16	4266.11	3.6300320493734
585	512464957264957	1.3488623E16	4142.067	3.61721711954414
587	510718909710392	1.3535951E16	3733.688	3.57213802396667
587	510718909710392	1.3630608E16	4641.244	3.66663440079741
587	510718909710392	1.3062666E16	4178.494	3.62101978288975
587	510718909710392	1.2368515E16	3480.867	3.54168742969923
589	508984719864177	1.3125771E16	4573.793	3.66027650548454
589	508984719864177	1.2873352E16	2496.844	3.39739140896905
589	508984719864177	1.358328E16	4341.523	3.63764210611803
589	508984719864177	1.3599056E16	2919.154	3.46525700680234
