# Supplementary material for: Virus lasers for biological detection
Source: Nat Commun. 2019 Aug 9;10:3594. doi: 10.1038/s41467-019-11604-z (PMC6689004; doi:10.1038/s41467-019-11604-z)
Supplement: Supplementary file 5 — Source Data [file 41467_2019_11604_MOESM5_ESM.zip › s_fig_7a_low_pump.csv]

Emission wavelength	Emission frequency	Spectral irradiance	Spectral radiance	Log10(Spectral radiance)
nm	Hz	hw	hw	hw
504	594825396825397	255219916000000	0	--
504	594825396825397	258736149000000	0	--
504	594825396825397	257271052000000	22.544116	1.35303321041886
504	594825396825397	255512935000000	11.214359	1.04977445484999
504.799988	593882739949669	228555149000000	5.875663	0.769056878772831
504.799988	593882739949669	258443130000000	0	--
504.799988	593882739949669	243792159000000	5.180814	0.714398000659315
504.799988	593882739949669	254340858000000	0	--
505.600006	592943030938176	258443130000000	7.175764	0.855868146983759
505.600006	592943030938176	250531605000000	0	--
505.600006	592943030938176	241741023000000	0	--
505.600006	592943030938176	259029168000000	0	--
506.399994	592006326129617	246429333000000	0	--
506.399994	592006326129617	232950440000000	0	--
506.399994	592006326129617	252289722000000	0	--
506.399994	592006326129617	256391994000000	0	--
507.200012	591072541220681	265182576000000	0	--
507.200012	591072541220681	251117644000000	0	--
507.200012	591072541220681	252875761000000	14.302807	1.15542127837268
507.200012	591072541220681	256978032000000	10.766388	1.03207002690291
508	590141732283465	250238586000000	0	--
508	590141732283465	248480469000000	16.425477	1.21551799043638
508	590141732283465	263717479000000	0	--
508	590141732283465	251410663000000	0	--
508.799988	589213850374541	242620081000000	0	--
508.799988	589213850374541	264596537000000	0	--
508.799988	589213850374541	240275925000000	0	--
508.799988	589213850374541	261959363000000	0	--
509.600006	588288847076662	251410663000000	0	--
509.600006	588288847076662	251410663000000	0	--
509.600006	588288847076662	254926897000000	8.073251	0.907048455050046
509.600006	588288847076662	234708556000000	0	--
510.399994	587366778064657	245550275000000	0	--
510.399994	587366778064657	261959363000000	11.243085	1.05088549403069
510.399994	587366778064657	248773489000000	0	--
510.399994	587366778064657	227383071000000	15.153807	1.18052175174218
511.200012	586447560568524	252289722000000	0	--
511.200012	586447560568524	245550275000000	0	--
511.200012	586447560568524	260201246000000	18.901621	1.27649905079585
511.200012	586447560568524	261666343000000	0	--
512	585531250000000	254340858000000	0	--
512	585531250000000	264010499000000	7.696588	0.886298239305287
512	585531250000000	233536479000000	0	--
512	585531250000000	260494266000000	13.533621	1.13141401019139
512.799988	584617798391992	234415537000000	0	--
512.799988	584617798391992	227676090000000	17.400845	1.24057033850827
512.799988	584617798391992	261080304000000	31.826982	1.50279545851142
512.799988	584617798391992	264010499000000	7.077406	0.849874109905399
513.599976	583707192385071	259029168000000	0	--
513.599976	583707192385071	245257256000000	22.022738	1.34287131210941
513.599976	583707192385071	236466673000000	0	--
513.599976	583707192385071	242327061000000	0	--
514	583252918287938	254047838000000	27.275239	1.43576856479389
514	583252918287938	239103848000000	12.406661	1.09365491571378
514	583252918287938	258736149000000	29.264254	1.46633745762112
514	583252918287938	243206120000000	14.135954	1.15032512325743
514.400024	582799350724758	248480469000000	0	--
514.400024	582799350724758	268991829000000	29.028764	1.46282854463611
514.400024	582799350724758	237638751000000	11.737126	1.06956176683123
514.400024	582799350724758	229727226000000	0	--
514.799988	582346555921054	228848168000000	15.074925	1.17825516013775
514.799988	582346555921054	251703683000000	10.514377	1.02178354487989
514.799988	582346555921054	248773489000000	0	--
514.799988	582346555921054	265475596000000	9.808235	0.991590862759637
515.200012	581894396384447	273973159000000	30.830434	1.48897963833269
515.200012	581894396384447	239103848000000	0	--
515.200012	581894396384447	247015372000000	5.903059	0.771077123937167
515.200012	581894396384447	263424460000000	10.087022	1.00376296803437
515.599976	581443006118371	228262129000000	23.113379	1.36386344066655
515.599976	581443006118371	245843294000000	30.128337	1.47897516049328
515.599976	581443006118371	252582741000000	19.744728	1.29545115534718
515.599976	581443006118371	240568945000000	9.199864	0.963781407292718
516	580992248062016	259322188000000	21.060157	1.32346160445533
516	580992248062016	238224789000000	0	--
516	580992248062016	242327061000000	26.074503	1.41621603919197
516	580992248062016	253461799000000	51.866933	1.7148905680137
516.400024	580542188355901	235587615000000	72.984195	1.86322882221021
516.400024	580542188355901	252289722000000	39.954759	1.60156851542338
516.400024	580542188355901	232657420000000	23.874509	1.37793444870465
516.400024	580542188355901	223280799000000	47.439769	1.6761425656372
516.799988	580092892726615	269284848000000	14.932762	1.17414014331906
516.799988	580092892726615	247015372000000	44.174866	1.6451752407923
516.799988	580092892726615	273680139000000	92.56259	1.96643549813655
516.799988	580092892726615	248773489000000	0	--
517.200012	579644224756901	238224789000000	72.819951	1.86225038236452
517.200012	579644224756901	260201246000000	58.484112	1.7670379001353
517.200012	579644224756901	241741023000000	89.209103	1.9504091725483
517.200012	579644224756901	252875761000000	20.663768	1.31520951720294
517.599976	579196317427959	250824625000000	54.324474	1.73499552993037
517.599976	579196317427959	243499139000000	83.560115	1.9219990290085
517.599976	579196317427959	248480469000000	23.560769	1.37218946128511
517.599976	579196317427959	247601411000000	88.192224	1.94543029462426
518	578749034749035	239982906000000	70.671995	1.84924735118825
518	578749034749035	247894430000000	36.864242	1.56660530839776
518	578749034749035	228555149000000	76.458745	1.8834271651969
518	578749034749035	241741023000000	88.752984	1.94818296356317
518.400024	578302442362541	251996702000000	106.853399	2.02878834160037
518.400024	578302442362541	261373324000000	104.894056	2.02075087885571
518.400024	578302442362541	242620081000000	129.574636	2.1125199974968
518.400024	578302442362541	234122518000000	44.021582	1.64366564570313
518.799988	577856605501695	251996702000000	151.2573	2.17971634380856
518.799988	577856605501695	234415537000000	67.519678	1.8294303624808
518.799988	577856605501695	238810828000000	143.308902	2.15627316855086
518.799988	577856605501695	232071382000000	118.245132	2.07278327043263
519.200012	577411388811755	238810828000000	92.605128	1.96663503636272
519.200012	577411388811755	244378197000000	193.854718	2.28747637525002
519.200012	577411388811755	263717479000000	136.227932	2.13426616388918
519.200012	577411388811755	240861964000000	93.003043	1.9684971586237
519.599976	576966924263291	247894430000000	84.989251	1.92936400187217
519.599976	576966924263291	239396867000000	100.155976	2.00067686742285
519.599976	576966924263291	246136314000000	104.256012	2.01810110828025
519.599976	576966924263291	254047838000000	90.926591	1.95869090891812
520	576523076923077	222108721000000	100.474531	2.00205598764748
520	576523076923077	235587615000000	120.796519	2.08205441937722
520	576523076923077	244378197000000	167.744472	2.22464821695159
520	576523076923077	246722353000000	99.190105	1.99646834999452
520.400024	576079911940973	260494266000000	120.176149	2.07981828309504
520.400024	576079911940973	248187450000000	61.931213	1.79190958629162
520.400024	576079911940973	237931770000000	158.504527	2.20004167048464
520.400024	576079911940973	266354654000000	138.35409	2.14099200220611
520.799988	575637494062308	234708556000000	183.970201	2.26474748285015
520.799988	575637494062308	286866013000000	66.71937	1.82425193680811
520.799988	575637494062308	251117644000000	79.295203	1.89924691526661
520.799988	575637494062308	252875761000000	202.936721	2.30736063887528
521.200012	575195688982448	243206120000000	131.997301	2.12056505110895
521.200012	575195688982448	249652547000000	134.367547	2.12829438880171
521.200012	575195688982448	268405790000000	104.817271	2.02043284831573
521.200012	575195688982448	237638751000000	117.000558	2.06818793299183
521.599976	574754627672759	242913100000000	172.717966	2.23733751492033
521.599976	574754627672759	228848168000000	101.898289	2.00816689171892
521.599976	574754627672759	239396867000000	187.964509	2.27407585457996
521.599976	574754627672759	220936644000000	68.422249	1.83519734509367
522	574314176245211	241741023000000	154.518337	2.1889800254137
522	574314176245211	247308392000000	87.424668	1.94163399172716
522	574314176245211	263717479000000	156.574548	2.19472116665219
522	574314176245211	246429333000000	131.682771	2.11952895682132
522.400024	573874399362585	267819751000000	71.538399	1.8545392165895
522.400024	573874399362585	254633877000000	0	--
522.400024	573874399362585	245550275000000	52.157109	1.71731351101867
522.400024	573874399362585	243792159000000	143.447006	2.15669148816063
522.799988	573435361287728	228848168000000	98.26117	1.99238193099276
522.799988	573435361287728	246136314000000	70.052428	1.84542319242305
522.799988	573435361287728	230020246000000	115.247275	2.06163066537228
522.799988	573435361287728	244378197000000	121.502953	2.08458683312791
523.200012	572996928753893	248773489000000	93.938443	1.97284335761312
523.200012	572996928753893	236466673000000	63.751806	1.80449249223893
523.200012	572996928753893	246722353000000	101.404696	2.00605806742003
523.200012	572996928753893	265768615000000	108.774244	2.03652607355272
523.599976	572559231744503	258443130000000	99.329943	1.99708018625405
523.599976	572559231744503	251410663000000	40.603412	1.60856252989518
523.599976	572559231744503	249066508000000	82.035079	1.91399960065727
523.599976	572559231744503	250531605000000	15.880805	1.20087251309089
524	572122137404580	237345731000000	36.707793	1.56475827399637
524	572122137404580	257857091000000	67.439965	1.82891733622655
524	572122137404580	244671217000000	59.743938	1.77629384557482
524	572122137404580	230899304000000	130.366956	2.11516752509642
524.400024	571685709915223	240568945000000	72.800503	1.86213437999119
524.400024	571685709915223	230606285000000	30.145631	1.47922437882834
524.400024	571685709915223	245550275000000	25.425642	1.40527192771228
524.400024	571685709915223	272508062000000	129.23651	2.11138522148885
524.799988	571250013062119	254047838000000	73.639837	1.8671128185327
524.799988	571250013062119	248480469000000	102.167992	2.00931485788244
524.799988	571250013062119	254926897000000	38.827675	1.58914138578423
524.799988	571250013062119	235587615000000	41.04373	1.61324682200647
525.200012	570814914604381	242913100000000	35.012639	1.54422484598195
525.200012	570814914604381	241154984000000	91.613743	1.9619606271763
525.200012	570814914604381	261959363000000	90.900397	1.9585657799715
525.200012	570814914604381	236466673000000	57.179316	1.75723895586278
525.599976	570380543548579	254340858000000	108.351596	2.03483531278448
525.599976	570380543548579	252582741000000	64.327338	1.80839557975679
525.599976	570380543548579	253168780000000	52.402121	1.71934886560881
525.599976	570380543548579	246722353000000	33.415027	1.52394181637835
526	569946768060837	231192323000000	18.603591	1.26959678297904
526	569946768060837	276903353000000	38.924613	1.5902243033776
526	569946768060837	261373324000000	76.11568	1.88147413161969
526	569946768060837	252289722000000	61.076162	1.7858717383616
526.400024	569513651845882	248480469000000	0	--
526.400024	569513651845882	263424460000000	91.239638	1.96018355351261
526.400024	569513651845882	240568945000000	66.37424	1.82199956134834
526.400024	569513651845882	237638751000000	0	--
526.799988	569081258217493	260201246000000	70.929653	1.85082783521081
526.799988	569081258217493	245550275000000	24.597992	1.39089965592805
526.799988	569081258217493	208336809000000	12.127723	1.08377926901478
526.799988	569081258217493	241154984000000	51.80622	1.71438190548862
527.200012	568649455948798	254633877000000	49.857219	1.69772805020791
527.200012	568649455948798	234122518000000	38.948172	1.59048707923726
527.200012	568649455948798	231778362000000	23.520529	1.37144708522712
527.200012	568649455948798	251117644000000	44.007095	1.64352270082583
527.599976	568218373080442	253461799000000	27.651472	1.44171825551273
527.599976	568218373080442	245843294000000	0	--
527.599976	568218373080442	264010499000000	71.60051	1.85491611573519
527.599976	568218373080442	244964236000000	58.843426	1.76969795041817
528	567787878787879	245843294000000	21.701856	1.33649687744713
528	567787878787879	251410663000000	20.144472	1.30415588872655
528	567787878787879	271922023000000	23.608957	1.37307680117656
528	567787878787879	240275925000000	97.187499	1.98761040623831
528.400024	567358036304707	248480469000000	11.185363	1.0486500828751
528.400024	567358036304707	240861964000000	10.721732	1.03026494741682
528.400024	567358036304707	262545401000000	0	--
528.400024	567358036304707	239982906000000	31.473635	1.49794690399602
528.799988	566928908477963	256391994000000	20.259649	1.30663191690365
528.799988	566928908477963	259322188000000	0	--
528.799988	566928908477963	232950440000000	35.863638	1.55465434220293
528.799988	566928908477963	259908227000000	24.152665	1.38296505769368
529.200012	566500365083136	242034042000000	0	--
529.200012	566500365083136	234122518000000	16.916585	1.22831269526648
529.200012	566500365083136	222694760000000	21.702591	1.33651158591441
529.200012	566500365083136	250238586000000	22.604945	1.35420345469146
529.599976	566072533205704	242034042000000	0	--
529.599976	566072533205704	234708556000000	66.430977	1.82237063965499
529.599976	566072533205704	269870887000000	6.490506	0.812278555728204
529.599976	566072533205704	240861964000000	0	--
530	565645283018868	267819751000000	29.559822	1.47070181454517
530	565645283018868	250238586000000	0	--
530	565645283018868	264596537000000	21.98878	1.34220113413723
530	565645283018868	244378197000000	0	--
530.400024	565218677290256	246722353000000	51.986309	1.71588898385334
530.400024	565218677290256	236759692000000	20.631917	1.31453958201305
530.400024	565218677290256	250531605000000	0	--
530.400024	565218677290256	269577868000000	39.429502	1.59582129190919
530.799988	564792778405263	239103848000000	27.620478	1.44123119020807
530.799988	564792778405263	245257256000000	0	--
530.799988	564792778405263	248187450000000	12.499216	1.0968827732039
530.799988	564792778405263	246136314000000	18.571255	1.26884125329057
531.200012	564367457130253	230313265000000	18.3126	1.26275000926567
531.200012	564367457130253	266940693000000	12.937735	1.11185825136342
531.200012	564367457130253	259322188000000	27.848187	1.44479692656449
531.200012	564367457130253	251117644000000	0	--
531.599976	563942839606148	257564071000000	9.395466	0.972918325278438
531.599976	563942839606148	262545401000000	27.378619	1.43741153818053
531.599976	563942839606148	254047838000000	0	--
531.599976	563942839606148	244378197000000	0	--
532	563518796992481	249945566000000	0	--
532	563518796992481	261373324000000	10.718627	1.03013915807013
532	563518796992481	250238586000000	16.476165	1.21685613253363
532	563518796992481	253168780000000	0	--
532.400024	563095391596000	235294595000000	71.090373	1.85181079290902
532.400024	563095391596000	250238586000000	13.534911	1.13145540437428
532.400024	563095391596000	275145237000000	0	--
532.400024	563095391596000	236759692000000	0	--
532.799988	562672685345481	242620081000000	0	--
532.799988	562672685345481	242034042000000	13.683159	1.13618637354552
532.799988	562672685345481	236173654000000	8.167574	0.912093077967931
532.799988	562672685345481	250824625000000	40.057875	1.60268790700818
533.200012	562250549986859	247015372000000	0	--
533.200012	562250549986859	267233712000000	0	--
533.200012	562250549986859	247601411000000	26.742113	1.42719571960454
533.200012	562250549986859	235294595000000	12.854182	1.10904444471365
534	561408239700375	254926897000000	0	--
534	561408239700375	248480469000000	15.910682	1.2016887957678
534	561408239700375	245843294000000	0	--
534	561408239700375	257564071000000	0	--
534.799988	560568449377003	254340858000000	14.76668	1.16928286364272
534.799988	560568449377003	256685013000000	32.148939	1.50716664463042
534.799988	560568449377003	223866838000000	0	--
534.799988	560568449377003	258736149000000	0	--
535.599976	559731167725071	233243459000000	23.526873	1.37156420813265
535.599976	559731167725071	247601411000000	11.927572	1.07655204682881
535.599976	559731167725071	264889557000000	26.630415	1.4253779344001
535.599976	559731167725071	259615207000000	31.778673	1.50213575816998
536.400024	558896321003893	248773489000000	0	--
536.400024	558896321003893	242034042000000	14.465774	1.160341675795
536.400024	558896321003893	225038916000000	0	--
536.400024	558896321003893	249066508000000	0	--
537.200012	558064023274817	265182576000000	14.525802	1.16214012003373
537.200012	558064023274817	249652547000000	20.937374	1.32092221082776
537.200012	558064023274817	257564071000000	40.448597	1.60690346227152
537.200012	558064023274817	243792159000000	15.87103	1.2006051125646
538	557234200743494	245843294000000	0	--
538	557234200743494	247894430000000	17.029133	1.23119253739884
538	557234200743494	239689887000000	0	--
538	557234200743494	258736149000000	21.166979	1.32565887893337
538.799988	556406842384711	246722353000000	0	--
538.799988	556406842384711	238810828000000	17.621436	1.24604129689466
538.799988	556406842384711	211267003000000	18.898486	1.27642701326411
538.799988	556406842384711	229141187000000	0	--
539.599976	555581937238633	228848168000000	17.058138	1.23193162352209
539.599976	555581937238633	265475596000000	8.966683	0.952631816376063
539.599976	555581937238633	277489392000000	0	--
539.599976	555581937238633	239103848000000	0	--
540.400024	554759412816014	247308392000000	40.302176	1.60532849525476
540.400024	554759412816014	263424460000000	21.68031	1.33606548775227
540.400024	554759412816014	226504013000000	0	--
540.400024	554759412816014	253461799000000	0	--
541.200012	553939381656924	228848168000000	0	--
541.200012	553939381656924	273094101000000	0	--
541.200012	553939381656924	250824625000000	0	--
541.200012	553939381656924	254340858000000	0	--
542	553121771217712	261959363000000	0	--
542	553121771217712	270456926000000	0	--
542	553121771217712	269284848000000	0	--
542	553121771217712	259029168000000	14.976404	1.17540754697924
542.799988	552306570795282	254633877000000	0	--
542.799988	552306570795282	238810828000000	18.864221	1.27563887567077
542.799988	552306570795282	245843294000000	0	--
542.799988	552306570795282	249066508000000	0	--
543.599976	551493769749541	232364401000000	0	--
543.599976	551493769749541	249066508000000	0	--
543.599976	551493769749541	243792159000000	0	--
543.599976	551493769749541	255512935000000	27.709747	1.44263256053483
544.400024	550683296810435	254926897000000	14.761454	1.16912913750573
544.400024	550683296810435	255512935000000	0	--
544.400024	550683296810435	245843294000000	0	--
544.400024	550683296810435	242327061000000	11.534169	1.0619863104553
545.200012	549875263025489	238810828000000	0	--
545.200012	549875263025489	243206120000000	0	--
545.200012	549875263025489	239396867000000	0	--
545.200012	549875263025489	237345731000000	0	--
546	549069597069597	263131440000000	0	--
546	549069597069597	256098974000000	0	--
546	549069597069597	238224789000000	0	--
546	549069597069597	256685013000000	26.955794	1.43065212877233
547	548065813528336	247894430000000	0	--
547	548065813528336	251117644000000	22.119276	1.34477090769818
547	548065813528336	245843294000000	0	--
547	548065813528336	251117644000000	0	--
549	546069216757741	232071382000000	0	--
549	546069216757741	248773489000000	0	--
549	546069216757741	241448003000000	0	--
549	546069216757741	241448003000000	17.304741	1.23816510359475
551	544087114337568	243206120000000	0	--
551	544087114337568	239689887000000	0	--
551	544087114337568	262838421000000	0	--
551	544087114337568	248773489000000	0	--
553	542119349005425	235587615000000	0	--
553	542119349005425	231192323000000	0	--
553	542119349005425	254926897000000	0	--
553	542119349005425	228848168000000	0	--
555	540165765765766	233243459000000	0	--
555	540165765765766	240275925000000	0	--
555	540165765765766	233536479000000	0	--
555	540165765765766	254340858000000	0	--
557	538226211849192	246136314000000	0	--
557	538226211849192	246136314000000	0	--
557	538226211849192	264010499000000	0	--
557	538226211849192	250824625000000	0	--
559	536300536672630	259322188000000	0	--
559	536300536672630	239396867000000	0	--
559	536300536672630	236466673000000	0	--
559	536300536672630	244378197000000	0	--
561	534388591800357	258443130000000	0	--
561	534388591800357	244378197000000	0	--
561	534388591800357	247015372000000	0	--
561	534388591800357	244085178000000	0	--
563	532490230905861	232657420000000	0	--
563	532490230905861	259322188000000	0	--
563	532490230905861	258150110000000	0	--
563	532490230905861	239103848000000	0	--
565	530605309734513	250824625000000	0	--
565	530605309734513	253168780000000	0	--
565	530605309734513	252875761000000	0	--
565	530605309734513	237638751000000	0	--
567	528733686067019	249945566000000	0	--
567	528733686067019	247894430000000	0	--
567	528733686067019	239396867000000	0	--
567	528733686067019	241448003000000	0	--
569	526875219683656	244964236000000	13.233908	1.12168811117268
569	526875219683656	254340858000000	0	--
569	526875219683656	244085178000000	0	--
569	526875219683656	251410663000000	0	--
571	525029772329247	244964236000000	0	--
571	525029772329247	237345731000000	0	--
571	525029772329247	235587615000000	0	--
571	525029772329247	256978032000000	0	--
573	523197207678883	254340858000000	0	--
573	523197207678883	245550275000000	0	--
573	523197207678883	251703683000000	0	--
573	523197207678883	266647673000000	0	--
575	521377391304348	254633877000000	0	--
575	521377391304348	261959363000000	0	--
575	521377391304348	240568945000000	0	--
575	521377391304348	249945566000000	0	--
577	519570190641248	250238586000000	0	--
577	519570190641248	231778362000000	0	--
577	519570190641248	255512935000000	37.859033	1.57816951696726
577	519570190641248	247894430000000	18.755074	1.27311878204197
579	517775474956822	241154984000000	32.799484	1.51586701146426
579	517775474956822	256978032000000	0	--
579	517775474956822	240568945000000	0	--
579	517775474956822	254926897000000	23.217419	1.36581393907355
581	515993115318417	228262129000000	0	--
581	515993115318417	234122518000000	0	--
581	515993115318417	246136314000000	0	--
581	515993115318417	247601411000000	0	--
583	514222984562607	241154984000000	0	--
583	514222984562607	238224789000000	0	--
583	514222984562607	254047838000000	0	--
583	514222984562607	245843294000000	0	--
585	512464957264957	250531605000000	0	--
585	512464957264957	238810828000000	0	--
585	512464957264957	238224789000000	0	--
585	512464957264957	259029168000000	0	--
587	510718909710392	226504013000000	0	--
587	510718909710392	251996702000000	0	--
587	510718909710392	251996702000000	0	--
587	510718909710392	264889557000000	0	--
589	508984719864177	229434207000000	0	--
589	508984719864177	259615207000000	0	--
589	508984719864177	258443130000000	0	--
589	508984719864177	246136314000000	0	--
