# Supplementary material for: Virus lasers for biological detection
Source: Nat Commun. 2019 Aug 9;10:3594. doi: 10.1038/s41467-019-11604-z (PMC6689004; doi:10.1038/s41467-019-11604-z)
Supplement: Supplementary file 5 — Source Data [file 41467_2019_11604_MOESM5_ESM.zip › s_fig_7b_high_pump.csv]

Emission wavelength	Emission frequency	Spectral irradiance	Spectral radiance	Log10(Spectral radiance)
nm	Hz	hw	hw	hw
504	594825396825397	1.3227608E16	10363.53	4.01550770892253
504	594825396825397	1.4051363E16	17897.728	4.25279790362297
504	594825396825397	1.4479082E16	11828.976	4.07294715064671
504	594825396825397	1.3924632E16	11291.223	4.05274098474031
504.799988	593882739949669	1.4067205E16	10425.881	4.01811276362397
504.799988	593882739949669	1.3671169E16	7201.691	3.85743448333993
504.799988	593882739949669	1.3877107E16	11746.816	4.06992016609558
504.799988	593882739949669	1.335434E16	13296.104	4.12372440343533
505.600006	592943030938176	1.4114729E16	12163.895	4.08507266261338
505.600006	592943030938176	1.335434E16	10119.058	4.00514008518723
505.600006	592943030938176	1.357612E16	16355.111	4.21365349597087
505.600006	592943030938176	1.3370181E16	10536.877	4.02271191043605
506.399994	592006326129617	1.3639486E16	13416.294	4.12763256668052
506.399994	592006326129617	1.44474E16	16965.306	4.22956169733881
506.399994	592006326129617	1.3481071E16	8753.469	3.94218019804996
506.399994	592006326129617	1.3180084E16	12960.509	4.11262205798137
507.200012	591072541220681	1.3544437E16	17455.79	4.24193950854274
507.200012	591072541220681	1.3449388E16	18095.438	4.25756909966753
507.200012	591072541220681	1.2736523E16	15127.999	4.17978148712899
507.200012	591072541220681	1.3037511E16	12270.65	4.08886756875279
508	590141732283465	1.478007E16	19216.905	4.28368344318389
508	590141732283465	1.4653338E16	18890.146	4.27623531455229
508	590141732283465	1.2894938E16	12146.734	4.08445952102483
508	590141732283465	1.401968E16	23293.421	4.36723327609658
508.799988	589213850374541	1.3750376E16	15940.284	4.20249605473476
508.799988	589213850374541	1.2166231E16	13576.479	4.13278715218727
508.799988	589213850374541	1.3782059E16	22208.999	4.34652898454698
508.799988	589213850374541	1.3180084E16	21394.838	4.33030900238936
509.600006	588288847076662	1.3275132E16	23698.949	4.37472908636363
509.600006	588288847076662	1.3639486E16	15466.056	4.1893795783525
509.600006	588288847076662	1.3512754E16	20058.245	4.30229293166752
509.600006	588288847076662	1.4162253E16	26393.697	4.42150022668257
510.399994	587366778064657	1.2989986E16	20038.952	4.30187500499369
510.399994	587366778064657	1.3227608E16	16930.007	4.22865713767543
510.399994	587366778064657	1.4589973E16	38469.474	4.58511624816127
510.399994	587366778064657	1.4114729E16	25059.227	4.3989676702171
511.200012	586447560568524	1.3877107E16	32134.946	4.50697757445268
511.200012	586447560568524	1.3338498E16	25092.155	4.39953796161027
511.200012	586447560568524	1.3227608E16	29290.943	4.46673335369266
511.200012	586447560568524	1.3877107E16	31348.517	4.49621700054311
512	585531250000000	1.3829583E16	44495.465	4.64831574972611
512	585531250000000	1.3116718E16	51189.254	4.70917880046167
512	585531250000000	1.2989986E16	39692.433	4.59870772037579
512	585531250000000	1.2784048E16	33058.632	4.51928487805746
512.799988	584617798391992	1.4368192E16	126035.633	5.10049334692295
512.799988	584617798391992	1.2910779E16	111279.888	5.04641667987933
512.799988	584617798391992	1.3544437E16	127712.767	5.10623431433861
512.799988	584617798391992	1.3892949E16	127037.826	5.10393305305939
513.599976	583707192385071	1.3623644E16	71017.489	4.85136531267522
513.599976	583707192385071	1.37979E16	222398.94	5.34713271297635
513.599976	583707192385071	1.4162253E16	309725.315	5.49097670330803
513.599976	583707192385071	1.4273144E16	431598.588	5.63508001519342
514	583252918287938	1.4146412E16	408227.039	5.61090176691506
514	583252918287938	1.2879096E16	595529.603	5.77490335456775
514	583252918287938	1.3401864E16	552093.778	5.74201285274511
514	583252918287938	1.3639486E16	374781.518	5.57377816591765
514.400024	582799350724758	1.3766217E16	558269.61	5.74684398721183
514.400024	582799350724758	1.3021669E16	247097.149	5.39286773455339
514.400024	582799350724758	1.401968E16	557178.351	5.74599423369612
514.400024	582799350724758	1.3560278E16	399345.279	5.6013485546346
514.799988	582346555921054	1.390879E16	732588.335	5.86485999911495
514.799988	582346555921054	1.3623644E16	781054.989	5.8926816108025
514.799988	582346555921054	1.1928609E16	626692.086	5.79705421037217
514.799988	582346555921054	1.3433547E16	775656.747	5.88966957452662
515.200012	581894396384447	1.4510765E16	1565544	6.19466527807792
515.200012	581894396384447	1.3829583E16	1631594	6.21261209957979
515.200012	581894396384447	1.3892949E16	1148779	6.06023648794673
515.200012	581894396384447	1.4336509E16	900019.244	5.95425179552117
515.599976	581443006118371	1.3306815E16	3864780	6.58712477703691
515.599976	581443006118371	1.4510765E16	3590759	6.555186257679
515.599976	581443006118371	1.3591961E16	1881400	6.27448113968892
515.599976	581443006118371	1.3132559E16	2613420	6.41720921034909
516	580992248062016	1.3021669E16	5614408	6.7493039697003
516	580992248062016	1.3702852E16	6200936	6.79245724900696
516	580992248062016	1.2926621E16	3487480	6.54251172569684
516	580992248062016	1.3449388E16	3458703	6.53891327060095
516.400024	580542188355901	1.2863255E16	7868071	6.8958682702571
516.400024	580542188355901	1.3560278E16	6511835	6.81370338765858
516.400024	580542188355901	1.3195925E16	9881212	6.99481021712099
516.400024	580542188355901	1.3987998E16	8463889	6.92756995915666
516.799988	580092892726615	1.3100877E16	10978870	7.04055764266243
516.799988	580092892726615	1.3195925E16	19125746	7.28161838381859
516.799988	580092892726615	1.3845425E16	8473353	6.92805529949772
516.799988	580092892726615	1.3370181E16	13773075	7.13903091240237
517.200012	579644224756901	1.3782059E16	17478645	7.24250776171758
517.200012	579644224756901	1.4653338E16	17614817	7.24587813566356
517.200012	579644224756901	1.4162253E16	21441739	7.33126000525007
517.200012	579644224756901	1.4162253E16	16671261	7.22196845073559
517.599976	579196317427959	1.3306815E16	26258467	7.419269367874
517.599976	579196317427959	1.3813742E16	25772446	7.41115563833716
517.599976	579196317427959	1.2879096E16	19472974	7.2894322839882
517.599976	579196317427959	1.3306815E16	18871616	7.2758090909351
518	578749034749035	1.5128582E16	36498093	7.56227017346434
518	578749034749035	1.3481071E16	26683650	7.42624523553078
518	578749034749035	1.3211767E16	25004369	7.39801589934456
518	578749034749035	1.4320668E16	28333700	7.45230329123979
518.400024	578302442362541	1.3782059E16	25911603	7.41349428108771
518.400024	578302442362541	1.3782059E16	39734056	7.59916289952578
518.400024	578302442362541	1.3132559E16	36657029	7.56415726310322
518.400024	578302442362541	1.1849402E16	24825517	7.39489830159478
518.799988	577856605501695	1.3386023E16	47145778	7.67344280686336
518.799988	577856605501695	1.3338498E16	41959962	7.62283508621366
518.799988	577856605501695	1.4083046E16	74527455	7.87231629098299
518.799988	577856605501695	1.4621655E16	68522641	7.83583409319632
519.200012	577411388811755	1.3132559E16	38912209	7.59008588588673
519.200012	577411388811755	1.2958304E16	63182826	7.80059904684229
519.200012	577411388811755	1.3766217E16	36143314	7.55802797074644
519.200012	577411388811755	1.1881085E16	39496183	7.59655512645844
519.599976	576966924263291	1.2498902E16	36162203	7.55825487981219
519.599976	576966924263291	1.5081057E16	65530106	7.81644087046152
519.599976	576966924263291	1.3259291E16	62529273	7.79608337936156
519.599976	576966924263291	1.4431558E16	65054681	7.81327855161749
520	576523076923077	1.3702852E16	37957140	7.57929348170543
520	576523076923077	1.3813742E16	43523565	7.63872446105634
520	576523076923077	1.4130571E16	49135581	7.691396095701
520	576523076923077	1.4114729E16	73148255	7.86420397020282
520.400024	576079911940973	1.3211767E16	45229852	7.65542516666061
520.400024	576079911940973	1.3195925E16	61460436	7.78859563681399
520.400024	576079911940973	1.2197914E16	35876033	7.55480441482194
520.400024	576079911940973	1.3924632E16	66931490	7.8256304931878
520.799988	575637494062308	1.5746398E16	50687164	7.70489799267129
520.799988	575637494062308	1.390879E16	39769190	7.59954674557203
520.799988	575637494062308	1.2784048E16	45319990	7.65628980536291
520.799988	575637494062308	1.3892949E16	82891391	7.91850942759076
521.200012	575195688982448	1.4051363E16	69316716	7.84083797907271
521.200012	575195688982448	1.3195925E16	60214611	7.77970188505769
521.200012	575195688982448	1.3623644E16	65167039	7.81402798837054
521.200012	575195688982448	1.3956315E16	33989143	7.53134021444881
521.599976	574754627672759	1.2435536E16	46703874	7.66935290598458
521.599976	574754627672759	1.281573E16	42558423	7.62898552682724
521.599976	574754627672759	1.3401864E16	54901586	7.7395848905539
521.599976	574754627672759	1.3512754E16	77912060	7.89160468727549
522	574314176245211	1.4399875E16	44798570	7.65126415125214
522	574314176245211	1.248306E16	66603596	7.82349767783091
522	574314176245211	1.3639486E16	51717936	7.713641184389
522	574314176245211	1.3100877E16	55673545	7.74564887578729
522.400024	573874399362585	1.3053352E16	49824016	7.69743873035316
522.400024	573874399362585	1.3623644E16	48154714	7.68263880784639
522.400024	573874399362585	1.2910779E16	25082965	7.39937887215185
522.400024	573874399362585	1.3195925E16	35758226	7.55337596489117
522.799988	573435361287728	1.4209778E16	49444853	7.69412109006793
522.799988	573435361287728	1.3782059E16	54141733	7.7335321528067
522.799988	573435361287728	1.4146412E16	36780442	7.56561694396154
522.799988	573435361287728	1.4241461E16	58726736	7.76883586366296
523.200012	572996928753893	1.4257302E16	53147016	7.72547888558341
523.200012	572996928753893	1.3782059E16	36427220	7.56142602864712
523.200012	572996928753893	1.3481071E16	37584327	7.57500677800095
523.200012	572996928753893	1.4257302E16	27590323	7.44075678479584
523.599976	572559231744503	1.4320668E16	36084307	7.55731836907772
523.599976	572559231744503	1.3829583E16	30223399	7.48034330460705
523.599976	572559231744503	1.2974145E16	28139371	7.44931438541279
523.599976	572559231744503	1.3591961E16	27236643	7.43515357840892
524	572122137404580	1.2910779E16	22250081	7.34733159634118
524	572122137404580	1.2989986E16	26206250	7.41840487974764
524	572122137404580	1.4257302E16	30096166	7.47851117363045
524	572122137404580	1.3386023E16	21959053	7.3416136069191
524.400024	571685709915223	1.4178095E16	24535846	7.38980103712017
524.400024	571685709915223	1.3148401E16	18443248	7.26583740610276
524.400024	571685709915223	1.2847413E16	14712313	7.16768095581178
524.400024	571685709915223	1.4193936E16	18327546	7.26310431820792
524.799988	571250013062119	1.3211767E16	13623672	7.1342941791189
524.799988	571250013062119	1.3116718E16	5620283	6.74975818429575
524.799988	571250013062119	1.357612E16	15640948	7.19426307216959
524.799988	571250013062119	1.3512754E16	7026771	6.84675580026315
525.200012	570814914604381	1.357612E16	8212054	6.91445179649798
525.200012	570814914604381	1.3021669E16	8734989	6.94126236241084
525.200012	570814914604381	1.281573E16	6563159	6.81711292566271
525.200012	570814914604381	1.3956315E16	8901361	6.94945641446519
525.599976	570380543548579	1.3338498E16	9202171	6.963890299312
525.599976	570380543548579	1.2863255E16	11191674	7.04889505119221
525.599976	570380543548579	1.3053352E16	6868396	6.8368553266253
525.599976	570380543548579	1.2720682E16	11003263	7.0415214935904
526	569946768060837	1.3259291E16	6565153	6.81724485171742
526	569946768060837	1.4146412E16	6553747	6.81648967192205
526	569946768060837	1.3164242E16	5407591	6.73300383656519
526	569946768060837	1.3560278E16	2629748	6.41991413348861
526.400024	569513651845882	1.2546426E16	3314468	6.5204138304163
526.400024	569513651845882	1.2958304E16	2870398	6.45794211876183
526.400024	569513651845882	1.3623644E16	4583092	6.66115857526602
526.400024	569513651845882	1.4368192E16	5074520	6.70539496851427
526.799988	569081258217493	1.3132559E16	3009511	6.47849593504428
526.799988	569081258217493	1.4415717E16	3040023	6.48287686937694
526.799988	569081258217493	1.357612E16	3148263	6.49807100535087
526.799988	569081258217493	1.3021669E16	2514428	6.40043920422404
527.200012	568649455948798	1.3544437E16	2020109	6.30537480351661
527.200012	568649455948798	1.346523E16	1788602	6.25251371204105
527.200012	568649455948798	1.3702852E16	2727089	6.43569931160432
527.200012	568649455948798	1.3734534E16	1914453	6.28204470884448
527.599976	568218373080442	1.3306815E16	1531218	6.18503702574542
527.599976	568218373080442	1.4621655E16	1334540	6.12533159537263
527.599976	568218373080442	1.3132559E16	970370.76	5.98693770154156
527.599976	568218373080442	1.3100877E16	1293586	6.11179530671618
528	567787878787879	1.4035522E16	1151316	6.06119454015536
528	567787878787879	1.2688999E16	840106.24	5.92433421050025
528	567787878787879	1.3180084E16	1081066	6.03385220881069
528	567787878787879	1.3972156E16	1099454	6.04117706365217
528.400024	567358036304707	1.3100877E16	717045.499	5.85554671401885
528.400024	567358036304707	1.3639486E16	632699.846	5.8011977287513
528.400024	567358036304707	1.3987998E16	397591.408	5.59943699066867
528.400024	567358036304707	1.3195925E16	515447.797	5.71218468780993
528.799988	566928908477963	1.2736523E16	691549.235	5.83982310523728
528.799988	566928908477963	1.3718693E16	613573.442	5.78786655328371
528.799988	566928908477963	1.4003839E16	624452.183	5.79549918817962
528.799988	566928908477963	1.3132559E16	599551.874	5.77782676477819
529.200012	566500365083136	1.4463241E16	694565.031	5.84171291426695
529.200012	566500365083136	1.3370181E16	386282.611	5.58690515826979
529.200012	566500365083136	1.346523E16	435025.63	5.63851484463204
529.200012	566500365083136	1.3940473E16	274960.641	5.43927053157621
529.599976	566072533205704	1.3195925E16	249330.071	5.39677466070108
529.599976	566072533205704	1.3766217E16	383379.577	5.58362897387213
529.599976	566072533205704	1.2958304E16	290030.782	5.46244409356549
529.599976	566072533205704	1.3100877E16	311441.434	5.49337639037891
530	565645283018868	1.37979E16	133995.811	5.12709122158853
530	565645283018868	1.2736523E16	323329.526	5.50964536558702
530	565645283018868	1.3560278E16	80920.309	4.90805753248654
530	565645283018868	1.3702852E16	205171.765	5.31211759450798
530.400024	565218677290256	1.3069194E16	122016.944	5.08642014358247
530.400024	565218677290256	1.3449388E16	175466.467	5.24419413169448
530.400024	565218677290256	1.2894938E16	127113.824	5.10419278391708
530.400024	565218677290256	1.4003839E16	189402.622	5.27738598687554
530.799988	564792778405263	1.4352351E16	173013.757	5.23808063695336
530.799988	564792778405263	1.2467219E16	72661.344	4.86130342664513
530.799988	564792778405263	1.3702852E16	175881.627	5.24522047442466
530.799988	564792778405263	1.3861266E16	122867.229	5.08943606382784
531.200012	564367457130253	1.346523E16	102476.588	5.01062465696457
531.200012	564367457130253	1.3180084E16	116457.569	5.06616772016231
531.200012	564367457130253	1.3512754E16	140167.949	5.14664871859674
531.200012	564367457130253	1.4510765E16	135556.248	5.13211953969141
531.599976	563942839606148	1.368701E16	187977.307	5.27410542352145
531.599976	563942839606148	1.3306815E16	84304.808	4.92585234364402
531.599976	563942839606148	1.4051363E16	130402.596	5.11528623723373
531.599976	563942839606148	1.2277121E16	81659.393	4.91200614735124
532	563518796992481	1.3338498E16	64291.551	4.80815390301482
532	563518796992481	1.4051363E16	95984.94	4.98220309774822
532	563518796992481	1.3940473E16	69457.068	4.84171644643376
532	563518796992481	1.270484E16	100606.028	5.00262400307285
532.400024	563095391596000	1.2530584E16	78275.844	4.89362775904292
532.400024	563095391596000	1.4178095E16	93384.953	4.97027690454363
532.400024	563095391596000	1.3116718E16	82452.166	4.91620206894951
532.400024	563095391596000	1.3987998E16	91351.334	4.9607148937204
532.799988	562672685345481	1.3972156E16	84826.406	4.92853106681973
532.799988	562672685345481	1.3544437E16	88349.625	4.94620471048368
532.799988	562672685345481	1.3164242E16	58111.349	4.7642609572914
532.799988	562672685345481	1.3861266E16	82752.995	4.917783720737
533.200012	562250549986859	1.4320668E16	49032.878	4.69048738504378
533.200012	562250549986859	1.3702852E16	66392.656	4.82212004269529
533.200012	562250549986859	1.2688999E16	55794.697	4.74659292343433
533.200012	562250549986859	1.3956315E16	81482.073	4.91106206943231
534	561408239700375	1.3021669E16	59429.44	4.77400163794699
534	561408239700375	1.248306E16	55100.52	4.74115569743736
534	561408239700375	1.3211767E16	75005.937	4.87509564078225
534	561408239700375	1.4083046E16	70098.126	4.84570640771362
534.799988	560568449377003	1.3386023E16	57522.258	4.75983592566573
534.799988	560568449377003	1.4067205E16	64773.831	4.81139958383724
534.799988	560568449377003	1.4067205E16	68492.542	4.83564328471021
534.799988	560568449377003	1.3861266E16	52447.43	4.7197242119926
535.599976	559731167725071	1.4098888E16	54449.897	4.73599706256059
535.599976	559731167725071	1.237217E16	39639.076	4.59812352238291
535.599976	559731167725071	1.248306E16	49914.329	4.69822523725306
535.599976	559731167725071	1.3417705E16	39145.888	4.59268614921133
536.400024	558896321003893	1.3449388E16	48833.005	4.68871344996021
536.400024	558896321003893	1.3433547E16	45898.931	4.66180257080507
536.400024	558896321003893	1.4589973E16	59868.98	4.77720185904522
536.400024	558896321003893	1.215039E16	27007.198	4.4314795284206
537.200012	558064023274817	1.3623644E16	33778.912	4.52864565707614
537.200012	558064023274817	1.3845425E16	39339.931	4.59483359385618
537.200012	558064023274817	1.3306815E16	31336.617	4.49605210963304
537.200012	558064023274817	1.3417705E16	33859.502	4.52968056628791
538	557234200743494	1.390879E16	35423.577	4.54929241323254
538	557234200743494	1.3164242E16	37277.012	4.57144109349098
538	557234200743494	1.37979E16	35471.851	4.54988385151428
538	557234200743494	1.4241461E16	24688.479	4.3924943348791
538.799988	556406842384711	1.4193936E16	28932.985	4.46139324188004
538.799988	556406842384711	1.4114729E16	36302.653	4.55993836446197
538.799988	556406842384711	1.2974145E16	16035.858	4.20509220185078
538.799988	556406842384711	1.3924632E16	51768.095	4.71406218379178
539.599976	555581937238633	1.2879096E16	35944.475	4.55563214474911
539.599976	555581937238633	1.3100877E16	20729.047	4.31657933623978
539.599976	555581937238633	1.3623644E16	28599.515	4.45635866828255
539.599976	555581937238633	1.2736523E16	20935.101	4.3208750604571
540.400024	554759412816014	1.4209778E16	30487.64	4.48412380761741
540.400024	554759412816014	1.401968E16	20694.437	4.31585361575155
540.400024	554759412816014	1.3655327E16	26800.624	4.42814490584229
540.400024	554759412816014	1.3021669E16	19454.751	4.28902567667057
541.200012	553939381656924	1.4003839E16	25021.054	4.39830560019124
541.200012	553939381656924	1.3766217E16	31746.147	4.50169102291365
541.200012	553939381656924	1.3306815E16	27789.039	4.44387352827383
541.200012	553939381656924	1.2989986E16	23500.901	4.37108451298778
542	553121771217712	1.4494924E16	22446.579	4.35115016116858
542	553121771217712	1.2356329E16	18176.64	4.25951360582093
542	553121771217712	1.3322657E16	19170.716	4.28263833348537
542	553121771217712	1.2894938E16	19810.49	4.29689521767203
542.799988	552306570795282	1.3370181E16	23383.425	4.36890812315004
542.799988	552306570795282	1.401968E16	21472.009	4.33187268052362
542.799988	552306570795282	1.3386023E16	19946.235	4.29986093144958
542.799988	552306570795282	1.3322657E16	14646.549	4.16573530886692
543.599976	551493769749541	1.3845425E16	15959.066	4.20300747079193
543.599976	551493769749541	1.2942462E16	20350.165	4.30856793485357
543.599976	551493769749541	1.3180084E16	11940.13	4.07700905526699
543.599976	551493769749541	1.37979E16	22911.519	4.36005388322908
544.400024	550683296810435	1.2102865E16	14107.125	4.14943851454404
544.400024	550683296810435	1.3861266E16	15672.214	4.1951303532052
544.400024	550683296810435	1.3481071E16	17006.644	4.23061862072141
544.400024	550683296810435	1.3671169E16	21212.094	4.32658354299823
545.200012	549875263025489	1.2166231E16	9313.17	3.96909753051726
545.200012	549875263025489	1.390879E16	16265.413	4.21126509505986
545.200012	549875263025489	1.3322657E16	17217.991	4.23598247647224
545.200012	549875263025489	1.3591961E16	24450.345	4.38828499149805
546	549069597069597	1.3591961E16	14837.852	4.17137103490077
546	549069597069597	1.3037511E16	14670.243	4.16643730761868
546	549069597069597	1.3766217E16	9933.5	3.99710229611563
546	549069597069597	1.2403853E16	17405.177	4.2406784441519
547	548065813528336	1.3085035E16	9142.258	3.96105347317682
547	548065813528336	1.4067205E16	11243.696	4.05090909491234
547	548065813528336	1.4178095E16	14436.892	4.15947370760124
547	548065813528336	1.4574131E16	17894.065	4.25270901058021
549	546069216757741	1.3877107E16	17068.743	4.23220153937692
549	546069216757741	1.3671169E16	8743.61	3.94169077810161
549	546069216757741	1.4051363E16	14290.657	4.15505219554503
549	546069216757741	1.3259291E16	8413.172	3.92495976778014
551	544087114337568	1.4637497E16	7037.021	3.84738884705845
551	544087114337568	1.2403853E16	6835.756	3.83478655233062
551	544087114337568	1.324345E16	9249.374	3.96611234057195
551	544087114337568	1.4320668E16	9571.187	3.98096580147408
553	542119349005425	1.3987998E16	8175.489	3.91251373853725
553	542119349005425	1.3591961E16	8404.927	3.92453394577848
553	542119349005425	1.4257302E16	5713.172	3.75687729906955
553	542119349005425	1.4273144E16	7219.288	3.85849436752548
555	540165765765766	1.3560278E16	5988.976	3.77735257271212
555	540165765765766	1.2419694E16	4394.633	3.64292261257705
555	540165765765766	1.3655327E16	5780.189	3.76194203916709
555	540165765765766	1.3987998E16	7815.374	3.89294976575249
557	538226211849192	1.3940473E16	6194.009	3.79197183205847
557	538226211849192	1.3180084E16	5828.568	3.76556186760821
557	538226211849192	1.4700863E16	8234.702	3.9156478874041
557	538226211849192	1.2071182E16	4714.381	3.67342467778763
559	536300536672630	1.3116718E16	7834.578	3.89401560869138
559	536300536672630	1.3449388E16	7072.817	3.84959242141931
559	536300536672630	1.368701E16	5829.955	3.76566520255882
559	536300536672630	1.3164242E16	4348.399	3.63832938719622
561	534388591800357	1.3528596E16	7309.41	3.86388232304741
561	534388591800357	1.4700863E16	4654.038	3.66782992495908
561	534388591800357	1.4162253E16	3450.257	3.53785144566019
561	534388591800357	1.3386023E16	4746.229	3.67634868858782
563	532490230905861	1.2673157E16	2162.627	3.33498162077485
563	532490230905861	1.3829583E16	4373.557	3.64083479100182
563	532490230905861	1.3037511E16	4465.023	3.64982370034603
563	532490230905861	1.3702852E16	4961.57	3.69561912295125
565	530605309734513	1.3481071E16	5089.034	3.7066353524184
565	530605309734513	1.4288985E16	6761.466	3.83004086852809
565	530605309734513	1.4273144E16	5981.974	3.77684452108563
565	530605309734513	1.3544437E16	5436.49	3.73531859351771
567	528733686067019	1.4051363E16	6881.186	3.83766329708224
567	528733686067019	1.3892949E16	5898.242	3.7707225873254
567	528733686067019	1.2578109E16	3213.849	3.50702546794465
567	528733686067019	1.4685021E16	5814.29	3.76449668932963
569	526875219683656	1.4051363E16	4917.276	3.69172458533165
569	526875219683656	1.335434E16	4751.746	3.67685321780087
569	526875219683656	1.3496913E16	3362.456	3.52665661001203
569	526875219683656	1.3750376E16	5372.543	3.73017990012216
571	525029772329247	1.3829583E16	5459.76	3.73717355241783
571	525029772329247	1.3195925E16	3421.336	3.53419572714628
571	525029772329247	1.3148401E16	4107.668	3.61359533473179
571	525029772329247	1.3496913E16	6015.555	3.77927570188669
573	523197207678883	1.3164242E16	3980.299	3.59991569749395
573	523197207678883	1.248306E16	2527.586	3.40270594119283
573	523197207678883	1.3211767E16	3336.161	3.5232470011157
573	523197207678883	1.3116718E16	4492.322	3.65247087800154
575	521377391304348	1.3021669E16	5076.707	3.70558209900532
575	521377391304348	1.2134548E16	3516.083	3.54605911839734
575	521377391304348	1.4114729E16	5903.041	3.77107579965554
575	521377391304348	1.3956315E16	4107.747	3.61360368714346
577	519570190641248	1.4003839E16	3704.548	3.5687352263286
577	519570190641248	1.4257302E16	5363.618	3.72945783957484
577	519570190641248	1.281573E16	3246.384	3.51139988924791
577	519570190641248	1.3829583E16	3850.001	3.58546084231225
579	517775474956822	1.3972156E16	4133.467	3.61631447473865
579	517775474956822	1.3528596E16	4035.771	3.60592651528095
579	517775474956822	1.3211767E16	2623.855	3.41893983129819
579	517775474956822	1.3560278E16	3771.041	3.57646125422396
581	515993115318417	1.3655327E16	3126.772	3.4950962142292
581	515993115318417	1.4035522E16	2534.506	3.40389332367692
581	515993115318417	1.4875119E16	3670.744	3.56475409758921
581	515993115318417	1.2657316E16	3411.351	3.5329264070417
583	514222984562607	1.2879096E16	2604.565	3.4157352002364
583	514222984562607	1.3861266E16	3907.795	3.59193177288093
583	514222984562607	1.4003839E16	3142.044	3.49721226244279
583	514222984562607	1.3591961E16	2851.409	3.45505951604791
585	512464957264957	1.335434E16	3146.031	3.49776299770958
585	512464957264957	1.4209778E16	3730.099	3.57172035850658
585	512464957264957	1.3021669E16	4940.461	3.69376747532344
585	512464957264957	1.2958304E16	2105.881	3.3234338262495
587	510718909710392	1.2308804E16	2230.645	3.34843045920871
587	510718909710392	1.357612E16	3609.536	3.55745137764219
587	510718909710392	1.3433547E16	3739.28	3.57278798665782
587	510718909710392	1.2910779E16	3210.431	3.50656334030413
589	508984719864177	1.2546426E16	3133.388	3.4960141758666
589	508984719864177	1.1896927E16	1999.574	3.30093748108618
589	508984719864177	1.3877107E16	4139.135	3.61690959136788
589	508984719864177	1.3512754E16	4052.621	3.60773599054037
