# Supplementary material for: Virus lasers for biological detection
Source: Nat Commun. 2019 Aug 9;10:3594. doi: 10.1038/s41467-019-11604-z (PMC6689004; doi:10.1038/s41467-019-11604-z)
Supplement: Supplementary file 5 — Source Data [file 41467_2019_11604_MOESM5_ESM.zip › s_fig_7b_low_pump.csv]

Emission wavelength	Emission frequency	Spectral irradiance	Spectral radiance	Log10(Spectral radiance)
nm	Hz	hw	hw	hw
504	594825396825397	261594868000000	4.319269	0.635410252340546
504	594825396825397	245263416000000	15.028498	1.17691557786516
504	594825396825397	232139927000000	39.583268	1.59751164676218
504	594825396825397	231848294000000	10.15239	1.00656829265586
504.799988	593882739949669	246721581000000	0	--
504.799988	593882739949669	260719969000000	0	--
504.799988	593882739949669	255470573000000	0	--
504.799988	593882739949669	243221984000000	0	--
505.600006	592943030938176	254012408000000	0	--
505.600006	592943030938176	247013214000000	0	--
505.600006	592943030938176	239139121000000	0	--
505.600006	592943030938176	265094465000000	11.067392	1.04404529265379
506.399994	592006326129617	250221178000000	0	--
506.399994	592006326129617	240888920000000	0	--
506.399994	592006326129617	270052227000000	0	--
506.399994	592006326129617	251387710000000	5.848525	0.767046350675033
507.200012	591072541220681	240305653000000	6.56123	0.816985261957889
507.200012	591072541220681	259845069000000	0	--
507.200012	591072541220681	234472992000000	0	--
507.200012	591072541220681	247013214000000	0	--
508	590141732283465	239430754000000	0	--
508	590141732283465	243805250000000	12.782795	1.10662582411665
508	590141732283465	249929545000000	0	--
508	590141732283465	240888920000000	0	--
508.799988	589213850374541	259261803000000	0	--
508.799988	589213850374541	245846682000000	0	--
508.799988	589213850374541	251387710000000	0	--
508.799988	589213850374541	254304041000000	0	--
509.600006	588288847076662	250804444000000	0	--
509.600006	588288847076662	251387710000000	0	--
509.600006	588288847076662	233889726000000	0	--
509.600006	588288847076662	262469767000000	0	--
510.399994	587366778064657	261594868000000	10.520352	1.022030271101
510.399994	587366778064657	260136703000000	12.037993	1.08055408644996
510.399994	587366778064657	240597287000000	0	--
510.399994	587366778064657	238264222000000	0	--
511.200012	586447560568524	254304041000000	0	--
511.200012	586447560568524	229223597000000	0	--
511.200012	586447560568524	244096883000000	0	--
511.200012	586447560568524	243805250000000	0	--
512	585531250000000	251387710000000	13.533329	1.1314046397977
512	585531250000000	235347891000000	14.127801	1.15007456893376
512	585531250000000	256637106000000	20.725477	1.31650453469078
512	585531250000000	245846682000000	12.317018	1.09050557609929
512.799988	584617798391992	246138315000000	34.491105	1.53770710818923
512.799988	584617798391992	265094465000000	0	--
512.799988	584617798391992	269468961000000	0	--
512.799988	584617798391992	260136703000000	0	--
513.599976	583707192385071	252262610000000	12.475602	1.0960615113271
513.599976	583707192385071	256928739000000	17.988229	1.25498840773754
513.599976	583707192385071	240597287000000	10.903659	1.03757226095446
513.599976	583707192385071	251096077000000	20.215772	1.30569033082617
514	583252918287938	264511199000000	28.314124	1.45200312969727
514	583252918287938	253137509000000	0	--
514	583252918287938	221057871000000	0	--
514	583252918287938	230098496000000	0	--
514.400024	582799350724758	241180553000000	0	--
514.400024	582799350724758	232139927000000	34.161554	1.53353761840673
514.400024	582799350724758	242930351000000	4.938639	0.693607281671182
514.400024	582799350724758	229515230000000	12.006882	1.07943024254007
514.799988	582346555921054	226015633000000	48.306417	1.68400482604301
514.799988	582346555921054	255178940000000	19.043226	1.27974052153383
514.799988	582346555921054	244096883000000	54.473094	1.73618204332832
514.799988	582346555921054	242347085000000	0	--
515.200012	581894396384447	253137509000000	20.805633	1.31818093350196
515.200012	581894396384447	260719969000000	39.304071	1.59443753564947
515.200012	581894396384447	252845876000000	12.5381	1.09823172931495
515.200012	581894396384447	247596480000000	7.816258	0.892998886192685
515.599976	581443006118371	259553436000000	36.246841	1.55927016274011
515.599976	581443006118371	259261803000000	46.704909	1.66936253023563
515.599976	581443006118371	258386904000000	11.081452	1.04459666962278
515.599976	581443006118371	262178134000000	0	--
516	580992248062016	242638718000000	29.929339	1.47609712539941
516	580992248062016	264802832000000	35.24594	1.54710909757858
516	580992248062016	240014020000000	6.597824	0.819400726358115
516	580992248062016	237680956000000	29.46789	1.46934904001812
516.400024	580542188355901	240888920000000	24.760553	1.39376033995093
516.400024	580542188355901	246429948000000	0	--
516.400024	580542188355901	247013214000000	29.018081	1.46266868864385
516.400024	580542188355901	235931157000000	40.296178	1.6052638562596
516.799988	580092892726615	247596480000000	65.663048	1.81732103829063
516.799988	580092892726615	240888920000000	111.823464	2.04853294144424
516.799988	580092892726615	242638718000000	29.189553	1.46522744438439
516.799988	580092892726615	250512811000000	12.497356	1.09681814132255
517.200012	579644224756901	263636299000000	56.154771	1.74938666052534
517.200012	579644224756901	259261803000000	78.650889	1.89570363586728
517.200012	579644224756901	235931157000000	110.939748	2.0450871750426
517.200012	579644224756901	237680956000000	111.270128	2.04637858764081
517.599976	579196317427959	254595674000000	75.340635	1.87702927628448
517.599976	579196317427959	270635493000000	103.242206	2.01385727564122
517.599976	579196317427959	237972589000000	73.227674	1.86467523944877
517.599976	579196317427959	253429142000000	88.222883	1.94558124580844
518	578749034749035	288716744000000	106.130983	2.02584218674453
518	578749034749035	257803638000000	38.850986	1.58940204524569
518	578749034749035	229223597000000	51.06222	1.70809969242654
518	578749034749035	235931157000000	86.164098	1.93532634600561
518.400024	578302442362541	260719969000000	104.928418	2.02089312507783
518.400024	578302442362541	254304041000000	72.380815	1.85962346890772
518.400024	578302442362541	250804444000000	80.425873	1.9053957837428
518.400024	578302442362541	262469767000000	157.18238	2.19640386042056
518.799988	577856605501695	258678537000000	130.992751	2.11724726292442
518.799988	577856605501695	228640330000000	75.789133	1.87960693892402
518.799988	577856605501695	239139121000000	104.994751	2.0211675879393
518.799988	577856605501695	251679343000000	99.082647	1.99599760027692
519.200012	577411388811755	258678537000000	137.720252	2.13899780870378
519.200012	577411388811755	247304847000000	91.620803	1.96199409378083
519.200012	577411388811755	240597287000000	82.56077	1.91677373473362
519.200012	577411388811755	255178940000000	99.2121	1.99656464234337
519.599976	576966924263291	256053840000000	53.997072	1.73237021077261
519.599976	576966924263291	257512005000000	126.851792	2.10329660675849
519.599976	576966924263291	251970976000000	82.063544	1.91415026849744
519.599976	576966924263291	246138315000000	128.817228	2.10997394939793
520	576523076923077	256345473000000	107.352999	2.03081418133825
520	576523076923077	252554243000000	110.400571	2.04297131960249
520	576523076923077	249637912000000	87.893391	1.94395622023714
520	576523076923077	253429142000000	75.896792	1.88022341955633
520.400024	576079911940973	247013214000000	86.885931	1.93894945902948
520.400024	576079911940973	262469767000000	115.209044	2.06148657288167
520.400024	576079911940973	249929545000000	81.30694	1.91012761662814
520.400024	576079911940973	229223597000000	142.368604	2.15341422656985
520.799988	575637494062308	238264222000000	168.862423	2.22753301665567
520.799988	575637494062308	251387710000000	119.382607	2.07694105850064
520.799988	575637494062308	248471380000000	64.139635	1.80712648415592
520.799988	575637494062308	254887307000000	183.88505	2.26454642218844
521.200012	575195688982448	251387710000000	162.797047	2.21164652289202
521.200012	575195688982448	252262610000000	111.451085	2.04708430078592
521.200012	575195688982448	261011602000000	139.176103	2.14356467186808
521.200012	575195688982448	240888920000000	168.265874	2.22599604564734
521.599976	574754627672759	243805250000000	156.377302	2.19417371591355
521.599976	574754627672759	254887307000000	163.836548	2.21441078890301
521.599976	574754627672759	243513617000000	125.729186	2.0994361038391
521.599976	574754627672759	261303235000000	117.143561	2.0687184218359
522	574314176245211	244680150000000	124.648204	2.0956860253307
522	574314176245211	240014020000000	118.351624	2.07317422161787
522	574314176245211	270052227000000	195.165188	2.29040235427434
522	574314176245211	263927933000000	176.956489	2.24786649285781
522.400024	573874399362585	258095271000000	112.435202	2.05090230447913
522.400024	573874399362585	266844263000000	144.675831	2.1603959855763
522.400024	573874399362585	246721581000000	117.473641	2.06994042956547
522.400024	573874399362585	252554243000000	79.614777	1.90099368298832
522.799988	573435361287728	239722387000000	164.29972	2.21563682330993
522.799988	573435361287728	240888920000000	107.194555	2.03017272571578
522.799988	573435361287728	265094465000000	118.181533	2.07254961916136
522.799988	573435361287728	266844263000000	143.676855	2.15738681298209
523.200012	572996928753893	245263416000000	117.126039	2.06865345644623
523.200012	572996928753893	223099302000000	106.258995	2.02636570402602
523.200012	572996928753893	235931157000000	179.205663	2.25335172949347
523.200012	572996928753893	253720775000000	131.590383	2.11922415095994
523.599976	572559231744503	251970976000000	91.480751	1.9613297212366
523.599976	572559231744503	240888920000000	90.815237	1.95815872065611
523.599976	572559231744503	262178134000000	85.501792	1.93197521703877
523.599976	572559231744503	267719162000000	95.768574	1.9812230207964
524	572122137404580	256345473000000	109.243175	2.03839431381246
524	572122137404580	243221984000000	141.206807	2.14985563277303
524	572122137404580	242638718000000	54.036358	1.7326860702944
524	572122137404580	238555855000000	34.268463	1.53489462600594
524.400024	571685709915223	246429948000000	56.707105	1.75363747633523
524.400024	571685709915223	252845876000000	49.238764	1.69230714266064
524.400024	571685709915223	241472186000000	108.055956	2.03364871001283
524.400024	571685709915223	267719162000000	52.272679	1.71827475846971
524.799988	571250013062119	230098496000000	105.659004	2.02390651247109
524.799988	571250013062119	237389323000000	95.369225	1.97940825343667
524.799988	571250013062119	224265834000000	76.241372	1.88219070303777
524.799988	571250013062119	264219566000000	93.303416	1.96989754431233
525.200012	570814914604381	247304847000000	77.439435	1.8889621756888
525.200012	570814914604381	268885695000000	33.540901	1.52557472476
525.200012	570814914604381	230681762000000	73.768836	1.86787293077077
525.200012	570814914604381	249054646000000	75.719303	1.87920660760757
525.599976	570380543548579	237097690000000	0	--
525.599976	570380543548579	237680956000000	70.603292	1.84882495125156
525.599976	570380543548579	247888113000000	70.238904	1.84657772626841
525.599976	570380543548579	244096883000000	61.901357	1.79170016971725
526	569946768060837	254304041000000	69.53543	1.84220614463023
526	569946768060837	234181359000000	14.520189	1.16197226933397
526	569946768060837	261011602000000	0	--
526	569946768060837	258970170000000	36.394914	1.56104069749347
526.400024	569513651845882	230098496000000	145.226449	2.16204571835236
526.400024	569513651845882	254012408000000	0	--
526.400024	569513651845882	256928739000000	41.963662	1.62287338030792
526.400024	569513651845882	242638718000000	77.821304	1.89109850371341
526.799988	569081258217493	242347085000000	35.770391	1.5535236873733
526.799988	569081258217493	256928739000000	11.232298	1.05046861704702
526.799988	569081258217493	283758982000000	38.074135	1.58063004545538
526.799988	569081258217493	234764625000000	0	--
527.200012	568649455948798	249054646000000	28.131221	1.44918858257595
527.200012	568649455948798	225140734000000	27.202276	1.43460524274331
527.200012	568649455948798	252262610000000	24.97102	1.39743628249248
527.200012	568649455948798	229806863000000	7.550151	0.877955637431969
527.599976	568218373080442	230973395000000	13.545958	1.13180972471811
527.599976	568218373080442	251970976000000	12.914817	1.11108825669956
527.599976	568218373080442	253720775000000	10.909785	1.03781619199681
527.599976	568218373080442	244096883000000	19.361732	1.2869442044392
528	567787878787879	249929545000000	0	--
528	567787878787879	245846682000000	41.489703	1.61794032598533
528	567787878787879	239430754000000	8.037506	0.905121310133326
528	567787878787879	245846682000000	13.789154	1.13953762191172
528.400024	567358036304707	250804444000000	38.594547	1.5865259478038
528.400024	567358036304707	261886501000000	0	--
528.400024	567358036304707	243221984000000	18.084981	1.25731805683004
528.400024	567358036304707	245846682000000	0	--
528.799988	566928908477963	256637106000000	22.767892	1.3573228226596
528.799988	566928908477963	259261803000000	21.301321	1.3284065370172
528.799988	566928908477963	270343860000000	0	--
528.799988	566928908477963	246721581000000	19.019804	1.27920603719882
529.200012	566500365083136	252554243000000	0	--
529.200012	566500365083136	230390129000000	25.660994	1.40927347512363
529.200012	566500365083136	256637106000000	9.508285	0.978102190733081
529.200012	566500365083136	260428336000000	9.220524	0.964755602598316
529.599976	566072533205704	249637912000000	22.455798	1.35132849296981
529.599976	566072533205704	242055452000000	0	--
529.599976	566072533205704	240305653000000	0	--
529.599976	566072533205704	261886501000000	0	--
530	565645283018868	264802832000000	0	--
530	565645283018868	261594868000000	46.575731	1.6681596798168
530	565645283018868	254887307000000	35.741799	1.55317640816151
530	565645283018868	250804444000000	19.983321	1.30066766467683
530.400024	565218677290256	234472992000000	0	--
530.400024	565218677290256	234764625000000	0	--
530.400024	565218677290256	246429948000000	0	--
530.400024	565218677290256	216100108000000	0	--
530.799988	564792778405263	246721581000000	0	--
530.799988	564792778405263	243805250000000	28.29622	1.45172842341168
530.799988	564792778405263	254012408000000	0	--
530.799988	564792778405263	245846682000000	0	--
531.200012	564367457130253	249929545000000	26.62682	1.42531930241649
531.200012	564367457130253	246138315000000	40.253124	1.60479959112159
531.200012	564367457130253	235639524000000	7.750235	0.889314871236108
531.200012	564367457130253	245555049000000	84.659572	1.92767606854966
531.599976	563942839606148	250804444000000	14.803363	1.17036038880236
531.599976	563942839606148	268010796000000	0	--
531.599976	563942839606148	250804444000000	0	--
531.599976	563942839606148	258678537000000	0	--
532	563518796992481	252262610000000	0	--
532	563518796992481	252554243000000	54.325892	1.7350068659175
532	563518796992481	245846682000000	0	--
532	563518796992481	269760594000000	25.450858	1.40570242786667
532.400024	563095391596000	269177328000000	32.637206	1.51371297267006
532.400024	563095391596000	246429948000000	0	--
532.400024	563095391596000	231265028000000	0	--
532.400024	563095391596000	226307266000000	0	--
532.799988	562672685345481	254012408000000	0	--
532.799988	562672685345481	241472186000000	12.858129	1.10917777853444
532.799988	562672685345481	281425917000000	9.720144	0.98767269887094
532.799988	562672685345481	266844263000000	43.982326	1.64327819324335
533.200012	562250549986859	230973395000000	13.402434	1.12718367722871
533.200012	562250549986859	226598899000000	0	--
533.200012	562250549986859	255762206000000	0	--
533.200012	562250549986859	242638718000000	0	--
534	561408239700375	261011602000000	0	--
534	561408239700375	247013214000000	14.208078	1.152535332646
534	561408239700375	252262610000000	17.3274	1.23873340112331
534	561408239700375	260719969000000	0	--
534.799988	560568449377003	253137509000000	0	--
534.799988	560568449377003	247304847000000	0	--
534.799988	560568449377003	246138315000000	38.728154	1.58802679658019
534.799988	560568449377003	261011602000000	0	--
535.599976	559731167725071	250512811000000	23.597402	1.37286419114076
535.599976	559731167725071	262178134000000	29.271672	1.4664475300742
535.599976	559731167725071	254304041000000	0	--
535.599976	559731167725071	252554243000000	14.65037	1.1658485930812
536.400024	558896321003893	249637912000000	18.077578	1.25714024407656
536.400024	558896321003893	263927933000000	12.724143	1.10462854127169
536.400024	558896321003893	244971783000000	29.869491	1.4752278219421
536.400024	558896321003893	255470573000000	19.649723	1.2933564325527
537.200012	558064023274817	252262610000000	0	--
537.200012	558064023274817	236806057000000	29.073465	1.4634967944365
537.200012	558064023274817	231848294000000	32.686132	1.51436353023326
537.200012	558064023274817	255470573000000	41.592632	1.61901640357986
538	557234200743494	252262610000000	23.293678	1.36723806770989
538	557234200743494	251387710000000	0	--
538	557234200743494	235931157000000	19.39892	1.28777755203865
538	557234200743494	236806057000000	56.011094	1.74827405532404
538.799988	556406842384711	238555855000000	0	--
538.799988	556406842384711	245846682000000	0	--
538.799988	556406842384711	229223597000000	15.260258	1.18356187615026
538.799988	556406842384711	252262610000000	0	--
539.599976	555581937238633	257803638000000	72.497193	1.86032119156119
539.599976	555581937238633	257512005000000	0	--
539.599976	555581937238633	227182165000000	0	--
539.599976	555581937238633	225140734000000	11.972463	1.07818350356216
540.400024	554759412816014	246429948000000	0	--
540.400024	554759412816014	259261803000000	8.822876	0.945610175532502
540.400024	554759412816014	247304847000000	20.422637	1.31011181809411
540.400024	554759412816014	254012408000000	0	--
541.200012	553939381656924	255762206000000	0	--
541.200012	553939381656924	251970976000000	12.25964	1.08847771746551
541.200012	553939381656924	240597287000000	0	--
541.200012	553939381656924	264219566000000	0	--
542	553121771217712	252554243000000	8.502282	0.929535505360914
542	553121771217712	236806057000000	9.211311	0.964321445565661
542	553121771217712	239430754000000	0	--
542	553121771217712	260428336000000	0	--
542.799988	552306570795282	267719162000000	0	--
542.799988	552306570795282	270343860000000	0	--
542.799988	552306570795282	258386904000000	0	--
542.799988	552306570795282	245846682000000	9.843709	0.993158766594943
543.599976	551493769749541	259261803000000	0	--
543.599976	551493769749541	245555049000000	17.577134	1.24494806360155
543.599976	551493769749541	250512811000000	0	--
543.599976	551493769749541	238847488000000	0	--
544.400024	550683296810435	246138315000000	0	--
544.400024	550683296810435	240305653000000	0	--
544.400024	550683296810435	266260997000000	26.975442	1.43096856944719
544.400024	550683296810435	263927933000000	0	--
545.200012	549875263025489	242055452000000	0	--
545.200012	549875263025489	271510392000000	0	--
545.200012	549875263025489	236514424000000	0	--
545.200012	549875263025489	246138315000000	0	--
546	549069597069597	238847488000000	0	--
546	549069597069597	238847488000000	0	--
546	549069597069597	235931157000000	0	--
546	549069597069597	249054646000000	0	--
547	548065813528336	240014020000000	0	--
547	548065813528336	230098496000000	0	--
547	548065813528336	253137509000000	0	--
547	548065813528336	240597287000000	0	--
549	546069216757741	254887307000000	43.800232	1.64147641087061
549	546069216757741	232431560000000	11.805022	1.07206680077262
549	546069216757741	264802832000000	0	--
549	546069216757741	229515230000000	0	--
551	544087114337568	263344666000000	0	--
551	544087114337568	258678537000000	8.760852	0.942546343714391
551	544087114337568	254887307000000	0	--
551	544087114337568	234181359000000	0	--
553	542119349005425	242930351000000	0	--
553	542119349005425	249929545000000	0	--
553	542119349005425	242930351000000	0	--
553	542119349005425	240597287000000	0	--
555	540165765765766	243513617000000	0	--
555	540165765765766	269760594000000	0	--
555	540165765765766	230973395000000	0	--
555	540165765765766	239139121000000	0	--
557	538226211849192	255178940000000	0	--
557	538226211849192	235639524000000	0	--
557	538226211849192	234181359000000	0	--
557	538226211849192	251679343000000	0	--
559	536300536672630	251096077000000	0	--
559	536300536672630	262178134000000	0	--
559	536300536672630	247013214000000	0	--
559	536300536672630	243513617000000	0	--
561	534388591800357	239430754000000	0	--
561	534388591800357	270927126000000	0	--
561	534388591800357	254595674000000	0	--
561	534388591800357	265969364000000	0	--
563	532490230905861	252262610000000	0	--
563	532490230905861	231265028000000	0	--
563	532490230905861	230681762000000	0	--
563	532490230905861	237972589000000	0	--
565	530605309734513	258970170000000	0	--
565	530605309734513	228348697000000	0	--
565	530605309734513	265386098000000	0	--
565	530605309734513	237389323000000	0	--
567	528733686067019	256928739000000	0	--
567	528733686067019	267427529000000	0	--
567	528733686067019	242638718000000	0	--
567	528733686067019	260719969000000	0	--
569	526875219683656	267719162000000	41.001829	1.61280323005853
569	526875219683656	260136703000000	0	--
569	526875219683656	254887307000000	0	--
569	526875219683656	233889726000000	0	--
571	525029772329247	252554243000000	0	--
571	525029772329247	252262610000000	0	--
571	525029772329247	259553436000000	0	--
571	525029772329247	243513617000000	0	--
573	523197207678883	257803638000000	0	--
573	523197207678883	246721581000000	0	--
573	523197207678883	244096883000000	0	--
573	523197207678883	233598093000000	0	--
575	521377391304348	258386904000000	0	--
575	521377391304348	250221178000000	0	--
575	521377391304348	249637912000000	0	--
575	521377391304348	267135896000000	18.015517	1.25564672979611
577	519570190641248	243513617000000	0	--
577	519570190641248	253137509000000	64.722822	1.81105744482654
577	519570190641248	235639524000000	0	--
577	519570190641248	248179746000000	0	--
579	517775474956822	235347891000000	0	--
579	517775474956822	282300816000000	0	--
579	517775474956822	261303235000000	0	--
579	517775474956822	253720775000000	20.19216	1.3051827788696
581	515993115318417	259845069000000	0	--
581	515993115318417	249637912000000	44.884198	1.65209346952645
581	515993115318417	257512005000000	0	--
581	515993115318417	256053840000000	0	--
583	514222984562607	249929545000000	0	--
583	514222984562607	236222790000000	0	--
583	514222984562607	249346279000000	15.559683	1.19200074479036
583	514222984562607	243221984000000	0	--
585	512464957264957	256637106000000	0	--
585	512464957264957	259261803000000	0	--
585	512464957264957	263636299000000	0	--
585	512464957264957	242347085000000	0	--
587	510718909710392	225140734000000	0	--
587	510718909710392	248471380000000	0	--
587	510718909710392	261886501000000	0	--
587	510718909710392	244971783000000	0	--
589	508984719864177	248471380000000	0	--
589	508984719864177	261886501000000	0	--
589	508984719864177	251970976000000	0	--
589	508984719864177	245846682000000	0	--
