# Supplementary material for: Virus lasers for biological detection
Source: Nat Commun. 2019 Aug 9;10:3594. doi: 10.1038/s41467-019-11604-z (PMC6689004; doi:10.1038/s41467-019-11604-z)
Supplement: Supplementary file 5 — Source Data [file 41467_2019_11604_MOESM5_ESM.zip › s_fig_7c_high_pump.csv]

Emission wavelength	Emission frequency	Spectral irradiance	Spectral radiance	Log10(Spectral radiance)
nm	Hz	hw	hw	hw
504	594825396825397	1.3916378E16	51.922589	1.71535633942368
504	594825396825397	1.3330592E16	9.522696	0.978759920250541
504	594825396825397	1.4343843E16	80.773146	1.90726699836767
504	594825396825397	1.4169691E16	33.036532	1.51899445110859
504.799988	593882739949669	1.4043034E16	73.502634	1.86630290250145
504.799988	593882739949669	1.5135446E16	37.78329	1.57729977165452
504.799988	593882739949669	1.3077279E16	31.740214	1.50160985054441
504.799988	593882739949669	1.2982286E16	18.434607	1.26563388349078
505.600006	592943030938176	1.3979706E16	4.813415	0.682453307021259
505.600006	592943030938176	1.3488912E16	0	--
505.600006	592943030938176	1.4343843E16	32.781093	1.51562342989205
505.600006	592943030938176	1.3742225E16	31.243612	1.49476123586435
506.399994	592006326129617	1.4312179E16	24.668984	1.39215126330085
506.399994	592006326129617	1.3552241E16	37.376188	1.57259500557716
506.399994	592006326129617	1.3156439E16	24.129742	1.38255267837064
506.399994	592006326129617	1.2966454E16	21.906607	1.34057511716421
507.200012	591072541220681	1.4438836E16	77.965097	1.8919002235525
507.200012	591072541220681	1.4074698E16	55.566197	1.74481067430144
507.200012	591072541220681	1.2966454E16	17.318936	1.23852120733936
507.200012	591072541220681	1.2554821E16	6.431622	0.808320512087071
508	590141732283465	1.3188103E16	43.160556	1.63508703068596
508	590141732283465	1.3441416E16	22.068007	1.34376311304449
508	590141732283465	1.3251431E16	9.475682	0.976610477550664
508	590141732283465	1.4043034E16	57.20416	1.75742761269776
508.799988	589213850374541	1.2649813E16	34.90364	1.54287072064059
508.799988	589213850374541	1.393221E16	21.809733	1.33865034887368
508.799988	589213850374541	1.3663065E16	50.957871	1.70721127505205
508.799988	589213850374541	1.3773889E16	57.323481	1.75833255529803
509.600006	588288847076662	1.3599737E16	47.391777	1.67570299329163
509.600006	588288847076662	1.4185523E16	72.625421	1.86108866295359
509.600006	588288847076662	1.3140607E16	34.636816	1.53953796252587
509.600006	588288847076662	1.3583905E16	52.100905	1.71684526712088
510.399994	587366778064657	1.3188103E16	52.387743	1.719229688317
510.399994	587366778064657	1.3694729E16	91.49447	1.96139484574883
510.399994	587366778064657	1.2998119E16	70.767128	1.84983157063618
510.399994	587366778064657	1.339392E16	70.384764	1.84747865876076
511.200012	586447560568524	1.4612988E16	16.515788	1.21789929954651
511.200012	586447560568524	1.3916378E16	34.82524	1.54189411806991
511.200012	586447560568524	1.3916378E16	21.569883	1.33384778939591
511.200012	586447560568524	1.462882E16	107.655429	2.03203593592718
512	585531250000000	1.3330592E16	63.914701	1.80560076158354
512	585531250000000	1.3298928E16	19.677674	1.2939737613379
512	585531250000000	1.2713142E16	70.315333	1.84705003783919
512	585531250000000	1.3552241E16	42.724129	1.63067321769238
512.799988	584617798391992	1.339392E16	48.645873	1.68704600165775
512.799988	584617798391992	1.3837218E16	99.392331	1.99735287601833
512.799988	584617798391992	1.339392E16	35.155998	1.54599943109347
512.799988	584617798391992	1.3140607E16	27.486575	1.43912062739276
513.599976	583707192385071	1.3710561E16	81.580342	1.91158552162831
513.599976	583707192385071	1.3615569E16	100.635911	2.00275298237173
513.599976	583707192385071	1.3156439E16	108.231532	2.03435380585919
513.599976	583707192385071	1.4343843E16	189.737065	2.27815217829292
514	583252918287938	1.3124775E16	63.118387	1.80015589188149
514	583252918287938	1.3013951E16	8.64198	0.936613256895405
514	583252918287938	1.3346424E16	86.003665	1.93451695886405
514	583252918287938	1.3172271E16	91.433937	1.96110742020062
514.400024	582799350724758	1.3346424E16	54.877594	1.73939506233009
514.400024	582799350724758	1.4169691E16	114.777521	2.0598568404872
514.400024	582799350724758	1.2918958E16	115.289051	2.06178806431056
514.400024	582799350724758	1.4296347E16	165.480948	2.21874800019779
514.799988	582346555921054	1.4296347E16	63.964656	1.80594006860628
514.799988	582346555921054	1.3900546E16	160.721474	2.20607390673628
514.799988	582346555921054	1.2982286E16	114.926382	2.06041973488365
514.799988	582346555921054	1.3916378E16	97.730198	1.99002877864567
515.200012	581894396384447	1.3362256E16	233.692776	2.36864528752347
515.200012	581894396384447	1.44705E16	266.840317	2.42625144791245
515.200012	581894396384447	1.3330592E16	265.778517	2.42451987380229
515.200012	581894396384447	1.4486332E16	186.609474	2.27093368872171
515.599976	581443006118371	1.2950622E16	246.206454	2.39129943324131
515.599976	581443006118371	1.3425584E16	292.206408	2.46568973565209
515.599976	581443006118371	1.3884714E16	255.206547	2.40689181146567
515.599976	581443006118371	1.3378088E16	310.170394	2.49160034171727
516	580992248062016	1.2713142E16	328.824583	2.51696427803516
516	580992248062016	1.3615569E16	475.672993	2.67730849444275
516	580992248062016	1.3995538E16	482.841211	2.68380433049341
516	580992248062016	1.4043034E16	460.930918	2.66363584040146
516.400024	580542188355901	1.3678897E16	509.691235	2.70730716522719
516.400024	580542188355901	1.293479E16	734.790008	2.86616324194519
516.400024	580542188355901	1.3108943E16	746.29064	2.8729079947199
516.400024	580542188355901	1.3188103E16	679.890045	2.83243868224895
516.799988	580092892726615	1.3188103E16	878.818413	2.94389914768011
516.799988	580092892726615	1.3029783E16	976.721091	2.98977056583491
516.799988	580092892726615	1.3013951E16	833.272627	2.92078711548927
516.799988	580092892726615	1.3188103E16	1506.376	3.17793338776366
517.200012	579644224756901	1.3536408E16	1807.803	3.2571511027575
517.200012	579644224756901	1.2570653E16	2387.063	3.3778638811732
517.200012	579644224756901	1.3362256E16	1461.566	3.16481843159124
517.200012	579644224756901	1.3235599E16	1031.741	3.01357068916333
517.599976	579196317427959	1.3868882E16	3142.035	3.49721101845768
517.599976	579196317427959	1.5056286E16	4303.496	3.63382140363519
517.599976	579196317427959	1.4122195E16	3788.9	3.57851314314216
517.599976	579196317427959	1.331476E16	4270.745	3.63050364110628
518	578749034749035	1.3346424E16	4619.135	3.66456065523167
518	578749034749035	1.3061447E16	2244.971	3.35121073526303
518	578749034749035	1.3298928E16	3522.607	3.54686419377679
518	578749034749035	1.3710561E16	5273.379	3.72208898538298
518.400024	578302442362541	1.2000699E16	3170.152	3.50108008593342
518.400024	578302442362541	1.409053E16	9428.475	3.97444145385679
518.400024	578302442362541	1.331476E16	7349.893	3.86628101665592
518.400024	578302442362541	1.3742225E16	7978.997	3.90194830178399
518.799988	577856605501695	1.2982286E16	6188.993	3.79161999148857
518.799988	577856605501695	1.3267263E16	5486.196	3.73927131916313
518.799988	577856605501695	1.4153859E16	12301.055	4.08994236030362
518.799988	577856605501695	1.3552241E16	13269.624	4.12285861713432
519.200012	577411388811755	1.3631401E16	13869.372	4.14205679682604
519.200012	577411388811755	1.1969035E16	13553.265	4.13204392994652
519.200012	577411388811755	1.3188103E16	26368.954	4.42109290260201
519.200012	577411388811755	1.3409752E16	16342.492	4.21331828104155
519.599976	576966924263291	1.3837218E16	27512.999	4.43953793238035
519.599976	576966924263291	1.4961294E16	36959.584	4.56772707435756
519.599976	576966924263291	1.462882E16	31352.648	4.49627422660924
519.599976	576966924263291	1.454966E16	36951.392	4.56763080339477
520	576523076923077	1.2301508E16	26031.034	4.41549141941832
520	576523076923077	1.2095691E16	23320.584	4.36773942193611
520	576523076923077	1.2903126E16	27443.322	4.43843668134028
520	576523076923077	1.3615569E16	23038.398	4.36245227666311
520.400024	576079911940973	1.2871462E16	29310.726	4.46702657565062
520.400024	576079911940973	1.3710561E16	27901.471	4.44562710041848
520.400024	576079911940973	1.3837218E16	43818.795	4.64166043045777
520.400024	576079911940973	1.3520576E16	20224.41	4.30587586094034
520.799988	575637494062308	1.3916378E16	48546.645	4.68615922171398
520.799988	575637494062308	1.1921539E16	36602.033	4.56350520824034
520.799988	575637494062308	1.293479E16	48009.868	4.68133051190646
520.799988	575637494062308	1.3457248E16	58176.893	4.76475052356304
521.200012	575195688982448	1.3568073E16	43375.933	4.63724882941031
521.200012	575195688982448	1.1462409E16	26487.662	4.42304362589595
521.200012	575195688982448	1.3203935E16	55766.018	4.74636963458716
521.200012	575195688982448	1.2380668E16	35264.566	4.54733854336381
521.599976	574754627672759	1.3536408E16	123321.49	5.0910387633369
521.599976	574754627672759	1.2380668E16	81318.84	4.91019117487018
521.599976	574754627672759	1.3758057E16	77479.374	4.88918610314873
521.599976	574754627672759	1.339392E16	90082.477	4.95464031947709
522	574314176245211	1.3758057E16	95915.317	4.98188796647624
522	574314176245211	1.331476E16	82372.657	4.91578307474692
522	574314176245211	1.3298928E16	85061.673	4.92973392020169
522	574314176245211	1.4122195E16	125818.424	5.09974424091583
522.400024	573874399362585	1.4058866E16	190472.071	5.27983130389714
522.400024	573874399362585	1.3552241E16	233555.855	5.36839075906683
522.400024	573874399362585	1.2966454E16	106389.178	5.02689745339215
522.400024	573874399362585	1.3837218E16	184870.687	5.2668680551107
522.799988	573435361287728	1.3520576E16	147887.266	5.16993078019012
522.799988	573435361287728	1.3425584E16	188908.394	5.27625125589371
522.799988	573435361287728	1.3583905E16	224414.582	5.35105107306711
522.799988	573435361287728	1.3678897E16	150832.175	5.17849399361909
523.200012	572996928753893	1.4233019E16	287623.589	5.458824501156
523.200012	572996928753893	1.4264683E16	234644.024	5.37040949791833
523.200012	572996928753893	1.2713142E16	185488.796	5.26831768224041
523.200012	572996928753893	1.385305E16	156529.263	5.19459554042179
523.599976	572559231744503	1.2823966E16	148105.557	5.170571353789
523.599976	572559231744503	1.3203935E16	172022.416	5.23558504290053
523.599976	572559231744503	1.3568073E16	71110.002	4.85193069085499
523.599976	572559231744503	1.339392E16	190108.759	5.27900212684826
524	572122137404580	1.3821385E16	133232.27	5.12460942742854
524	572122137404580	1.3441416E16	242167.291	5.38411548357373
524	572122137404580	1.3837218E16	217865.631	5.33818872430628
524	572122137404580	1.3916378E16	261983.75	5.41827435428083
524.400024	571685709915223	1.3283096E16	198514.708	5.29779268926843
524.400024	571685709915223	1.2982286E16	100496.725	5.00215190914354
524.400024	571685709915223	1.2903126E16	124294.225	5.09445095077441
524.400024	571685709915223	1.3409752E16	105990.867	5.02526844467622
524.799988	571250013062119	1.3267263E16	122323.13	5.08750858525855
524.799988	571250013062119	1.3045615E16	170074.233	5.23063852105775
524.799988	571250013062119	1.4502164E16	212517.983	5.32739568538504
524.799988	571250013062119	1.2697309E16	72628.301	4.86110588479261
525.200012	570814914604381	1.339392E16	158339.201	5.19958844910334
525.200012	570814914604381	1.2697309E16	106402.142	5.02695037090467
525.200012	570814914604381	1.3124775E16	76751.538	4.88508708692734
525.200012	570814914604381	1.4185523E16	117797.012	5.07113427442078
525.599976	570380543548579	1.3916378E16	147153.096	5.16776940378916
525.599976	570380543548579	1.4043034E16	142255.585	5.1530693259428
525.599976	570380543548579	1.4676317E16	170938.645	5.23284025706225
525.599976	570380543548579	1.3837218E16	51969.877	4.71575168895516
526	569946768060837	1.3409752E16	71065.376	4.85165805818879
526	569946768060837	1.3726393E16	89103.479	4.94989466117499
526	569946768060837	1.3330592E16	91211.616	4.96005015020843
526	569946768060837	1.3726393E16	92904.025	4.96803452989701
526.400024	569513651845882	1.3837218E16	170163.804	5.23086718562612
526.400024	569513651845882	1.4423004E16	115030.582	5.06081331712029
526.400024	569513651845882	1.2982286E16	71765.199	4.85591389345888
526.400024	569513651845882	1.409053E16	162170.41	5.2099716146961
526.799988	569081258217493	1.4723813E16	78275.31	4.89362479626369
526.799988	569081258217493	1.3283096E16	55253.386	4.74235889730841
526.799988	569081258217493	1.3663065E16	70702.709	4.84943605426666
526.799988	569081258217493	1.347308E16	71123.526	4.85201327895744
527.200012	568649455948798	1.2792302E16	49756.01	4.69684554643236
527.200012	568649455948798	1.3188103E16	75342.25	4.87703858571054
527.200012	568649455948798	1.3678897E16	84249.78	4.92556877547915
527.200012	568649455948798	1.23965E16	63454.5	4.80246242636563
527.599976	568218373080442	1.3773889E16	75775.246	4.87952735495413
527.599976	568218373080442	1.2744806E16	39848.893	4.60041626122349
527.599976	568218373080442	1.3267263E16	41469.764	4.61773156384752
527.599976	568218373080442	1.3773889E16	48665.816	4.68722400976885
528	567787878787879	1.3203935E16	19599.174	4.2922377685605
528	567787878787879	1.4660484E16	41191.347	4.61480599407106
528	567787878787879	1.3425584E16	75700.142	4.87909669416003
528	567787878787879	1.3583905E16	31482.978	4.4980758058915
528.400024	567358036304707	1.1969035E16	20145.709	4.30418255637911
528.400024	567358036304707	1.2570653E16	29920.946	4.475975320345
528.400024	567358036304707	1.4423004E16	36837.056	4.56628491430319
528.400024	567358036304707	1.3520576E16	27588.204	4.44072342870398
528.799988	566928908477963	1.3916378E16	49063.388	4.6907575344717
528.799988	566928908477963	1.4058866E16	53500.605	4.72835869317405
528.799988	566928908477963	1.2918958E16	18250.212	4.26126791371827
528.799988	566928908477963	1.3441416E16	65337.571	4.81516298503833
529.200012	566500365083136	1.3156439E16	27468.51	4.43883510221895
529.200012	566500365083136	1.2665645E16	15253.808	4.18337827561338
529.200012	566500365083136	1.3140607E16	17361.332	4.23958304215719
529.200012	566500365083136	1.3045615E16	25326.923	4.40358243000794
529.599976	566072533205704	1.331476E16	20503.796	4.31183427223808
529.599976	566072533205704	1.3520576E16	29041.513	4.46301923842043
529.599976	566072533205704	1.3457248E16	29147.527	4.4646017132695
529.599976	566072533205704	1.3188103E16	22098.158	4.34435607441924
530	565645283018868	1.3568073E16	16829.151	4.22606220716326
530	565645283018868	1.3093111E16	19442.175	4.28874484791847
530	565645283018868	1.3346424E16	13557.843	4.13219060046674
530	565645283018868	1.2760638E16	16901.907	4.22793570774109
530.400024	565218677290256	1.3409752E16	27269.618	4.43567905427261
530.400024	565218677290256	1.2966454E16	19910.404	4.29908007234236
530.400024	565218677290256	1.385305E16	11037.735	4.04287996307412
530.400024	565218677290256	1.3583905E16	14377.998	4.15769841886454
530.799988	564792778405263	1.3568073E16	9005.436	3.95450474411949
530.799988	564792778405263	1.4517996E16	17979.443	4.25477623323851
530.799988	564792778405263	1.2839798E16	10432.42	4.01838506305144
530.799988	564792778405263	1.3916378E16	17342.695	4.23911658637456
531.200012	564367457130253	1.2744806E16	14890.801	4.17291805977525
531.200012	564367457130253	1.3536408E16	11466.863	4.05944462381873
531.200012	564367457130253	1.2950622E16	10625.338	4.02634275417647
531.200012	564367457130253	1.3663065E16	27502.853	4.43937774757167
531.599976	563942839606148	1.2475661E16	11072.482	4.04424498294578
531.599976	563942839606148	1.4074698E16	14598.219	4.16429987457533
531.599976	563942839606148	1.3773889E16	10279.338	4.01196514654597
531.599976	563942839606148	1.3742225E16	8553.312	3.93213431412044
532	563518796992481	1.4502164E16	11357.525	4.05528370144969
532	563518796992481	1.3789721E16	5974.422	3.77629589550255
532	563518796992481	1.285563E16	10796.903	4.0332991996634
532	563518796992481	1.2887294E16	11460.334	4.05919727489518
532.400024	563095391596000	1.3536408E16	5104.089	3.70791823857202
532.400024	563095391596000	1.2808134E16	4263.758	3.62979254727388
532.400024	563095391596000	1.3805553E16	3323.757	3.52162926498669
532.400024	563095391596000	1.3773889E16	6172.453	3.79045779169132
532.799988	562672685345481	1.4359675E16	5646.814	3.75180348277779
532.799988	562672685345481	1.3805553E16	5382.957	3.73102091060943
532.799988	562672685345481	1.3235599E16	4335.623	3.6370515115059
532.799988	562672685345481	1.3837218E16	6241.885	3.79531576299553
533.200012	562250549986859	1.4375507E16	5778.169	3.76179023994745
533.200012	562250549986859	1.3457248E16	3338.873	3.52359990020197
533.200012	562250549986859	1.3235599E16	7078.933	3.84996780187992
533.200012	562250549986859	1.3821385E16	3616.193	3.5582516011723
534	561408239700375	1.2887294E16	3001.712	3.47736902141463
534	561408239700375	1.4153859E16	6258.729	3.79648614721513
534	561408239700375	1.2507325E16	3006.056	3.47799706682456
534	561408239700375	1.3948042E16	3105.81	3.49217488395033
534.799988	560568449377003	1.3552241E16	2863.655	3.45692069498309
534.799988	560568449377003	1.3789721E16	4753.763	3.67703752607581
534.799988	560568449377003	1.339392E16	5113.143	3.70868793887214
534.799988	560568449377003	1.3948042E16	5190.138	3.71517890540948
535.599976	559731167725071	1.3378088E16	2320.152	3.36551643773523
535.599976	559731167725071	1.3805553E16	3879.916	3.58882232324076
535.599976	559731167725071	1.44705E16	6181.875	3.79112021920689
535.599976	559731167725071	1.3203935E16	4490.067	3.65225282151851
536.400024	558896321003893	1.3995538E16	5404.422	3.73274925321377
536.400024	558896321003893	1.3884714E16	4046.8	3.60711174132196
536.400024	558896321003893	1.3520576E16	5319.959	3.72590828527581
536.400024	558896321003893	1.2206516E16	2314.794	3.36451234799155
537.200012	558064023274817	1.4185523E16	2575.734	3.41090101074637
537.200012	558064023274817	1.3267263E16	1158.596	3.06393202478368
537.200012	558064023274817	1.3758057E16	2235.892	3.34945082205123
537.200012	558064023274817	1.339392E16	1495.803	3.17487439991439
538	557234200743494	1.2871462E16	684.437224	2.83533362117616
538	557234200743494	1.3203935E16	1728.636	3.23770355323107
538	557234200743494	1.3805553E16	990.688929	2.99593730975638
538	557234200743494	1.3188103E16	649.80792	2.81278500031665
538.799988	556406842384711	1.223818E16	894.554569	2.95160683824351
538.799988	556406842384711	1.3013951E16	490.801276	2.69090568314836
538.799988	556406842384711	1.4106362E16	620.99032	2.79308483044494
538.799988	556406842384711	1.3077279E16	552.743341	2.74252351925731
539.599976	555581937238633	1.3378088E16	705.528297	2.84851443692028
539.599976	555581937238633	1.3077279E16	735.499666	2.8665824798448
539.599976	555581937238633	1.3536408E16	862.503492	2.93576086206793
539.599976	555581937238633	1.3330592E16	770.237178	2.88662447742689
540.400024	554759412816014	1.3283096E16	609.373897	2.78488384694662
540.400024	554759412816014	1.3552241E16	1074.651	3.03126744715116
540.400024	554759412816014	1.4217187E16	734.498074	2.86599066132128
540.400024	554759412816014	1.3821385E16	859.118652	2.93405314794106
541.200012	553939381656924	1.2950622E16	219.54575	2.34152503438318
541.200012	553939381656924	1.3267263E16	275.290908	2.4397918682381
541.200012	553939381656924	1.3045615E16	366.506213	2.56408134118382
541.200012	553939381656924	1.2443997E16	265.796895	2.42454990327247
542	553121771217712	1.3663065E16	221.26981	2.34492216293393
542	553121771217712	1.2349004E16	147.510285	2.1688223020974
542	553121771217712	1.3425584E16	239.404069	2.37913152756258
542	553121771217712	1.4438836E16	246.045771	2.39101590484196
542.799988	552306570795282	1.4122195E16	150.137728	2.17648983950074
542.799988	552306570795282	1.3283096E16	113.347309	2.05441121391711
542.799988	552306570795282	1.3916378E16	202.001199	2.30535394725622
542.799988	552306570795282	1.3979706E16	240.395286	2.38092594717321
543.599976	551493769749541	1.3520576E16	124.022228	2.09349952897363
543.599976	551493769749541	1.3552241E16	59.592532	1.77519183835761
543.599976	551493769749541	1.3821385E16	84.06315	1.92460565978299
543.599976	551493769749541	1.4359675E16	84.349184	1.92608088554979
544.400024	550683296810435	1.454966E16	142.401719	2.15351523191115
544.400024	550683296810435	1.4058866E16	151.716235	2.18103205668424
544.400024	550683296810435	1.454966E16	211.415139	2.32513608301281
544.400024	550683296810435	1.3900546E16	119.210306	2.07631380276539
545.200012	549875263025489	1.2713142E16	41.019578	1.61299118813342
545.200012	549875263025489	1.3457248E16	115.903626	2.06409702291061
545.200012	549875263025489	1.1953203E16	28.050502	1.44794063792298
545.200012	549875263025489	1.2966454E16	53.802718	1.73080421586314
546	549069597069597	1.393221E16	36.726308	1.5649772720475
546	549069597069597	1.3773889E16	88.448883	1.9466923526782
546	549069597069597	1.3647233E16	120.480385	2.08091634666463
546	549069597069597	1.3995538E16	98.55914	1.99369690530245
547	548065813528336	1.223818E16	75.937389	1.88045566045737
547	548065813528336	1.2459829E16	126.933716	2.10357699426093
547	548065813528336	1.409053E16	126.667766	2.10266611109974
547	548065813528336	1.3061447E16	36.262683	1.55945993348779
549	546069216757741	1.3267263E16	115.80573	2.06373004856081
549	546069216757741	1.3773889E16	106.450968	2.02714961500071
549	546069216757741	1.2380668E16	49.998654	1.6989583129712
549	546069216757741	1.3504744E16	82.533133	1.91662833146323
551	544087114337568	1.3457248E16	101.481722	2.0063878279698
551	544087114337568	1.2871462E16	0	--
551	544087114337568	1.3536408E16	18.018503	1.25571870640743
551	544087114337568	1.3631401E16	29.529519	1.47025637289305
553	542119349005425	1.2681477E16	25.341068	1.40382491428588
553	542119349005425	1.3378088E16	0	--
553	542119349005425	1.3837218E16	51.130658	1.70868138169447
553	542119349005425	1.4153859E16	0	--
555	540165765765766	1.3979706E16	52.61639	1.72112104791423
555	540165765765766	1.4407172E16	62.575374	1.79640345397584
555	540165765765766	1.1747386E16	24.292591	1.38547383827123
555	540165765765766	1.3156439E16	19.196573	1.28322370474362
557	538226211849192	1.3789721E16	0	--
557	538226211849192	1.3805553E16	9.552447	0.98011463676386
557	538226211849192	1.4660484E16	48.615576	1.68677543566312
557	538226211849192	1.3678897E16	159.908512	2.20387158204667
559	536300536672630	1.2570653E16	0	--
559	536300536672630	1.439134E16	27.658929	1.44183535949002
559	536300536672630	1.4644652E16	114.398574	2.05842061092736
559	536300536672630	1.4185523E16	0	--
561	534388591800357	1.2823966E16	23.779389	1.37620069143753
561	534388591800357	1.3710561E16	0	--
561	534388591800357	1.2966454E16	0	--
561	534388591800357	1.3013951E16	33.757957	1.52837615565284
563	532490230905861	1.2206516E16	0	--
563	532490230905861	1.3726393E16	0	--
563	532490230905861	1.3821385E16	0	--
563	532490230905861	1.3837218E16	24.867019	1.39562372618485
565	530605309734513	1.339392E16	0	--
565	530605309734513	1.2950622E16	0	--
565	530605309734513	1.3884714E16	11.703688	1.06832273573478
565	530605309734513	1.4185523E16	0	--
567	528733686067019	1.2523157E16	0	--
567	528733686067019	1.3093111E16	0	--
567	528733686067019	1.2333172E16	0	--
567	528733686067019	1.4264683E16	12.43038	1.09448440534161
569	526875219683656	1.3615569E16	0	--
569	526875219683656	1.4027202E16	0	--
569	526875219683656	1.3568073E16	0	--
569	526875219683656	1.3219767E16	28.372475	1.45289722201225
571	525029772329247	1.3267263E16	0	--
571	525029772329247	1.4058866E16	62.929634	1.79885520588951
571	525029772329247	1.3298928E16	0	--
571	525029772329247	1.3710561E16	0	--
573	523197207678883	1.3298928E16	17.541164	1.24405840898463
573	523197207678883	1.3077279E16	53.629686	1.72940525419099
573	523197207678883	1.277647E16	0	--
573	523197207678883	1.385305E16	56.759327	1.75403723735064
575	521377391304348	1.3552241E16	73.200127	1.8645118345468
575	521377391304348	1.2918958E16	0	--
575	521377391304348	1.4423004E16	0	--
575	521377391304348	1.3568073E16	0	--
577	519570190641248	1.4438836E16	59.632506	1.77548306054653
577	519570190641248	1.4027202E16	0	--
577	519570190641248	1.3219767E16	21.343805	1.3292718444792
577	519570190641248	1.3631401E16	49.281722	1.69268587452228
579	517775474956822	1.2982286E16	0	--
579	517775474956822	1.4296347E16	82.361351	1.91572346187791
579	517775474956822	1.3235599E16	89.207921	1.95040341820865
579	517775474956822	1.3188103E16	69.556908	1.84234026814977
581	515993115318417	1.5056286E16	41.451956	1.61754502849218
581	515993115318417	1.3995538E16	0	--
581	515993115318417	1.2665645E16	0	--
581	515993115318417	1.2887294E16	0	--
583	514222984562607	1.3029783E16	0	--
583	514222984562607	1.3346424E16	0	--
583	514222984562607	1.2998119E16	45.450451	1.6575381970374
583	514222984562607	1.409053E16	0	--
585	512464957264957	1.3124775E16	0	--
585	512464957264957	1.3868882E16	0	--
585	512464957264957	1.3884714E16	0	--
585	512464957264957	1.285563E16	0	--
587	510718909710392	1.3045615E16	14.115255	1.14968872832726
587	510718909710392	1.4787141E16	0	--
587	510718909710392	1.5135446E16	57.00243	1.75589336993734
587	510718909710392	1.3536408E16	0	--
589	508984719864177	1.3219767E16	0	--
589	508984719864177	1.2950622E16	0	--
589	508984719864177	1.2412332E16	0	--
589	508984719864177	1.4359675E16	20.347533	1.30851176150058
