# Supplementary material for: Virus lasers for biological detection
Source: Nat Commun. 2019 Aug 9;10:3594. doi: 10.1038/s41467-019-11604-z (PMC6689004; doi:10.1038/s41467-019-11604-z)
Supplement: Supplementary file 5 — Source Data [file 41467_2019_11604_MOESM5_ESM.zip › s_fig_7c_low_pump.csv]

Emission wavelength	Emission frequency	Spectral irradiance	Spectral radiance	Log10(Spectral radiance)
nm	Hz	hw	hw	hw
504	594825396825397	1.669989E15	0	--
504	594825396825397	1.526089E15	19.338819	1.28642994867956
504	594825396825397	1.630227E15	0	--
504	594825396825397	1.687029E15	0	--
504.799988	593882739949669	1.501475E15	0	--
504.799988	593882739949669	1.70975E15	0	--
504.799988	593882739949669	1.724898E15	0	--
504.799988	593882739949669	1.584785E15	0	--
505.600006	592943030938176	1.603719E15	17.408607	1.24076402117954
505.600006	592943030938176	1.533663E15	0	--
505.600006	592943030938176	1.734365E15	19.648024	1.29331887995075
505.600006	592943030938176	1.639694E15	12.047079	1.08088175828334
506.399994	592006326129617	1.482541E15	0	--
506.399994	592006326129617	1.666202E15	0	--
506.399994	592006326129617	1.586679E15	11.948682	1.07732000305024
506.399994	592006326129617	1.643481E15	0	--
507.200012	591072541220681	1.456033E15	0	--
507.200012	591072541220681	1.586679E15	0	--
507.200012	591072541220681	1.611293E15	0	--
507.200012	591072541220681	1.556384E15	0	--
508	590141732283465	1.635907E15	20.300972	1.30751683220535
508	590141732283465	1.482541E15	0	--
508	590141732283465	1.694603E15	0	--
508	590141732283465	1.54881E15	5.71419	0.75695467682021
508.799988	589213850374541	1.69839E15	0	--
508.799988	589213850374541	1.584785E15	0	--
508.799988	589213850374541	1.652948E15	0	--
508.799988	589213850374541	1.520409E15	6.530719	0.814960997590976
509.600006	588288847076662	1.54313E15	0	--
509.600006	588288847076662	1.681349E15	0	--
509.600006	588288847076662	1.61508E15	0	--
509.600006	588288847076662	1.425739E15	0	--
510.399994	587366778064657	1.675669E15	16.370769	1.21406908042675
510.399994	587366778064657	1.654841E15	0	--
510.399994	587366778064657	1.403018E15	17.427243	1.24122868690389
510.399994	587366778064657	1.53177E15	0	--
511.200012	586447560568524	1.607506E15	16.230199	1.21032384478446
511.200012	586447560568524	1.645374E15	0	--
511.200012	586447560568524	1.586679E15	0	--
511.200012	586447560568524	1.62644E15	0	--
512	585531250000000	1.53177E15	6.330126	0.801412354655603
512	585531250000000	1.53177E15	0	--
512	585531250000000	1.696496E15	27.90611	1.44569930179579
512	585531250000000	1.838502E15	0	--
512.799988	584617798391992	1.630227E15	0	--
512.799988	584617798391992	1.62076E15	0	--
512.799988	584617798391992	1.723004E15	42.365913	1.62701657003924
512.799988	584617798391992	1.562064E15	7.994249	0.90277767127483
513.599976	583707192385071	1.563958E15	42.297149	1.62631109514582
513.599976	583707192385071	1.611293E15	5.845204	0.766799672816639
513.599976	583707192385071	1.679456E15	13.835601	1.14099802905807
513.599976	583707192385071	1.603719E15	10.049686	1.00215249254281
514	583252918287938	1.603719E15	84.31235	1.92589119436388
514	583252918287938	1.666202E15	23.919801	1.3787575622327
514	583252918287938	1.719217E15	0	--
514	583252918287938	1.768446E15	34.874345	1.54250605956317
514.400024	582799350724758	1.71543E15	14.647807	1.16577260905257
514.400024	582799350724758	1.438992E15	36.447088	1.56166283536864
514.400024	582799350724758	1.545023E15	49.428607	1.69397837131981
514.400024	582799350724758	1.62644E15	0	--
514.799988	582346555921054	1.490115E15	71.746859	1.85580289287882
514.799988	582346555921054	1.658628E15	24.082294	1.38169785401806
514.799988	582346555921054	1.634014E15	0	--
514.799988	582346555921054	1.533663E15	8.675378	0.938288406775612
515.200012	581894396384447	1.774126E15	17.587887	1.24521366666827
515.200012	581894396384447	1.584785E15	46.731185	1.66960679391616
515.200012	581894396384447	1.637801E15	45.985755	1.66262332118168
515.200012	581894396384447	1.539343E15	53.526028	1.72856501693687
515.599976	581443006118371	1.592359E15	31.482935	1.49807521272412
515.599976	581443006118371	1.662415E15	9.745747	0.988815132888688
515.599976	581443006118371	1.53177E15	6.114564	0.78636549503627
515.599976	581443006118371	1.624547E15	101.37962	2.00595065902969
516	580992248062016	1.630227E15	58.01754	1.76355931034953
516	580992248062016	1.660522E15	33.465876	1.52460219754472
516	580992248062016	1.590465E15	29.070361	1.46345042493639
516	580992248062016	1.53177E15	20.074592	1.302646727353
516.400024	580542188355901	1.509049E15	81.818729	1.91285272873637
516.400024	580542188355901	1.554491E15	58.167713	1.76468198882836
516.400024	580542188355901	1.647268E15	21.254338	1.32744758272472
516.400024	580542188355901	1.63212E15	58.707767	1.7686955619307
516.799988	580092892726615	1.550704E15	69.939312	1.84472135579603
516.799988	580092892726615	1.683242E15	89.483553	1.95174321969884
516.799988	580092892726615	1.605613E15	63.917935	1.8056227357585
516.799988	580092892726615	1.590465E15	94.641996	1.97608389098848
517.200012	579644224756901	1.598039E15	140.910671	2.14894388296695
517.200012	579644224756901	1.546917E15	77.763531	1.89077597232716
517.200012	579644224756901	1.569638E15	100.894185	2.00386613655221
517.200012	579644224756901	1.550704E15	115.331942	2.06194960489363
517.599976	579196317427959	1.679456E15	92.907793	1.96805214364866
517.599976	579196317427959	1.586679E15	88.494287	1.94691523448922
517.599976	579196317427959	1.516622E15	80.640608	1.90655379353163
517.599976	579196317427959	1.565851E15	149.521606	2.17470395311925
518	578749034749035	1.713537E15	69.418263	1.84147374245333
518	578749034749035	1.512835E15	81.33669	1.91028649479608
518	578749034749035	1.662415E15	92.534875	1.96630544263681
518	578749034749035	1.721111E15	102.756285	2.01180839460983
518.400024	578302442362541	1.639694E15	110.135123	2.04192584115667
518.400024	578302442362541	1.70407E15	127.279996	2.10476015299005
518.400024	578302442362541	1.560171E15	108.804369	2.0366463346498
518.400024	578302442362541	1.601826E15	175.875665	2.24520575254819
518.799988	577856605501695	1.616973E15	44.388172	1.64726726021663
518.799988	577856605501695	1.694603E15	147.392863	2.16847645479332
518.799988	577856605501695	1.535556E15	141.440165	2.15057275430466
518.799988	577856605501695	1.647268E15	64.44383	1.80918134333062
519.200012	577411388811755	1.622653E15	171.304442	2.23376862455965
519.200012	577411388811755	1.635907E15	145.486034	2.16282130502056
519.200012	577411388811755	1.613186E15	235.408599	2.37182232269621
519.200012	577411388811755	1.677562E15	116.133751	2.06495845352758
519.599976	576966924263291	1.596146E15	117.419147	2.06973892108901
519.599976	576966924263291	1.635907E15	99.633727	1.99840637628071
519.599976	576966924263291	1.518516E15	64.560517	1.80996699955398
519.599976	576966924263291	1.54881E15	147.75005	2.16952763652264
520	576523076923077	1.63212E15	178.638141	2.25197419059606
520	576523076923077	1.554491E15	154.104787	2.18781612953863
520	576523076923077	1.598039E15	77.014343	1.88657161485653
520	576523076923077	1.522303E15	220.531683	2.34347099182479
520.400024	576079911940973	1.645374E15	138.744466	2.1422156697508
520.400024	576079911940973	1.611293E15	184.348163	2.26563881428855
520.400024	576079911940973	1.690816E15	233.302803	2.36791995662539
520.400024	576079911940973	1.54881E15	132.576123	2.12246531454329
520.799988	575637494062308	1.616973E15	131.186768	2.11789003264341
520.799988	575637494062308	1.601826E15	165.237124	2.21810762734909
520.799988	575637494062308	1.723004E15	150.088314	2.17634687903282
520.799988	575637494062308	1.497688E15	214.819373	2.33207344466069
521.200012	575195688982448	1.545023E15	149.530488	2.17472975065531
521.200012	575195688982448	1.643481E15	183.405447	2.26341222973593
521.200012	575195688982448	1.677562E15	177.939049	2.25027126513999
521.200012	575195688982448	1.569638E15	152.294585	2.18268446179679
521.599976	574754627672759	1.635907E15	124.176712	2.09404015624147
521.599976	574754627672759	1.618867E15	104.75759	2.02018549870947
521.599976	574754627672759	1.562064E15	263.915258	2.42146449925245
521.599976	574754627672759	1.673775E15	223.386664	2.34905724253031
522	574314176245211	1.582892E15	224.395828	2.35101477819276
522	574314176245211	1.474967E15	108.48367	2.0353643689436
522	574314176245211	1.501475E15	167.251838	2.22337089910875
522	574314176245211	1.779806E15	158.425315	2.19982457931393
522.400024	573874399362585	1.641587E15	172.43309	2.23662061082417
522.400024	573874399362585	1.643481E15	168.295795	2.22607326492941
522.400024	573874399362585	1.71543E15	113.634651	2.05551078246151
522.400024	573874399362585	1.69839E15	227.233496	2.35647235017161
522.799988	573435361287728	1.609399E15	232.153518	2.36577526924885
522.799988	573435361287728	1.694603E15	74.535932	1.87236568626914
522.799988	573435361287728	1.603719E15	148.658935	2.17219101717082
522.799988	573435361287728	1.550704E15	229.872323	2.36148668465789
523.200012	572996928753893	1.69271E15	231.078311	2.36375918453122
523.200012	572996928753893	1.683242E15	70.764856	1.84981762725695
523.200012	572996928753893	1.545023E15	90.074094	1.95459990251507
523.200012	572996928753893	1.675669E15	183.358573	2.26330122037544
523.599976	572559231744503	1.505262E15	121.874897	2.08591426167192
523.599976	572559231744503	1.522303E15	128.199118	2.10788503728069
523.599976	572559231744503	1.586679E15	126.63711	2.10256099088325
523.599976	572559231744503	1.556384E15	137.173219	2.13726933020587
524	572122137404580	1.707857E15	172.863675	2.23770374165755
524	572122137404580	1.609399E15	138.440718	2.14126384302479
524	572122137404580	1.421952E15	98.283808	1.99248197484659
524	572122137404580	1.823355E15	125.27913	2.09787872876949
524.400024	571685709915223	1.634014E15	163.561107	2.21368004124623
524.400024	571685709915223	1.726791E15	78.469176	1.89469909213348
524.400024	571685709915223	1.658628E15	61.775616	1.79081708469438
524.400024	571685709915223	1.705963E15	131.684323	2.11953407534259
524.799988	571250013062119	1.658628E15	124.903527	2.09657470206517
524.799988	571250013062119	1.664308E15	44.437346	1.64774811300569
524.799988	571250013062119	1.662415E15	76.720865	1.88491349070339
524.799988	571250013062119	1.53177E15	166.106932	2.22038775687361
525.200012	570814914604381	1.476861E15	53.625587	1.72937205912221
525.200012	570814914604381	1.628334E15	86.312277	1.93607257386281
525.200012	570814914604381	1.651054E15	86.13158	1.9351624139988
525.200012	570814914604381	1.512835E15	57.055015	1.75629382388314
525.599976	570380543548579	1.577211E15	69.396042	1.8413347011958
525.599976	570380543548579	1.575318E15	106.730967	2.02829044422307
525.599976	570380543548579	1.62076E15	86.289438	1.93595764045407
525.599976	570380543548579	1.700283E15	43.912979	1.64259290008268
526	569946768060837	1.728684E15	51.610559	1.71273856298975
526	569946768060837	1.637801E15	51.579487	1.71247701841112
526	569946768060837	1.601826E15	104.206946	2.0178966681855
526	569946768060837	1.603719E15	65.504233	1.8162693657802
526.400024	569513651845882	1.62076E15	0	--
526.400024	569513651845882	1.664308E15	70.500396	1.84819155642589
526.400024	569513651845882	1.579105E15	43.90115	1.64247589682783
526.400024	569513651845882	1.649161E15	13.680846	1.13611295423873
526.799988	569081258217493	1.480647E15	11.731385	1.06934928767817
526.799988	569081258217493	1.529876E15	36.625514	1.56378372826448
526.799988	569081258217493	1.616973E15	10.768469	1.03215396215446
526.799988	569081258217493	1.62076E15	64.933017	1.81246558208132
527.200012	568649455948798	1.611293E15	56.540178	1.75235717140317
527.200012	568649455948798	1.71543E15	70.610122	1.8488669618684
527.200012	568649455948798	1.660522E15	41.796441	1.62113930283087
527.200012	568649455948798	1.724898E15	68.073409	1.83297749987472
527.599976	568218373080442	1.624547E15	45.656034	1.65949818295966
527.599976	568218373080442	1.582892E15	80.420623	1.90536743315901
527.599976	568218373080442	1.611293E15	23.140378	1.36437044891017
527.599976	568218373080442	1.70407E15	19.120658	1.28150283359134
528	567787878787879	1.594252E15	58.597766	1.76788105915176
528	567787878787879	1.598039E15	96.718853	1.98551113753505
528	567787878787879	1.598039E15	9.111345	0.959582491458424
528	567787878787879	1.584785E15	13.468421	1.12931668323723
528.400024	567358036304707	1.594252E15	0	--
528.400024	567358036304707	1.545023E15	54.024111	1.73258762903106
528.400024	567358036304707	1.741938E15	35.407983	1.54910118807076
528.400024	567358036304707	1.598039E15	68.067987	1.8329429072416
528.799988	566928908477963	1.791167E15	18.86869	1.27574174936894
528.799988	566928908477963	1.588572E15	10.389111	1.01657838641062
528.799988	566928908477963	1.607506E15	70.247005	1.84662781270949
528.799988	566928908477963	1.53177E15	8.041813	0.905353970033698
529.200012	566500365083136	1.492008E15	0	--
529.200012	566500365083136	1.601826E15	22.716654	1.35634436329116
529.200012	566500365083136	1.601826E15	29.336201	1.46740387257607
529.200012	566500365083136	1.582892E15	19.019072	1.27918932253244
529.599976	566072533205704	1.622653E15	43.941025	1.64287018336856
529.599976	566072533205704	1.649161E15	32.608722	1.51333377828391
529.599976	566072533205704	1.641587E15	48.314504	1.68407752540143
529.599976	566072533205704	1.603719E15	20.168159	1.30466625653543
530	565645283018868	1.446566E15	23.105141	1.36370862316137
530	565645283018868	1.588572E15	54.119248	1.73335175334097
530	565645283018868	1.637801E15	0	--
530	565645283018868	1.690816E15	11.32887	1.0541865932492
530.400024	565218677290256	1.69271E15	43.981452	1.64326956302337
530.400024	565218677290256	1.569638E15	78.634731	1.89561440545622
530.400024	565218677290256	1.711644E15	27.395865	1.43768501744808
530.400024	565218677290256	1.690816E15	46.945492	1.67159389492968
530.799988	564792778405263	1.596146E15	53.251904	1.72633514040957
530.799988	564792778405263	1.53745E15	8.579725	0.933473367930696
530.799988	564792778405263	1.654841E15	0	--
530.799988	564792778405263	1.669989E15	15.138156	1.18007297636628
531.200012	564367457130253	1.726791E15	52.755584	1.72226843500363
531.200012	564367457130253	1.669989E15	31.968775	1.50472599501635
531.200012	564367457130253	1.690816E15	0	--
531.200012	564367457130253	1.634014E15	0	--
531.599976	563942839606148	1.533663E15	0	--
531.599976	563942839606148	1.687029E15	0	--
531.599976	563942839606148	1.651054E15	28.460336	1.45424002301757
531.599976	563942839606148	1.738151E15	47.339085	1.6752198593537
532	563518796992481	1.603719E15	0	--
532	563518796992481	1.529876E15	8.737131	0.94136884734626
532	563518796992481	1.586679E15	6.795489	0.832220713807358
532	563518796992481	1.569638E15	7.074874	0.849718709695693
532.400024	563095391596000	1.637801E15	0	--
532.400024	563095391596000	1.654841E15	47.307587	1.67493079672093
532.400024	563095391596000	1.54881E15	10.025211	1.00109352195769
532.400024	563095391596000	1.622653E15	75.533732	1.87814094301791
532.799988	562672685345481	1.651054E15	9.514484	0.978385240123905
532.799988	562672685345481	1.609399E15	31.045319	1.49199612671149
532.799988	562672685345481	1.662415E15	21.593497	1.33432298067698
532.799988	562672685345481	1.675669E15	42.013887	1.62339286303191
533.200012	562250549986859	1.666202E15	25.074976	1.39924052601658
533.200012	562250549986859	1.444673E15	0	--
533.200012	562250549986859	1.541237E15	23.634064	1.37353840724463
533.200012	562250549986859	1.486328E15	0	--
534	561408239700375	1.741938E15	32.848962	1.51652165076659
534	561408239700375	1.639694E15	17.371482	1.23983687066166
534	561408239700375	1.569638E15	23.160085	1.36474014896573
534	561408239700375	1.603719E15	15.134633	1.17997189420522
534.799988	560568449377003	1.527983E15	38.190362	1.58195377499697
534.799988	560568449377003	1.526089E15	11.690562	1.06783538948794
534.799988	560568449377003	1.556384E15	0	--
534.799988	560568449377003	1.652948E15	23.054704	1.36275955067202
535.599976	559731167725071	1.584785E15	49.109834	1.69116846614126
535.599976	559731167725071	1.652948E15	8.189818	0.913274250664697
535.599976	559731167725071	1.490115E15	77.915429	1.89162346622289
535.599976	559731167725071	1.677562E15	32.231209	1.50827659630293
536.400024	558896321003893	1.558277E15	79.218061	1.89882420808461
536.400024	558896321003893	1.575318E15	75.809992	1.87972645080979
536.400024	558896321003893	1.675669E15	46.78963	1.67014961092004
536.400024	558896321003893	1.575318E15	35.152784	1.54595972559933
537.200012	558064023274817	1.683242E15	0	--
537.200012	558064023274817	1.664308E15	29.112632	1.46408147068801
537.200012	558064023274817	1.649161E15	0	--
537.200012	558064023274817	1.616973E15	25.229429	1.4019074215459
538	557234200743494	1.420058E15	0	--
538	557234200743494	1.613186E15	102.058364	2.00884860229264
538	557234200743494	1.554491E15	0	--
538	557234200743494	1.507155E15	27.780992	1.44374774940858
538.799988	556406842384711	1.484434E15	53.434077	1.72781831195293
538.799988	556406842384711	1.702177E15	0	--
538.799988	556406842384711	1.505262E15	74.746246	1.87358938586035
538.799988	556406842384711	1.512835E15	42.596408	1.62937297817429
539.599976	555581937238633	1.571531E15	0	--
539.599976	555581937238633	1.535556E15	0	--
539.599976	555581937238633	1.579105E15	0	--
539.599976	555581937238633	1.420058E15	34.888575	1.54268323134908
540.400024	554759412816014	1.700283E15	24.585122	1.3906723677531
540.400024	554759412816014	1.567744E15	13.874496	1.14221721605458
540.400024	554759412816014	1.61508E15	15.250742	1.18329097408715
540.400024	554759412816014	1.656735E15	13.305175	1.12402059110346
541.200012	553939381656924	1.62644E15	0	--
541.200012	553939381656924	1.668095E15	0	--
541.200012	553939381656924	1.70407E15	0	--
541.200012	553939381656924	1.53745E15	0	--
542	553121771217712	1.609399E15	0	--
542	553121771217712	1.495795E15	17.528477	1.24374418310863
542	553121771217712	1.541237E15	15.940006	1.20248848053352
542	553121771217712	1.634014E15	0	--
542.799988	552306570795282	1.622653E15	0	--
542.799988	552306570795282	1.535556E15	0	--
542.799988	552306570795282	1.637801E15	0	--
542.799988	552306570795282	1.658628E15	0	--
543.599976	551493769749541	1.53177E15	12.614862	1.10088250392483
543.599976	551493769749541	1.533663E15	0	--
543.599976	551493769749541	1.671882E15	45.274868	1.65585719279161
543.599976	551493769749541	1.599932E15	32.256298	1.50861452268009
544.400024	550683296810435	1.429525E15	0	--
544.400024	550683296810435	1.497688E15	0	--
544.400024	550683296810435	1.527983E15	0	--
544.400024	550683296810435	1.535556E15	10.99916	1.041359519586
545.200012	549875263025489	1.545023E15	0	--
545.200012	549875263025489	1.656735E15	0	--
545.200012	549875263025489	1.490115E15	0	--
545.200012	549875263025489	1.533663E15	0	--
546	549069597069597	1.668095E15	0	--
546	549069597069597	1.681349E15	0	--
546	549069597069597	1.645374E15	15.243829	1.1830940683622
546	549069597069597	1.654841E15	23.645439	1.37374738151523
547	548065813528336	1.596146E15	27.251098	1.43538400553869
547	548065813528336	1.550704E15	0	--
547	548065813528336	1.656735E15	34.647345	1.53966996056321
547	548065813528336	1.545023E15	0	--
549	546069216757741	1.535556E15	0	--
549	546069216757741	1.584785E15	0	--
549	546069216757741	1.675669E15	0	--
549	546069216757741	1.605613E15	0	--
551	544087114337568	1.671882E15	22.194154	1.34623859517647
551	544087114337568	1.492008E15	0	--
551	544087114337568	1.62076E15	0	--
551	544087114337568	1.596146E15	0	--
553	542119349005425	1.497688E15	0	--
553	542119349005425	1.700283E15	0	--
553	542119349005425	1.467394E15	0	--
553	542119349005425	1.694603E15	0	--
555	540165765765766	1.474967E15	0	--
555	540165765765766	1.618867E15	0	--
555	540165765765766	1.749512E15	0	--
555	540165765765766	1.577211E15	0	--
557	538226211849192	1.598039E15	0	--
557	538226211849192	1.63212E15	0	--
557	538226211849192	1.573425E15	0	--
557	538226211849192	1.541237E15	0	--
559	536300536672630	1.488221E15	0	--
559	536300536672630	1.641587E15	15.598274	1.19307654490916
559	536300536672630	1.62076E15	0	--
559	536300536672630	1.662415E15	0	--
561	534388591800357	1.71543E15	39.228105	1.5935973290849
561	534388591800357	1.62644E15	10.063015	1.00272812005268
561	534388591800357	1.509049E15	0	--
561	534388591800357	1.601826E15	0	--
563	532490230905861	1.658628E15	0	--
563	532490230905861	1.556384E15	13.547643	1.13186374383524
563	532490230905861	1.660522E15	0	--
563	532490230905861	1.499582E15	0	--
565	530605309734513	1.707857E15	0	--
565	530605309734513	1.624547E15	0	--
565	530605309734513	1.675669E15	0	--
565	530605309734513	1.651054E15	0	--
567	528733686067019	1.685136E15	0	--
567	528733686067019	1.702177E15	0	--
567	528733686067019	1.579105E15	34.467571	1.53741067886875
567	528733686067019	1.685136E15	0	--
569	526875219683656	1.584785E15	0	--
569	526875219683656	1.70407E15	0	--
569	526875219683656	1.590465E15	0	--
569	526875219683656	1.539343E15	22.839456	1.35868575548398
571	525029772329247	1.662415E15	0	--
571	525029772329247	1.645374E15	0	--
571	525029772329247	1.580998E15	0	--
571	525029772329247	1.660522E15	0	--
573	523197207678883	1.685136E15	0	--
573	523197207678883	1.656735E15	0	--
573	523197207678883	1.603719E15	0	--
573	523197207678883	1.658628E15	0	--
575	521377391304348	1.616973E15	0	--
575	521377391304348	1.639694E15	0	--
575	521377391304348	1.598039E15	0	--
575	521377391304348	1.713537E15	74.442125	1.87181876186069
577	519570190641248	1.53177E15	0	--
577	519570190641248	1.560171E15	0	--
577	519570190641248	1.573425E15	40.787663	1.61052882237323
577	519570190641248	1.618867E15	0	--
579	517775474956822	1.743832E15	12.356467	1.09189431365421
579	517775474956822	1.740045E15	0	--
579	517775474956822	1.480647E15	0	--
579	517775474956822	1.810101E15	15.455387	1.18907988418808
581	515993115318417	1.669989E15	0	--
581	515993115318417	1.609399E15	0	--
581	515993115318417	1.588572E15	0	--
581	515993115318417	1.622653E15	0	--
583	514222984562607	1.546917E15	0	--
583	514222984562607	1.766553E15	0	--
583	514222984562607	1.624547E15	0	--
583	514222984562607	1.736258E15	0	--
585	512464957264957	1.635907E15	0	--
585	512464957264957	1.702177E15	33.319304	1.52269592094254
585	512464957264957	1.668095E15	0	--
585	512464957264957	1.675669E15	0	--
587	510718909710392	1.656735E15	0	--
587	510718909710392	1.70407E15	0	--
587	510718909710392	1.679456E15	0	--
587	510718909710392	1.577211E15	0	--
589	508984719864177	1.660522E15	0	--
589	508984719864177	1.611293E15	0	--
589	508984719864177	1.609399E15	0	--
589	508984719864177	1.726791E15	0	--
