# Supplementary material for: Virus lasers for biological detection
Source: Nat Commun. 2019 Aug 9;10:3594. doi: 10.1038/s41467-019-11604-z (PMC6689004; doi:10.1038/s41467-019-11604-z)
Supplement: Supplementary file 5 — Source Data [file 41467_2019_11604_MOESM5_ESM.zip › s_fig_7d_high_pump.csv]

Emission wavelength	Emission frequency	Spectral irradiance	Spectral radiance	Log10(Spectral radiance)
nm	Hz	hw	hw	hw
504	594825396825397	1.3321087E16	10.478979	1.02031897002681
504	594825396825397	1.3240354E16	13.68979	1.13639678615147
504	594825396825397	1.3644023E16	0	--
504	594825396825397	1.2529896E16	0	--
504.799988	593882739949669	1.3999252E16	4.312896	0.634768985813311
504.799988	593882739949669	1.320806E16	9.343296	0.970500107718499
504.799988	593882739949669	1.2836684E16	23.162237	1.36478050107613
504.799988	593882739949669	1.3143473E16	0	--
505.600006	592943030938176	1.3773197E16	20.870656	1.31953609988973
505.600006	592943030938176	1.3175766E16	17.824588	1.25101950029701
505.600006	592943030938176	1.3369528E16	0	--
505.600006	592943030938176	1.370861E16	23.808313	1.37672862342893
506.399994	592006326129617	1.3111179E16	17.554827	1.24439655392011
506.399994	592006326129617	1.4693563E16	0	--
506.399994	592006326129617	1.2949712E16	0	--
506.399994	592006326129617	1.4128426E16	0	--
507.200012	591072541220681	1.1900171E16	4.653689	0.667797356583522
507.200012	591072541220681	1.4225307E16	0	--
507.200012	591072541220681	1.3563289E16	0	--
507.200012	591072541220681	1.3934665E16	0	--
508	590141732283465	1.3095033E16	24.548099	1.39001786608114
508	590141732283465	1.3789344E16	20.947411	1.32113035389442
508	590141732283465	1.4451361E16	29.731091	1.47321084619068
508	590141732283465	1.2901271E16	15.610749	1.1934237409076
508.799988	589213850374541	1.3224207E16	0	--
508.799988	589213850374541	1.3143473E16	13.627705	1.13442272379085
508.799988	589213850374541	1.3886224E16	4.86971	0.687503098966212
508.799988	589213850374541	1.375705E16	11.947538	1.07727842049972
509.600006	588288847076662	1.3240354E16	0	--
509.600006	588288847076662	1.2481455E16	7.862311	0.895550218689428
509.600006	588288847076662	1.3692463E16	0	--
509.600006	588288847076662	1.2852831E16	0	--
510.399994	587366778064657	1.3853931E16	0	--
510.399994	587366778064657	1.3611729E16	0	--
510.399994	587366778064657	1.2239254E16	46.904375	1.67121335337058
510.399994	587366778064657	1.3498702E16	6.403482	0.806416193072299
511.200012	586447560568524	1.42576E16	45.0543	1.65373624652826
511.200012	586447560568524	1.4306041E16	0	--
511.200012	586447560568524	1.3030446E16	0	--
511.200012	586447560568524	1.4047692E16	0	--
512	585531250000000	1.4112279E16	0	--
512	585531250000000	1.2546042E16	0	--
512	585531250000000	1.370861E16	0	--
512	585531250000000	1.4612829E16	0	--
512.799988	584617798391992	1.5161819E16	55.353893	1.74314816991146
512.799988	584617798391992	1.4241453E16	0	--
512.799988	584617798391992	1.3175766E16	20.424372	1.31014871190567
512.799988	584617798391992	1.3966958E16	23.537352	1.37175760224255
513.599976	583707192385071	1.4047692E16	0	--
513.599976	583707192385071	1.2788244E16	19.972749	1.30043784420801
513.599976	583707192385071	1.4419068E16	10.458829	1.01948306241777
513.599976	583707192385071	1.4096132E16	12.06893	1.08166876838282
514	583252918287938	1.3175766E16	21.256912	1.32750017463852
514	583252918287938	1.3078886E16	20.466165	1.31103647112499
514	583252918287938	1.3337234E16	34.91182	1.54297248975815
514	583252918287938	1.4063839E16	73.168669	1.86432515492115
514.400024	582799350724758	1.270751E16	62.461793	1.79561444673423
514.400024	582799350724758	1.3611729E16	74.768141	1.87371658268655
514.400024	582799350724758	1.2739804E16	19.007444	1.27892371963614
514.400024	582799350724758	1.4354481E16	13.168087	1.11952268721017
514.799988	582346555921054	1.2497602E16	43.244578	1.6359316634241
514.799988	582346555921054	1.2303841E16	28.65774	1.45724193818171
514.799988	582346555921054	1.3240354E16	18.029766	1.25599009025162
514.799988	582346555921054	1.3078886E16	50.689666	1.70491942961688
515.200012	581894396384447	1.4871178E16	60.46165	1.78147999491122
515.200012	581894396384447	1.3724757E16	60.35913	1.78074297134672
515.200012	581894396384447	1.4241453E16	58.905676	1.77015714430683
515.200012	581894396384447	1.366017E16	69.162286	1.83986933944252
515.599976	581443006118371	1.3724757E16	45.820537	1.66106017465631
515.599976	581443006118371	1.420916E16	48.751436	1.68798741260258
515.599976	581443006118371	1.3547142E16	120.290356	2.08023081018378
515.599976	581443006118371	1.3740903E16	68.78517	1.83749481495923
516	580992248062016	1.315962E16	101.557263	2.00671098798729
516	580992248062016	1.4306041E16	170.839255	2.23258766887692
516	580992248062016	1.3175766E16	49.458636	1.6942421349561
516	580992248062016	1.2949712E16	99.11196	1.99612606466284
516.400024	580542188355901	1.3434115E16	65.537015	1.81648665678162
516.400024	580542188355901	1.4628976E16	147.125635	2.16768835028752
516.400024	580542188355901	1.4935765E16	232.215767	2.36589170415632
516.400024	580542188355901	1.3304941E16	96.808859	1.98591510151057
516.799988	580092892726615	1.3175766E16	89.20893	1.95040833033584
516.799988	580092892726615	1.320806E16	79.912325	1.90261376638148
516.799988	580092892726615	1.2190813E16	88.678928	1.94782043448193
516.799988	580092892726615	1.3321087E16	237.749664	2.37611991184268
517.200012	579644224756901	1.3886224E16	112.256297	2.05021071204194
517.200012	579644224756901	1.370861E16	178.448555	2.25151303557514
517.200012	579644224756901	1.375705E16	166.433848	2.2212416543149
517.200012	579644224756901	1.3563289E16	161.060986	2.20699035347396
517.599976	579196317427959	1.3740903E16	154.714541	2.18953113321642
517.599976	579196317427959	1.2965858E16	101.658517	2.00714376990127
517.599976	579196317427959	1.4096132E16	186.000973	2.2695152160858
517.599976	579196317427959	1.3466408E16	155.507954	2.19175260744623
518	578749034749035	1.4289894E16	257.374955	2.4105662836931
518	578749034749035	1.4370628E16	182.782953	2.26193568941063
518	578749034749035	1.3434115E16	224.218703	2.35067183605073
518	578749034749035	1.3014299E16	306.44264	2.48634919512598
518.400024	578302442362541	1.4386774E16	193.537026	2.28676406314935
518.400024	578302442362541	1.3482555E16	185.80823	2.26906494627995
518.400024	578302442362541	1.3272647E16	313.227092	2.49585931851124
518.400024	578302442362541	1.3773197E16	236.081435	2.3730618363203
518.799988	577856605501695	1.4548242E16	343.833024	2.53634758687166
518.799988	577856605501695	1.4289894E16	225.648046	2.35343157709795
518.799988	577856605501695	1.3644023E16	282.586318	2.4511511307576
518.799988	577856605501695	1.2901271E16	172.322828	2.23634281324451
519.200012	577411388811755	1.3127326E16	256.814076	2.40961882376439
519.200012	577411388811755	1.375705E16	266.090113	2.42502873795118
519.200012	577411388811755	1.2077786E16	244.132179	2.38762502743465
519.200012	577411388811755	1.4063839E16	201.729974	2.30477043254915
519.599976	576966924263291	1.4047692E16	221.33853	2.34505702129217
519.599976	576966924263291	1.4419068E16	311.418222	2.4933440208285
519.599976	576966924263291	1.3789344E16	243.710489	2.38687422108785
519.599976	576966924263291	1.3240354E16	336.491029	2.52697349023093
520	576523076923077	1.3498702E16	227.545689	2.35706861193098
520	576523076923077	1.4225307E16	343.428859	2.53583678697469
520	576523076923077	1.2433015E16	273.13854	2.43638298365649
520	576523076923077	1.3272647E16	155.746634	2.19241866944984
520.400024	576079911940973	1.3466408E16	331.383058	2.52033030129154
520.400024	576079911940973	1.32565E16	452.192475	2.65532333091255
520.400024	576079911940973	1.2029346E16	271.482021	2.4337410735601
520.400024	576079911940973	1.2949712E16	402.588311	2.60486116115896
520.799988	575637494062308	1.4031545E16	248.756048	2.39577364853775
520.799988	575637494062308	1.2691363E16	239.247977	2.37884827421711
520.799988	575637494062308	1.2529896E16	243.947948	2.38729716933894
520.799988	575637494062308	1.3627876E16	293.446446	2.46752885403724
521.200012	575195688982448	1.3321087E16	368.194447	2.56607723431617
521.200012	575195688982448	1.3014299E16	322.698776	2.50879731812329
521.200012	575195688982448	1.3627876E16	356.714379	2.55232061591108
521.200012	575195688982448	1.3821637E16	295.709769	2.47086567201585
521.599976	574754627672759	1.2949712E16	303.368597	2.48197062307081
521.599976	574754627672759	1.32565E16	428.979992	2.63243703678465
521.599976	574754627672759	1.4176866E16	264.040379	2.42167034746044
521.599976	574754627672759	1.2287694E16	385.7701	2.58632856361832
522	574314176245211	1.4774297E16	474.472361	2.67621091894499
522	574314176245211	1.3450262E16	319.866841	2.50496922127471
522	574314176245211	1.4370628E16	351.699118	2.54617127918355
522	574314176245211	1.2578336E16	432.5213	2.63600749964982
522.400024	573874399362585	1.4435215E16	342.239743	2.5343304411004
522.400024	573874399362585	1.3547142E16	391.319298	2.59253126575975
522.400024	573874399362585	1.3417968E16	319.188149	2.50404675824432
522.400024	573874399362585	1.3611729E16	390.200904	2.59128827121369
522.799988	573435361287728	1.375705E16	418.220529	2.62140534701967
522.799988	573435361287728	1.165797E16	270.118216	2.43155387275289
522.799988	573435361287728	1.3434115E16	432.750063	2.63623713977227
522.799988	573435361287728	1.466127E16	236.326307	2.37351206843312
523.200012	572996928753893	1.265907E16	172.500984	2.23679157676901
523.200012	572996928753893	1.366017E16	255.709109	2.40774619896092
523.200012	572996928753893	1.416072E16	243.130513	2.38583946643671
523.200012	572996928753893	1.3886224E16	333.588069	2.52321050941137
523.599976	572559231744503	1.4176866E16	494.416954	2.69409335468271
523.599976	572559231744503	1.3789344E16	362.325096	2.55909841594691
523.599976	572559231744503	1.1916318E16	184.900021	2.26693696048413
523.599976	572559231744503	1.4289894E16	383.410447	2.58366394216917
524	572122137404580	1.315962E16	171.072042	2.23317903936434
524	572122137404580	1.4031545E16	361.091764	2.5576175828878
524	572122137404580	1.416072E16	366.787144	2.5644141051122
524	572122137404580	1.2836684E16	255.389081	2.4072023253361
524.400024	571685709915223	1.3272647E16	160.597335	2.2057383341905
524.400024	571685709915223	1.3095033E16	289.565243	2.46174643156103
524.400024	571685709915223	1.2126226E16	175.878973	2.24521392100421
524.400024	571685709915223	1.2223107E16	160.255536	2.20481304107837
524.799988	571250013062119	1.3450262E16	320.470329	2.50578782621651
524.799988	571250013062119	1.3950812E16	193.954652	2.28770020060893
524.799988	571250013062119	1.3934665E16	217.917523	2.33829215377185
524.799988	571250013062119	1.2352281E16	211.946156	2.32622554431482
525.200012	570814914604381	1.2142373E16	187.863229	2.27384178273403
525.200012	570814914604381	1.3304941E16	165.602438	2.21906672618167
525.200012	570814914604381	1.3127326E16	171.34801	2.23387906498977
525.200012	570814914604381	1.3078886E16	202.282423	2.30595814710223
525.599976	570380543548579	1.3870078E16	136.64638	2.13559813096575
525.599976	570380543548579	1.2368428E16	169.637065	2.22952074984443
525.599976	570380543548579	1.4144573E16	120.381703	2.08056048285213
525.599976	570380543548579	1.3369528E16	190.50039	2.27989586911754
526	569946768060837	1.3369528E16	216.874623	2.3362087371878
526	569946768060837	1.2852831E16	190.656829	2.28025236557036
526	569946768060837	1.3240354E16	133.634412	2.12591830707157
526	569946768060837	1.4483655E16	204.520477	2.3107367969541
526.400024	569513651845882	1.3288794E16	122.474934	2.08804721409331
526.400024	569513651845882	1.4047692E16	203.166236	2.30785153462922
526.400024	569513651845882	1.3321087E16	200.455554	2.30201809370271
526.400024	569513651845882	1.4338334E16	95.328692	1.97922363413115
526.799988	569081258217493	1.3304941E16	207.458407	2.31693103877805
526.799988	569081258217493	1.3466408E16	73.0005	1.86332583473001
526.799988	569081258217493	1.3530995E16	162.057058	2.2096679504173
526.799988	569081258217493	1.3175766E16	98.064125	1.9915101575932
527.200012	568649455948798	1.4112279E16	94.849072	1.97703308612346
527.200012	568649455948798	1.4483655E16	108.097045	2.03381382200387
527.200012	568649455948798	1.3272647E16	30.311907	1.48161325980953
527.200012	568649455948798	1.3337234E16	88.974225	1.94926421381902
527.599976	568218373080442	1.3385675E16	113.744431	2.05593014251441
527.599976	568218373080442	1.3321087E16	9.506386	0.978015444533384
527.599976	568218373080442	1.3030446E16	98.714539	1.99438112169153
527.599976	568218373080442	1.3304941E16	28.441584	1.45395377993757
528	567787878787879	1.3111179E16	81.089596	1.90896513670637
528	567787878787879	1.4047692E16	81.886805	1.91321392645684
528	567787878787879	1.3191913E16	83.999135	1.92427481383973
528	567787878787879	1.4176866E16	46.295033	1.66553439800699
528.400024	567358036304707	1.3143473E16	80.819503	1.90751617541842
528.400024	567358036304707	1.2982005E16	54.122866	1.73338078598599
528.400024	567358036304707	1.3999252E16	137.558379	2.13848704941587
528.400024	567358036304707	1.3902371E16	90.709875	1.95765456847753
528.799988	566928908477963	1.2481455E16	30.080533	1.47828552729554
528.799988	566928908477963	1.3288794E16	50.535313	1.70359495992998
528.799988	566928908477963	1.3773197E16	29.609736	1.47143453524292
528.799988	566928908477963	1.2998152E16	60.465667	1.78150884796077
529.200012	566500365083136	1.4306041E16	9.608361	0.982649311772316
529.200012	566500365083136	1.3676316E16	24.669362	1.39215791789418
529.200012	566500365083136	1.3805491E16	55.159108	1.74161723441081
529.200012	566500365083136	1.265907E16	17.091412	1.23277794326358
529.599976	566072533205704	1.4322187E16	45.993494	1.66269640299176
529.599976	566072533205704	1.3095033E16	43.117289	1.63465144676696
529.599976	566072533205704	1.3272647E16	75.633748	1.87871562221796
529.599976	566072533205704	1.2885125E16	27.660361	1.44185784386024
530	565645283018868	1.3530995E16	119.457375	2.0772129671703
530	565645283018868	1.3886224E16	9.69977	0.986761436439947
530	565645283018868	1.3095033E16	57.16081	1.75709837435333
530	565645283018868	1.3434115E16	25.351314	1.40400047444489
530.400024	565218677290256	1.3950812E16	72.450233	1.8600397865008
530.400024	565218677290256	1.220696E16	97.622569	1.98955023220642
530.400024	565218677290256	1.315962E16	21.766171	1.33778203676601
530.400024	565218677290256	1.3401821E16	53.517256	1.72849383767066
530.799988	564792778405263	1.3966958E16	45.55936	1.65857761465156
530.799988	564792778405263	1.2949712E16	27.441341	1.4384053306014
530.799988	564792778405263	1.2319988E16	85.398104	1.93144822863422
530.799988	564792778405263	1.3563289E16	62.511137	1.79595739825227
531.200012	564367457130253	1.2578336E16	0	--
531.200012	564367457130253	1.375705E16	22.211138	1.34657081043768
531.200012	564367457130253	1.3337234E16	120.762579	2.08193237922278
531.200012	564367457130253	1.4031545E16	62.415355	1.79529144499367
531.599976	563942839606148	1.1528796E16	55.088246	1.74105894473404
531.599976	563942839606148	1.3304941E16	41.375356	1.61674174353714
531.599976	563942839606148	1.3627876E16	76.352832	1.88282515009137
531.599976	563942839606148	1.3627876E16	16.067287	1.20594255128741
532	563518796992481	1.3837784E16	82.543416	1.91668243787859
532	563518796992481	1.4467508E16	21.453853	1.33150530054725
532	563518796992481	1.4580536E16	74.545994	1.87242431002321
532	563518796992481	1.3062739E16	0	--
532.400024	563095391596000	1.4144573E16	36.478265	1.56203417398628
532.400024	563095391596000	1.2804391E16	68.045701	1.83280069249374
532.400024	563095391596000	1.2013199E16	18.182929	1.25966384291664
532.400024	563095391596000	1.3740903E16	118.119173	2.07232039763275
532.799988	562672685345481	1.4580536E16	25.800154	1.41162229825589
532.799988	562672685345481	1.3224207E16	91.910396	1.96336463728472
532.799988	562672685345481	1.3983105E16	27.044613	1.4320807712036
532.799988	562672685345481	1.3434115E16	61.952479	1.79205868915405
533.200012	562250549986859	1.3175766E16	55.558406	1.74474977710635
533.200012	562250549986859	1.3611729E16	28.315093	1.45201799239096
533.200012	562250549986859	1.4451361E16	0	--
533.200012	562250549986859	1.3514849E16	9.427038	0.974375257708033
534	561408239700375	1.4193013E16	104.032524	2.01716913531349
534	561408239700375	1.2885125E16	139.385369	2.14421718914187
534	561408239700375	1.3837784E16	29.062143	1.46332763538389
534	561408239700375	1.3014299E16	28.46851	1.45436473740646
534.799988	560568449377003	1.2513749E16	27.566682	1.44038449639928
534.799988	560568449377003	1.42576E16	40.826626	1.61094349037785
534.799988	560568449377003	1.3966958E16	0	--
534.799988	560568449377003	1.3434115E16	24.071453	1.3815023059309
535.599976	559731167725071	1.4532095E16	78.961015	1.89741272231186
535.599976	559731167725071	1.2384575E16	41.43207	1.61733663175641
535.599976	559731167725071	1.3014299E16	22.041509	1.34324132375232
535.599976	559731167725071	1.3837784E16	32.436234	1.5110304248251
536.400024	558896321003893	1.320806E16	49.449192	1.69415919961756
536.400024	558896321003893	1.3111179E16	0	--
536.400024	558896321003893	1.4968058E16	82.582756	1.91688937230981
536.400024	558896321003893	1.4063839E16	32.70231	1.51457843109515
537.200012	558064023274817	1.3175766E16	60.775061	1.78372540341747
537.200012	558064023274817	1.2885125E16	123.91757	2.09313288840239
537.200012	558064023274817	1.3983105E16	41.647502	1.61958895771999
537.200012	558064023274817	1.3498702E16	35.609496	1.55156582691863
538	557234200743494	1.4548242E16	0	--
538	557234200743494	1.3595583E16	22.781174	1.3575761011559
538	557234200743494	1.3886224E16	106.593721	2.02773162293289
538	557234200743494	1.3950812E16	41.543361	1.61850162952951
538.799988	556406842384711	1.3353381E16	15.943213	1.20257584827441
538.799988	556406842384711	1.3450262E16	44.153722	1.64496731891992
538.799988	556406842384711	1.3644023E16	48.9175	1.6894642536801
538.799988	556406842384711	1.4225307E16	44.046683	1.64391320879718
539.599976	555581937238633	1.4079986E16	12.600706	1.10039487871396
539.599976	555581937238633	1.3385675E16	64.432516	1.80910509027204
539.599976	555581937238633	1.3870078E16	0	--
539.599976	555581937238633	1.2772097E16	25.410416	1.40501177504744
540.400024	554759412816014	1.3837784E16	26.293216	1.41984370918105
540.400024	554759412816014	1.3789344E16	12.470062	1.09586861275608
540.400024	554759412816014	1.3934665E16	0	--
540.400024	554759412816014	1.4580536E16	32.498129	1.51185835825992
541.200012	553939381656924	1.3385675E16	35.591144	1.55134194768079
541.200012	553939381656924	1.3304941E16	41.379859	1.61678900649341
541.200012	553939381656924	1.4241453E16	25.106657	1.39978888941118
541.200012	553939381656924	1.4289894E16	34.344069	1.53585174800484
542	553121771217712	1.3870078E16	26.113771	1.41686959132645
542	553121771217712	1.4176866E16	0	--
542	553121771217712	1.3272647E16	29.932305	1.47614016188649
542	553121771217712	1.2691363E16	0	--
542.799988	552306570795282	1.3627876E16	30.691732	1.48702139728872
542.799988	552306570795282	1.3547142E16	0	--
542.799988	552306570795282	1.4645123E16	0	--
542.799988	552306570795282	1.3789344E16	40.811025	1.61077750254719
543.599976	551493769749541	1.3740903E16	19.483842	1.2896745990969
543.599976	551493769749541	1.2965858E16	9.690859	0.98636227472109
543.599976	551493769749541	1.3353381E16	0	--
543.599976	551493769749541	1.3321087E16	0	--
544.400024	550683296810435	1.3450262E16	43.958163	1.64303953507918
544.400024	550683296810435	1.4919618E16	0	--
544.400024	550683296810435	1.3918518E16	18.415157	1.26517542582156
544.400024	550683296810435	1.4838884E16	0	--
545.200012	549875263025489	1.4112279E16	0	--
545.200012	549875263025489	1.4968058E16	0	--
545.200012	549875263025489	1.3611729E16	0	--
545.200012	549875263025489	1.3175766E16	0	--
546	549069597069597	1.3805491E16	18.223149	1.26062342615812
546	549069597069597	1.3353381E16	49.767021	1.69694164512452
546	549069597069597	1.4193013E16	21.265437	1.32767431179674
546	549069597069597	1.3466408E16	15.663884	1.19489945827249
547	548065813528336	1.4515949E16	63.179305	1.80057484416607
547	548065813528336	1.270751E16	0	--
547	548065813528336	1.3111179E16	34.315345	1.53548836956337
547	548065813528336	1.2190813E16	0	--
549	546069216757741	1.3644023E16	0	--
549	546069216757741	1.315962E16	0	--
549	546069216757741	1.3385675E16	0	--
549	546069216757741	1.3191913E16	0	--
551	544087114337568	1.2998152E16	0	--
551	544087114337568	1.3644023E16	0	--
551	544087114337568	1.3417968E16	0	--
551	544087114337568	1.3789344E16	0	--
553	542119349005425	1.3563289E16	0	--
553	542119349005425	1.4289894E16	0	--
553	542119349005425	1.3127326E16	0	--
553	542119349005425	1.3078886E16	0	--
555	540165765765766	1.3450262E16	0	--
555	540165765765766	1.3934665E16	0	--
555	540165765765766	1.3547142E16	0	--
555	540165765765766	1.366017E16	25.286494	1.40288861811442
557	538226211849192	1.4079986E16	0	--
557	538226211849192	1.4193013E16	0	--
557	538226211849192	1.4322187E16	18.545519	1.26823899165126
557	538226211849192	1.4322187E16	0	--
559	536300536672630	1.3950812E16	0	--
559	536300536672630	1.4677416E16	0	--
559	536300536672630	1.3902371E16	0	--
559	536300536672630	1.375705E16	17.122003	1.23355456880863
561	534388591800357	1.3514849E16	0	--
561	534388591800357	1.3627876E16	0	--
561	534388591800357	1.3466408E16	0	--
561	534388591800357	1.3740903E16	0	--
563	532490230905861	1.265907E16	10.175936	1.00757436688391
563	532490230905861	1.3014299E16	0	--
563	532490230905861	1.3611729E16	0	--
563	532490230905861	1.4144573E16	0	--
565	530605309734513	1.3450262E16	0	--
565	530605309734513	1.4015399E16	0	--
565	530605309734513	1.3143473E16	0	--
565	530605309734513	1.3676316E16	0	--
567	528733686067019	1.3611729E16	14.732239	1.16826875576659
567	528733686067019	1.2352281E16	16.368407	1.21400641522296
567	528733686067019	1.3062739E16	0	--
567	528733686067019	1.3837784E16	0	--
569	526875219683656	1.2804391E16	0	--
569	526875219683656	1.420916E16	0	--
569	526875219683656	1.4855031E16	0	--
569	526875219683656	1.4822737E16	14.424334	1.15909577005638
571	525029772329247	1.42576E16	0	--
571	525029772329247	1.3062739E16	0	--
571	525029772329247	1.4338334E16	26.077131	1.41625980870835
571	525029772329247	1.3547142E16	0	--
573	523197207678883	1.3321087E16	32.264983	1.50873144061909
573	523197207678883	1.2965858E16	0	--
573	523197207678883	1.4725857E16	31.38204	1.49668117162652
573	523197207678883	1.3417968E16	0	--
575	521377391304348	1.3127326E16	0	--
575	521377391304348	1.4402921E16	0	--
575	521377391304348	1.4580536E16	19.05471	1.28000234348561
575	521377391304348	1.3983105E16	0	--
577	519570190641248	1.3773197E16	21.454177	1.33151185929218
577	519570190641248	1.3983105E16	0	--
577	519570190641248	1.3724757E16	0	--
577	519570190641248	1.160953E16	21.820432	1.33886334448142
579	517775474956822	1.4580536E16	49.627128	1.69571914261939
579	517775474956822	1.4467508E16	0	--
579	517775474956822	1.2804391E16	0	--
579	517775474956822	1.3934665E16	22.079627	1.34399173240816
581	515993115318417	1.2852831E16	0	--
581	515993115318417	1.370861E16	0	--
581	515993115318417	1.3983105E16	0	--
581	515993115318417	1.320806E16	0	--
583	514222984562607	1.4532095E16	0	--
583	514222984562607	1.3676316E16	0	--
583	514222984562607	1.3466408E16	0	--
583	514222984562607	1.3143473E16	0	--
585	512464957264957	1.2562189E16	0	--
585	512464957264957	1.3837784E16	0	--
585	512464957264957	1.3369528E16	0	--
585	512464957264957	1.4241453E16	29.016259	1.46264141911528
587	510718909710392	1.3095033E16	0	--
587	510718909710392	1.4306041E16	0	--
587	510718909710392	1.3401821E16	0	--
587	510718909710392	1.466127E16	0	--
589	508984719864177	1.4338334E16	0	--
589	508984719864177	1.3999252E16	0	--
589	508984719864177	1.2190813E16	0	--
589	508984719864177	1.32565E16	0	--
