# Supplementary material for: Virus lasers for biological detection
Source: Nat Commun. 2019 Aug 9;10:3594. doi: 10.1038/s41467-019-11604-z (PMC6689004; doi:10.1038/s41467-019-11604-z)
Supplement: Supplementary file 5 — Source Data [file 41467_2019_11604_MOESM5_ESM.zip › s_fig_7d_low_pump.csv]

Emission wavelength	Emission frequency	Spectral irradiance	Spectral radiance	Log10(Spectral radiance)
nm	Hz	hw	hw	hw
504	594825396825397	1.604428E15	0	--
504	594825396825397	1.521006E15	0	--
504	594825396825397	1.598608E15	0	--
504	594825396825397	1.625769E15	8.182782	0.912900981157987
504.799988	593882739949669	1.705311E15	5.588315	0.747280878277166
504.799988	593882739949669	1.631589E15	0	--
504.799988	593882739949669	1.581148E15	14.153954	1.15087777982522
504.799988	593882739949669	1.693671E15	10.603293	1.02544076239989
505.600006	592943030938176	1.592788E15	0	--
505.600006	592943030938176	1.66651E15	0	--
505.600006	592943030938176	1.505485E15	0	--
505.600006	592943030938176	1.64905E15	0	--
506.399994	592006326129617	1.639349E15	0	--
506.399994	592006326129617	1.643229E15	0	--
506.399994	592006326129617	1.65099E15	0	--
506.399994	592006326129617	1.540406E15	0	--
507.200012	591072541220681	1.594728E15	0	--
507.200012	591072541220681	1.763513E15	26.338853	1.42059685845352
507.200012	591072541220681	1.633529E15	0	--
507.200012	591072541220681	1.786794E15	0	--
508	590141732283465	1.810075E15	19.074207	1.28044649144039
508	590141732283465	1.614129E15	0	--
508	590141732283465	1.831415E15	6.385174	0.805172736557964
508	590141732283465	1.65681E15	0	--
508.799988	589213850374541	1.577267E15	6.246968	0.795669281284742
508.799988	589213850374541	1.571447E15	0	--
508.799988	589213850374541	1.552047E15	0	--
508.799988	589213850374541	1.585028E15	0	--
509.600006	588288847076662	1.625769E15	4.904901	0.690630246050807
509.600006	588288847076662	1.573387E15	12.480186	1.09622105795632
509.600006	588288847076662	1.730532E15	57.760944	1.76163428239124
509.600006	588288847076662	1.66651E15	0	--
510.399994	587366778064657	1.701431E15	9.035237	0.955939548866211
510.399994	587366778064657	1.66069E15	24.110322	1.38220301053877
510.399994	587366778064657	1.66263E15	0	--
510.399994	587366778064657	1.610248E15	0	--
511.200012	586447560568524	1.722772E15	0	--
511.200012	586447560568524	1.703371E15	0	--
511.200012	586447560568524	1.627709E15	17.809061	1.25064102146946
511.200012	586447560568524	1.66069E15	18.706933	1.27200259079455
512	585531250000000	1.604428E15	13.922913	1.14373010937456
512	585531250000000	1.67039E15	23.913193	1.37863756899311
512	585531250000000	1.579208E15	0	--
512	585531250000000	1.627709E15	0	--
512.799988	584617798391992	1.687851E15	0	--
512.799988	584617798391992	1.581148E15	8.00874	0.903564194724589
512.799988	584617798391992	1.557867E15	17.383723	1.24014279312552
512.799988	584617798391992	1.614129E15	36.123122	1.55778527787567
513.599976	583707192385071	1.695611E15	29.115559	1.46412513269872
513.599976	583707192385071	1.623829E15	40.864813	1.61134951590002
513.599976	583707192385071	1.65875E15	12.698268	1.10374448872454
513.599976	583707192385071	1.695611E15	20.331839	1.3081766620336
514	583252918287938	1.524886E15	21.484572	1.33212670640765
514	583252918287938	1.64905E15	20.934075	1.32085377577079
514	583252918287938	1.701431E15	27.382543	1.4374737783335
514	583252918287938	1.738292E15	25.62421	1.40865048487632
514.400024	582799350724758	1.742172E15	9.061897	0.957219121561347
514.400024	582799350724758	1.718892E15	32.481191	1.51163194529958
514.400024	582799350724758	1.623829E15	11.018843	1.04213599514233
514.400024	582799350724758	1.639349E15	11.85344	1.07384440572275
514.799988	582346555921054	1.561747E15	13.965515	1.14505695561412
514.799988	582346555921054	1.734412E15	17.340046	1.23905024524629
514.799988	582346555921054	1.715012E15	16.251461	1.21089240997436
514.799988	582346555921054	1.728592E15	20.036835	1.30182912185638
515.200012	581894396384447	1.616069E15	0	--
515.200012	581894396384447	1.614129E15	44.191418	1.64533793728746
515.200012	581894396384447	1.536526E15	13.697144	1.13663002158386
515.200012	581894396384447	1.682031E15	55.863266	1.7471263227777
515.599976	581443006118371	1.697551E15	48.640092	1.68699438770906
515.599976	581443006118371	1.552047E15	0	--
515.599976	581443006118371	1.715012E15	37.75841	1.57701369794687
515.599976	581443006118371	1.689791E15	34.117716	1.53297994975814
516	580992248062016	1.643229E15	93.99462	1.9731029964595
516	580992248062016	1.829475E15	75.690433	1.87904098969982
516	580992248062016	1.64711E15	47.542885	1.67708553207378
516	580992248062016	1.800374E15	25.1733	1.40094015149783
516.400024	580542188355901	1.747993E15	104.593628	2.01950522746881
516.400024	580542188355901	1.689791E15	28.104308	1.44877289631882
516.400024	580542188355901	1.738292E15	43.898772	1.64245237169809
516.400024	580542188355901	1.697551E15	71.505032	1.85433660533865
516.799988	580092892726615	1.513246E15	77.434912	1.88893680913869
516.799988	580092892726615	1.544286E15	53.354635	1.72717215323541
516.799988	580092892726615	1.683971E15	10.932484	1.03871885041508
516.799988	580092892726615	1.536526E15	44.551694	1.64886422197257
517.200012	579644224756901	1.616069E15	95.375524	1.97943693701466
517.200012	579644224756901	1.550107E15	18.529789	1.26787047400549
517.200012	579644224756901	1.65487E15	50.280661	1.7014009783768
517.200012	579644224756901	1.600548E15	0	--
517.599976	579196317427959	1.532646E15	43.661015	1.64009382765748
517.599976	579196317427959	1.606368E15	136.293324	2.13447458348714
517.599976	579196317427959	1.616069E15	39.222363	1.59353375473071
517.599976	579196317427959	1.614129E15	46.328258	1.66584597049863
518	578749034749035	1.695611E15	81.343709	1.91032397089017
518	578749034749035	1.585028E15	41.753735	1.62069533053429
518	578749034749035	1.627709E15	97.050005	1.98699556209916
518	578749034749035	1.635469E15	38.349059	1.58375471180204
518.400024	578302442362541	1.435643E15	69.693867	1.84319456224079
518.400024	578302442362541	1.65487E15	81.04403	1.90872102864104
518.400024	578302442362541	1.573387E15	104.254439	2.01809455565695
518.400024	578302442362541	1.579208E15	66.085449	1.82010584504276
518.799988	577856605501695	1.619949E15	45.324714	1.65633507236791
518.799988	577856605501695	1.585028E15	111.985755	2.04916278232775
518.799988	577856605501695	1.66457E15	90.72294	1.95771711567899
518.799988	577856605501695	1.749933E15	74.238356	1.87062834591509
519.200012	577411388811755	1.641289E15	79.251866	1.89900949655493
519.200012	577411388811755	1.66845E15	57.081944	1.75649875515908
519.200012	577411388811755	1.65099E15	63.711755	1.80421956829532
519.200012	577411388811755	1.635469E15	132.44195	2.12202556643223
519.599976	576966924263291	1.697551E15	80.554332	1.90608890059766
519.599976	576966924263291	1.604428E15	94.846146	1.97701968836186
519.599976	576966924263291	1.608308E15	107.565176	2.03167169215812
519.599976	576966924263291	1.65681E15	113.275865	2.0541373872343
520	576523076923077	1.744113E15	102.175956	2.00934870983929
520	576523076923077	1.67039E15	128.66981	2.10947665965919
520	576523076923077	1.689791E15	142.321877	2.15327166276957
520	576523076923077	1.592788E15	87.378049	1.94140234344069
520.400024	576079911940973	1.575327E15	118.022896	2.07196626698311
520.400024	576079911940973	1.610248E15	34.378976	1.5362929368021
520.400024	576079911940973	1.532646E15	198.21231	2.29713062289929
520.400024	576079911940973	1.709191E15	58.560709	1.76760632612622
520.799988	575637494062308	1.631589E15	134.793724	2.12966967190538
520.799988	575637494062308	1.596668E15	104.971195	2.02107014127184
520.799988	575637494062308	1.627709E15	63.848702	1.8051520727824
520.799988	575637494062308	1.701431E15	83.923539	1.92388378948203
521.200012	575195688982448	1.546227E15	101.208632	2.0052175546984
521.200012	575195688982448	1.715012E15	124.761659	2.09608114109116
521.200012	575195688982448	1.64517E15	90.714527	1.95767684043111
521.200012	575195688982448	1.534586E15	123.33268	2.09107816875425
521.599976	574754627672759	1.682031E15	112.348897	2.05056881303316
521.599976	574754627672759	1.585028E15	82.975056	1.91894755418679
521.599976	574754627672759	1.707251E15	101.795847	2.00773006030158
521.599976	574754627672759	1.614129E15	112.824258	2.05240248602054
522	574314176245211	1.522946E15	63.226129	1.80089659308315
522	574314176245211	1.693671E15	140.433272	2.14747001473189
522	574314176245211	1.592788E15	138.313235	2.14086373912924
522	574314176245211	1.540406E15	70.561535	1.84856801989557
522.400024	573874399362585	1.687851E15	97.61631	1.98952238683897
522.400024	573874399362585	1.66457E15	53.710647	1.73006038393084
522.400024	573874399362585	1.678151E15	18.343852	1.26349053780547
522.400024	573874399362585	1.736352E15	82.642034	1.91720099757383
522.799988	573435361287728	1.65487E15	151.321025	2.17989927440194
522.799988	573435361287728	1.705311E15	66.741652	1.824396952178
522.799988	573435361287728	1.575327E15	97.524248	1.98911261019419
522.799988	573435361287728	1.614129E15	85.18648	1.93037067308456
523.200012	572996928753893	1.697551E15	78.801926	1.89653683222243
523.200012	572996928753893	1.612189E15	99.466618	1.99767735159099
523.200012	572996928753893	1.600548E15	140.373918	2.14728642174723
523.200012	572996928753893	1.536526E15	36.187476	1.55855829304191
523.599976	572559231744503	1.583088E15	105.263763	2.02227889124581
523.599976	572559231744503	1.618009E15	24.756022	1.39368085996658
523.599976	572559231744503	1.571447E15	68.938213	1.83846002153932
523.599976	572559231744503	1.65293E15	62.389251	1.79510977183778
524	572122137404580	1.637409E15	74.357339	1.87132383943371
524	572122137404580	1.534586E15	0	--
524	572122137404580	1.751873E15	17.22368	1.23612594810171
524	572122137404580	1.563687E15	0	--
524.400024	571685709915223	1.67233E15	52.356422	1.71896995952212
524.400024	571685709915223	1.691731E15	8.688428	0.938941206519624
524.400024	571685709915223	1.586968E15	33.601166	1.52635434818091
524.400024	571685709915223	1.64905E15	51.592289	1.71258479668541
524.799988	571250013062119	1.732472E15	27.035853	1.43194007642132
524.799988	571250013062119	1.716952E15	18.875344	1.27589487531794
524.799988	571250013062119	1.553987E15	46.574715	1.66815020604158
524.799988	571250013062119	1.757693E15	50.590484	1.70406883433096
525.200012	570814914604381	1.627709E15	42.633707	1.62975309618574
525.200012	570814914604381	1.65099E15	36.944995	1.56755561211897
525.200012	570814914604381	1.522946E15	19.565866	1.29149907486374
525.200012	570814914604381	1.608308E15	36.982714	1.56799877896956
525.599976	570380543548579	1.713072E15	6.049811	0.781741807224501
525.599976	570380543548579	1.600548E15	44.074029	1.64418275308509
525.599976	570380543548579	1.66651E15	64.297154	1.80819175007119
525.599976	570380543548579	1.600548E15	107.607494	2.03184251751547
526	569946768060837	1.610248E15	56.926849	1.75531714552268
526	569946768060837	1.67233E15	33.867413	1.52978202384468
526	569946768060837	1.782914E15	31.844229	1.50303073838108
526	569946768060837	1.641289E15	53.385271	1.72742145167704
526.400024	569513651845882	1.604428E15	23.24834	1.36639194842694
526.400024	569513651845882	1.612189E15	0	--
526.400024	569513651845882	1.586968E15	10.233757	1.01003510045982
526.400024	569513651845882	1.604428E15	24.453427	1.38833973147169
526.799988	569081258217493	1.542346E15	0	--
526.799988	569081258217493	1.687851E15	0	--
526.799988	569081258217493	1.715012E15	35.348671	1.54837309031916
526.799988	569081258217493	1.474444E15	26.781889	1.42784120573588
527.200012	568649455948798	1.482205E15	39.947862	1.60149354093539
527.200012	568649455948798	1.633529E15	11.589423	1.06406181437999
527.200012	568649455948798	1.530706E15	53.929081	1.731823019583
527.200012	568649455948798	1.635469E15	28.139516	1.44931662329287
527.599976	568218373080442	1.486085E15	19.066607	1.28027341500284
527.599976	568218373080442	1.65293E15	39.397813	1.59547211450594
527.599976	568218373080442	1.64711E15	0	--
527.599976	568218373080442	1.761573E15	0	--
528	567787878787879	1.641289E15	0	--
528	567787878787879	1.565627E15	14.845645	1.17159907117124
528	567787878787879	1.443403E15	0	--
528	567787878787879	1.629649E15	18.476261	1.26661408856364
528.400024	567358036304707	1.588908E15	30.896507	1.48990938310206
528.400024	567358036304707	1.581148E15	16.43169	1.21568223293776
528.400024	567358036304707	1.509365E15	16.595386	1.21998735832464
528.400024	567358036304707	1.709191E15	28.959776	1.46179519832828
528.799988	566928908477963	1.623829E15	0	--
528.799988	566928908477963	1.583088E15	7.468507	0.873233792382081
528.799988	566928908477963	1.553987E15	43.745056	1.64092897682695
528.799988	566928908477963	1.536526E15	0	--
529.200012	566500365083136	1.619949E15	20.420415	1.31006456392026
529.200012	566500365083136	1.577267E15	0	--
529.200012	566500365083136	1.765453E15	0	--
529.200012	566500365083136	1.726652E15	7.589808	0.880230789651052
529.599976	566072533205704	1.66457E15	0	--
529.599976	566072533205704	1.581148E15	31.078526	1.49246041279147
529.599976	566072533205704	1.757693E15	0	--
529.599976	566072533205704	1.495785E15	0	--
530	565645283018868	1.64711E15	0	--
530	565645283018868	1.738292E15	40.883885	1.61155215801449
530	565645283018868	1.627709E15	21.670353	1.33586598583313
530	565645283018868	1.590848E15	32.865723	1.51674319059346
530.400024	565218677290256	1.639349E15	14.085881	1.14878401507565
530.400024	565218677290256	1.507425E15	0	--
530.400024	565218677290256	1.619949E15	0	--
530.400024	565218677290256	1.639349E15	0	--
530.799988	564792778405263	1.65875E15	17.514755	1.24340406669555
530.799988	564792778405263	1.548167E15	29.027205	1.46280522007158
530.799988	564792778405263	1.678151E15	0	--
530.799988	564792778405263	1.641289E15	44.137225	1.6448050246781
531.200012	564367457130253	1.579208E15	10.218196	1.00937422883187
531.200012	564367457130253	1.592788E15	14.425128	1.15911967551561
531.200012	564367457130253	1.557867E15	0	--
531.200012	564367457130253	1.65681E15	0	--
531.599976	563942839606148	1.608308E15	0	--
531.599976	563942839606148	1.544286E15	0	--
531.599976	563942839606148	1.552047E15	11.966906	1.07798187966144
531.599976	563942839606148	1.585028E15	31.128005	1.49315128755514
532	563518796992481	1.633529E15	24.436625	1.38804122427549
532	563518796992481	1.495785E15	0	--
532	563518796992481	1.680091E15	0	--
532	563518796992481	1.66069E15	0	--
532.400024	563095391596000	1.715012E15	0	--
532.400024	563095391596000	1.610248E15	0	--
532.400024	563095391596000	1.553987E15	18.739162	1.27275016569193
532.400024	563095391596000	1.66263E15	21.947829	1.34139156786058
532.799988	562672685345481	1.687851E15	15.766593	1.19773785685737
532.799988	562672685345481	1.602488E15	0	--
532.799988	562672685345481	1.749933E15	21.16275	1.32557210155901
532.799988	562672685345481	1.612189E15	0	--
533.200012	562250549986859	1.534586E15	15.774325	1.19795078439495
533.200012	562250549986859	1.726652E15	16.179962	1.20897749730038
533.200012	562250549986859	1.594728E15	0	--
533.200012	562250549986859	1.680091E15	19.76724	1.295946035199
534	561408239700375	1.730532E15	0	--
534	561408239700375	1.639349E15	53.053526	1.72471425292078
534	561408239700375	1.573387E15	0	--
534	561408239700375	1.552047E15	0	--
534.799988	560568449377003	1.631589E15	19.764292	1.29588126158309
534.799988	560568449377003	1.532646E15	0	--
534.799988	560568449377003	1.610248E15	0	--
534.799988	560568449377003	1.623829E15	22.851557	1.35891579624269
535.599976	559731167725071	1.64905E15	16.427837	1.2155803850538
535.599976	559731167725071	1.639349E15	0	--
535.599976	559731167725071	1.550107E15	0	--
535.599976	559731167725071	1.633529E15	0	--
536.400024	558896321003893	1.627709E15	0	--
536.400024	558896321003893	1.594728E15	0	--
536.400024	558896321003893	1.482205E15	24.766451	1.39386377721382
536.400024	558896321003893	1.521006E15	14.158438	1.15101534336794
537.200012	558064023274817	1.588908E15	28.396971	1.45327201792937
537.200012	558064023274817	1.633529E15	0	--
537.200012	558064023274817	1.699491E15	32.960424	1.51799278978709
537.200012	558064023274817	1.689791E15	0	--
538	557234200743494	1.627709E15	42.55483	1.62894885991535
538	557234200743494	1.598608E15	31.063415	1.49224919878882
538	557234200743494	1.612189E15	46.312571	1.66569889112388
538	557234200743494	1.718892E15	0	--
538.799988	556406842384711	1.66845E15	38.936075	1.59035216978915
538.799988	556406842384711	1.736352E15	0	--
538.799988	556406842384711	1.594728E15	0	--
538.799988	556406842384711	1.581148E15	44.698224	1.65029026759899
539.599976	555581937238633	1.682031E15	20.476202	1.31124940526249
539.599976	555581937238633	1.606368E15	0	--
539.599976	555581937238633	1.64711E15	22.783127	1.35761333105321
539.599976	555581937238633	1.567567E15	8.438664	0.926273695043298
540.400024	554759412816014	1.614129E15	0	--
540.400024	554759412816014	1.618009E15	0	--
540.400024	554759412816014	1.561747E15	0	--
540.400024	554759412816014	1.588908E15	36.89776	1.56700000168296
541.200012	553939381656924	1.678151E15	0	--
541.200012	553939381656924	1.621889E15	0	--
541.200012	553939381656924	1.563687E15	0	--
541.200012	553939381656924	1.629649E15	24.473457	1.38869531998448
542	553121771217712	1.598608E15	0	--
542	553121771217712	1.610248E15	13.948467	1.1445264792924
542	553121771217712	1.561747E15	0	--
542	553121771217712	1.596668E15	0	--
542.799988	552306570795282	1.682031E15	0	--
542.799988	552306570795282	1.65487E15	32.616175	1.51343302862961
542.799988	552306570795282	1.625769E15	0	--
542.799988	552306570795282	1.65487E15	0	--
543.599976	551493769749541	1.503545E15	14.515182	1.1618224856448
543.599976	551493769749541	1.618009E15	0	--
543.599976	551493769749541	1.709191E15	0	--
543.599976	551493769749541	1.534586E15	0	--
544.400024	550683296810435	1.635469E15	0	--
544.400024	550683296810435	1.643229E15	29.630161	1.47173401129178
544.400024	550683296810435	1.625769E15	0	--
544.400024	550683296810435	1.515186E15	32.455926	1.51129400449944
545.200012	549875263025489	1.66263E15	0	--
545.200012	549875263025489	1.540406E15	10.245037	1.01051353119664
545.200012	549875263025489	1.619949E15	0	--
545.200012	549875263025489	1.64517E15	0	--
546	549069597069597	1.590848E15	0	--
546	549069597069597	1.594728E15	19.887754	1.29858573935955
546	549069597069597	1.596668E15	0	--
546	549069597069597	1.462804E15	0	--
547	548065813528336	1.788734E15	27.252262	1.43540255554284
547	548065813528336	1.732472E15	10.720546	1.030216904643
547	548065813528336	1.806194E15	11.841811	1.07341812528912
547	548065813528336	1.552047E15	0	--
549	546069216757741	1.561747E15	0	--
549	546069216757741	1.744113E15	0	--
549	546069216757741	1.540406E15	0	--
549	546069216757741	1.627709E15	10.706407	1.02964374890118
551	544087114337568	1.678151E15	0	--
551	544087114337568	1.567567E15	0	--
551	544087114337568	1.682031E15	9.108457	0.959444812412928
551	544087114337568	1.478325E15	0	--
553	542119349005425	1.637409E15	0	--
553	542119349005425	1.715012E15	0	--
553	542119349005425	1.511306E15	0	--
553	542119349005425	1.497725E15	0	--
555	540165765765766	1.64711E15	0	--
555	540165765765766	1.67621E15	0	--
555	540165765765766	1.575327E15	10.669799	1.02815623816739
555	540165765765766	1.511306E15	0	--
557	538226211849192	1.505485E15	13.94948	1.144558018553
557	538226211849192	1.598608E15	0	--
557	538226211849192	1.713072E15	12.165143	1.08511721838364
557	538226211849192	1.532646E15	12.247775	1.08805719947695
559	536300536672630	1.608308E15	0	--
559	536300536672630	1.627709E15	11.271356	1.0519761669682
559	536300536672630	1.581148E15	0	--
559	536300536672630	1.716952E15	0	--
561	534388591800357	1.643229E15	0	--
561	534388591800357	1.763513E15	36.712268	1.56481121505314
561	534388591800357	1.621889E15	16.48597	1.21711450521008
561	534388591800357	1.602488E15	0	--
563	532490230905861	1.521006E15	0	--
563	532490230905861	1.594728E15	16.105471	1.20697343016222
563	532490230905861	1.493845E15	0	--
563	532490230905861	1.685911E15	0	--
565	530605309734513	1.775153E15	10.603761	1.02545993053306
565	530605309734513	1.718892E15	0	--
565	530605309734513	1.627709E15	0	--
565	530605309734513	1.67233E15	0	--
567	528733686067019	1.66069E15	0	--
567	528733686067019	1.623829E15	0	--
567	528733686067019	1.604428E15	0	--
567	528733686067019	1.627709E15	10.929423	1.03859723472824
569	526875219683656	1.680091E15	28.634823	1.45689450295971
569	526875219683656	1.604428E15	16.838824	1.22631175770136
569	526875219683656	1.726652E15	23.91791	1.37872322735971
569	526875219683656	1.66457E15	0	--
571	525029772329247	1.64517E15	0	--
571	525029772329247	1.639349E15	0	--
571	525029772329247	1.722772E15	11.90243	1.0756356360022
571	525029772329247	1.627709E15	11.335376	1.05443593046314
573	523197207678883	1.67039E15	54.138455	1.73350585774131
573	523197207678883	1.711132E15	12.168245	1.08522794538065
573	523197207678883	1.565627E15	0	--
573	523197207678883	1.738292E15	31.774003	1.50207193221136
575	521377391304348	1.715012E15	22.042599	1.34326280001698
575	521377391304348	1.703371E15	0	--
575	521377391304348	1.623829E15	0	--
575	521377391304348	1.618009E15	0	--
577	519570190641248	1.623829E15	0	--
577	519570190641248	1.581148E15	0	--
577	519570190641248	1.683971E15	0	--
577	519570190641248	1.761573E15	0	--
579	517775474956822	1.699491E15	0	--
579	517775474956822	1.559807E15	18.349096	1.26361467284519
579	517775474956822	1.66069E15	37.724557	1.5766241485514
579	517775474956822	1.598608E15	0	--
581	515993115318417	1.489965E15	0	--
581	515993115318417	1.695611E15	0	--
581	515993115318417	1.678151E15	0	--
581	515993115318417	1.633529E15	0	--
583	514222984562607	1.64711E15	0	--
583	514222984562607	1.66457E15	41.111913	1.61396768563499
583	514222984562607	1.586968E15	24.119941	1.38237624113786
583	514222984562607	1.542346E15	0	--
585	512464957264957	1.637409E15	14.928311	1.17401067410988
585	512464957264957	1.598608E15	0	--
585	512464957264957	1.680091E15	15.34086	1.18584970660027
585	512464957264957	1.608308E15	0	--
587	510718909710392	1.579208E15	0	--
587	510718909710392	1.631589E15	0	--
587	510718909710392	1.716952E15	0	--
587	510718909710392	1.416243E15	0	--
589	508984719864177	1.685911E15	0	--
589	508984719864177	1.540406E15	0	--
589	508984719864177	1.65099E15	0	--
589	508984719864177	1.548167E15	16.63204	1.22094552080143
