# Supplementary material for: Virus lasers for biological detection
Source: Nat Commun. 2019 Aug 9;10:3594. doi: 10.1038/s41467-019-11604-z (PMC6689004; doi:10.1038/s41467-019-11604-z)
Supplement: Supplementary file 5 — Source Data [file 41467_2019_11604_MOESM5_ESM.zip › s_fig_7e_high_pump.csv]

Emission wavelength	Emission frequency	Spectral irradiance	Spectral radiance	Log10(Spectral radiance)
nm	Hz	hw	hw	hw
504	594825396825397	1.3588654E16	90.908883	1.95860632160916
504.799988	593882739949669	1.312169E16	135.596484	2.13224842847503
505.600006	592943030938176	1.329291E16	45.856115	1.66139725786159
506.399994	592006326129617	1.411788E16	43.008492	1.63355421522184
507.200012	591072541220681	1.2545767E16	53.390986	1.7274679412813
508	590141732283465	1.4008921E16	53.91314	1.73169462667116
508.799988	589213850374541	1.346413E16	48.556265	1.68624527295446
509.600006	588288847076662	1.2919339E16	83.583889	1.92212257417716
510.399994	587366778064657	1.2763684E16	37.787824	1.57735188392544
511.200012	586447560568524	1.2888208E16	78.04834	1.89236367054377
512	585531250000000	1.2903773E16	50.637493	1.70447219615587
512.799988	584617798391992	1.363535E16	32.116852	1.50673297041644
513.599976	583707192385071	1.3510826E16	64.368264	1.80867179644624
514	583252918287938	1.2203327E16	44.298174	1.64638582468654
514.400024	582799350724758	1.3495261E16	66.84819	1.82508965268022
514.799988	582346555921054	1.2405678E16	77.93017	1.89170562362763
515.200012	581894396384447	1.2592464E16	84.479664	1.9267521778787
515.599976	581443006118371	1.281038E16	156.477218	2.19445111621405
516	580992248062016	1.1113744E16	90.550899	1.95689276639829
516.400024	580542188355901	1.3931094E16	187.076301	2.27201877415516
516.799988	580092892726615	1.2608029E16	143.41248	2.15658694602703
517.200012	579644224756901	1.3059428E16	208.881503	2.31989998377782
517.599976	579196317427959	1.2997166E16	456.713115	2.65964348301131
518	578749034749035	1.3028297E16	654.351096	2.81581083416727
518.400024	578302442362541	1.2436809E16	313.335961	2.49601024093221
518.799988	577856605501695	1.2576898E16	1507.433	3.17823801840627
519.200012	577411388811755	1.3370737E16	704.491926	2.84787602013701
519.599976	576966924263291	1.2483505E16	2549.122	3.40639062113379
520	576523076923077	1.2405678E16	3159.845	3.49966577967673
520.400024	576079911940973	1.3432999E16	5301.651	3.72441113536183
520.799988	575637494062308	1.2358982E16	6608.796	3.82012234629596
521.200012	575195688982448	1.21255E16	9752.605	3.98912063477723
521.599976	574754627672759	1.3370737E16	7668.785	3.88472656217666
522	574314176245211	1.3744308E16	36609.102	4.56358907602089
522.400024	573874399362585	1.3199517E16	49166.027	4.69166511531294
522.799988	573435361287728	1.2390113E16	36620.407	4.56372316675082
523.200012	572996928753893	1.3432999E16	44882.999	4.65208186798154
523.599976	572559231744503	1.3339606E16	16332.321	4.21304790707993
524	572122137404580	1.2514636E16	56245.5	4.75008778183503
524.400024	571685709915223	1.3837701E16	65192.81	4.81419970080078
524.799988	571250013062119	1.2903773E16	38591.943	4.58649664467494
525.200012	570814914604381	1.3246213E16	39317.778	4.59458896618944
525.599976	570380543548579	1.2047672E16	56677.682	4.75341208019231
526	569946768060837	1.2374547E16	39527.941	4.59690419264736
526.400024	569513651845882	1.3432999E16	48803.423	4.68845028384445
526.799988	569081258217493	1.2405678E16	73469.7	4.8661082664864
527.200012	568649455948798	1.29816E16	27235.949	4.43514251227972
527.599976	568218373080442	1.1705232E16	23370.994	4.36867718391703
528	567787878787879	1.3059428E16	30179.847	4.47971703374228
528.400024	567358036304707	1.2390113E16	27068.655	4.43246667687911
528.799988	566928908477963	1.4055618E16	28060.842	4.44810069842675
529.200012	566500365083136	1.2748118E16	18171.869	4.25939959734894
529.599976	566072533205704	1.3183952E16	14736.428	4.16839222654298
530	565645283018868	1.2576898E16	10329.288	4.0140703865411
530.400024	565218677290256	1.3479695E16	14367.959	4.15739508003459
530.799988	564792778405263	1.3308475E16	11874.161	4.07460293316487
531.200012	564367457130253	1.3246213E16	5999.887	3.77814307109388
531.599976	563942839606148	1.3370737E16	7062.47	3.84895661603286
532	563518796992481	1.2343416E16	3541.868	3.54923237166494
532.400024	563095391596000	1.3526392E16	4531.285	3.65622137845259
532.799988	562672685345481	1.2514636E16	2740.038	3.43775658584078
533.200012	562250549986859	1.2032107E16	2737.281	3.43731938289981
534	561408239700375	1.281038E16	2081.047	3.31828188877008
534.799988	560568449377003	1.2763684E16	2423.594	3.3844598686594
535.599976	559731167725071	1.3215082E16	1378.702	3.13947040559475
536.400024	558896321003893	1.2903773E16	652.622078	2.81466176174635
537.200012	558064023274817	1.2825946E16	513.391979	2.71044907917132
538	557234200743494	1.3557523E16	660.775364	2.82005384260787
538.799988	556406842384711	1.3541957E16	540.548124	2.73283436444525
539.599976	555581937238633	1.346413E16	407.81153	2.6104595003646
540.400024	554759412816014	1.29816E16	212.599584	2.32756241039104
541.200012	553939381656924	1.3277344E16	178.207465	2.25092589240795
542	553121771217712	1.346413E16	156.759089	2.1952327309261
542.799988	552306570795282	1.3401868E16	60.617232	1.78259610104229
543.599976	551493769749541	1.2966035E16	0	--
544.400024	550683296810435	1.3028297E16	118.884884	2.07512663836367
545.200012	549875263025489	1.3868832E16	56.60129	1.7528263293066
546	549069597069597	1.3152821E16	49.698295	1.69634148964293
547	548065813528336	1.3199517E16	115.931728	2.06420230921297
549	546069216757741	1.2421244E16	25.451942	1.40572092489309
551	544087114337568	1.3043862E16	63.533378	1.80300194691024
553	542119349005425	1.1783059E16	0	--
555	540165765765766	1.3386303E16	66.947862	1.82573671224529
557	538226211849192	1.2934904E16	0	--
559	536300536672630	1.3028297E16	31.179143	1.4938641738584
561	534388591800357	1.2250023E16	42.773363	1.63117339743766
563	532490230905861	1.3230648E16	0	--
565	530605309734513	1.1487315E16	0	--
567	528733686067019	1.3448564E16	13.988204	1.14576195731095
569	526875219683656	1.3432999E16	17.198277	1.23548493953112
571	525029772329247	1.2794815E16	0	--
573	523197207678883	1.3495261E16	44.241446	1.64582931313294
575	521377391304348	1.2763684E16	58.758628	1.76907164656366
577	519570190641248	1.3697612E16	0	--
579	517775474956822	1.2623595E16	12.84387	1.10869590117908
581	515993115318417	1.281038E16	17.484787	1.24266034609404
583	514222984562607	1.2187762E16	93.122657	1.96905535888631
585	512464957264957	1.2576898E16	18.968984	1.27804407021338
587	510718909710392	1.4678236E16	51.988957	1.71591110472559
589	508984719864177	1.3744308E16	17.473262	1.2423739889186
