# Supplementary material for: Virus lasers for biological detection
Source: Nat Commun. 2019 Aug 9;10:3594. doi: 10.1038/s41467-019-11604-z (PMC6689004; doi:10.1038/s41467-019-11604-z)
Supplement: Supplementary file 5 — Source Data [file 41467_2019_11604_MOESM5_ESM.zip › s_fig_7e_low_pump.csv]

Emission wavelength	Emission frequency	Spectral irradiance	Spectral radiance	Log10(Spectral radiance)
nm	Hz	hw	hw	hw
504	594825396825397	1.722711E15	7.949098	0.90031785119141
504.799988	593882739949669	1.695729E15	11.978926	1.07841788206143
505.600006	592943030938176	1.598178E15	28.834374	1.4599105272296
506.399994	592006326129617	1.666671E15	35.183952	1.54634461952725
507.200012	591072541220681	1.598178E15	9.275685	0.967345991681704
508	590141732283465	1.865924E15	30.706004	1.48722330215887
508.799988	589213850374541	1.677049E15	22.653433	1.35513402621549
509.600006	588288847076662	1.69988E15	5.27661	0.72235499618449
510.399994	587366778064657	1.791204E15	49.697524	1.69633475211515
511.200012	586447560568524	1.820262E15	6.517825	0.814102695718781
512	585531250000000	1.847244E15	0	--
512.799988	584617798391992	1.693653E15	25.09662	1.39961523485979
513.599976	583707192385071	1.747618E15	28.983492	1.46215070911887
514	583252918287938	1.820262E15	46.102166	1.66372133015645
514.400024	582799350724758	1.75592E15	17.499067	1.24301489396896
514.799988	582346555921054	1.627235E15	27.157549	1.4338905718011
515.200012	581894396384447	1.776675E15	66.355345	1.82187591153371
515.599976	581443006118371	1.776675E15	6.145581	0.788562947135617
516	580992248062016	1.69988E15	20.722276	1.31643745377378
516.400024	580542188355901	1.710258E15	33.987569	1.53132010228114
516.799988	580092892726615	1.799507E15	34.777772	1.54130175595596
517.200012	579644224756901	1.745542E15	50.759104	1.7055139473216
517.599976	579196317427959	1.903284E15	25.260954	1.40244974800522
518	578749034749035	1.728938E15	37.686962	1.57619112976021
518.400024	578302442362541	1.832715E15	21.753554	1.33753022021011
518.799988	577856605501695	1.629311E15	25.188144	1.401196167488
519.200012	577411388811755	1.666671E15	69.218157	1.84022003160379
519.599976	576966924263291	1.851395E15	59.199566	1.77231852286319
520	576523076923077	1.772524E15	180.79352	2.2571828604387
520.400024	576079911940973	1.672898E15	133.388136	2.125117203652
520.799988	575637494062308	1.789129E15	175.317794	2.2438259973478
521.200012	575195688982448	1.591951E15	160.075993	2.20432620456513
521.599976	574754627672759	1.766298E15	281.005473	2.44871477851915
522	574314176245211	1.7746E15	372.289748	2.57088107691586
522.400024	573874399362585	1.614782E15	224.46409	2.35114687201074
522.799988	573435361287728	1.691578E15	174.593446	2.24202793685261
523.200012	572996928753893	1.674973E15	409.491531	2.61224492422098
523.599976	572559231744503	1.701955E15	294.754396	2.46946029093186
524	572122137404580	1.770449E15	244.961893	2.38909852947877
524.400024	571685709915223	1.728938E15	296.814037	2.47248443585055
524.799988	571250013062119	1.654218E15	395.246718	2.59686827237931
525.200012	570814914604381	1.6812E15	254.896372	2.40636365409778
525.599976	570380543548579	1.523458E15	301.770206	2.47967635933444
526	569946768060837	1.907435E15	409.307732	2.61204994873327
526.400024	569513651845882	1.735164E15	396.656674	2.59841476596365
526.799988	569081258217493	1.69988E15	414.635913	2.6176669150812
527.200012	568649455948798	1.639689E15	333.307558	2.52284516172677
527.599976	568218373080442	1.73724E15	243.423281	2.38636211180004
528	567787878787879	1.683275E15	245.607988	2.39024248741989
528.400024	567358036304707	1.859698E15	290.999924	2.4638928755619
528.799988	566928908477963	1.666671E15	246.361683	2.39157316227613
529.200012	566500365083136	1.822338E15	194.622217	2.28919241542751
529.599976	566072533205704	1.579498E15	127.574831	2.10576500168923
530	565645283018868	1.766298E15	87.443959	1.94172981194406
530.400024	565218677290256	1.724787E15	84.47484	1.92672737787004
530.799988	564792778405263	1.672898E15	100.105223	2.0004567374284
531.200012	564367457130253	1.60648E15	57.150913	1.75702317274871
531.599976	563942839606148	1.581573E15	34.493688	1.53773963079598
532	563518796992481	1.778751E15	34.649117	1.53969217150443
532.400024	563095391596000	1.558742E15	77.738855	1.89063813970606
532.799988	562672685345481	1.722711E15	58.403466	1.7664386214276
533.200012	562250549986859	1.66252E15	76.96372	1.88628605092721
534	561408239700375	1.735164E15	51.256612	1.70974989645743
534.799988	560568449377003	1.805733E15	76.462386	1.88344784600404
535.599976	559731167725071	1.778751E15	116.097723	2.0648237020966
536.400024	558896321003893	1.832715E15	104.703209	2.01995999237259
537.200012	558064023274817	1.60648E15	93.185482	1.96934825593318
538	557234200743494	1.720635E15	75.351736	1.87709326231138
538.799988	556406842384711	1.741391E15	64.82708	1.8117564601584
539.599976	555581937238633	1.766298E15	74.495596	1.87213059906464
540.400024	554759412816014	1.801582E15	0	--
541.200012	553939381656924	1.722711E15	11.15521	1.04747775041392
542	553121771217712	1.69988E15	0	--
542.799988	552306570795282	1.838942E15	32.357295	1.50997220837669
543.599976	551493769749541	1.762147E15	0	--
544.400024	550683296810435	1.577422E15	28.118182	1.44898723765319
545.200012	549875263025489	1.720635E15	38.015067	1.5799557602497
546	549069597069597	1.71856E15	21.995874	1.34234122322745
547	548065813528336	1.832715E15	0	--
549	546069216757741	1.693653E15	8.480316	0.928412035570314
551	544087114337568	1.60648E15	24.708241	1.39284182872117
553	542119349005425	1.762147E15	13.42224	1.12782500006989
555	540165765765766	1.714409E15	0	--
557	538226211849192	1.83064E15	12.148585	1.08452569666035
559	536300536672630	1.780827E15	9.991168	0.999616261629763
561	534388591800357	1.627235E15	17.328567	1.23876264986196
563	532490230905861	1.612707E15	34.676496	1.54003520631432
565	530605309734513	1.604404E15	18.115343	1.25804656147831
567	528733686067019	1.604404E15	0	--
569	526875219683656	1.816111E15	12.584473	1.09983503331433
571	525029772329247	1.69988E15	0	--
573	523197207678883	1.747618E15	0	--
575	521377391304348	1.836867E15	0	--
577	519570190641248	1.660444E15	16.883203	1.22745484236464
579	517775474956822	1.741391E15	21.072348	1.32371292984776
581	515993115318417	1.710258E15	0	--
583	514222984562607	1.809884E15	0	--
585	512464957264957	1.832715E15	0	--
587	510718909710392	1.716484E15	34.569656	1.53869505793277
589	508984719864177	1.679124E15	15.752689	1.19735469896259
