# Supplementary material for: Virus lasers for biological detection
Source: Nat Commun. 2019 Aug 9;10:3594. doi: 10.1038/s41467-019-11604-z (PMC6689004; doi:10.1038/s41467-019-11604-z)
Supplement: Supplementary file 5 — Source Data [file 41467_2019_11604_MOESM5_ESM.zip › s_fig_7f_high_pump.csv]

Emission wavelength	Emission frequency	Spectral irradiance	Spectral radiance	Log10(Spectral radiance)
nm	Hz	hw	hw	hw
504	594825396825397	1.3378011E16	77.485499	1.88922043420262
504.799988	593882739949669	1.3219128E16	27.077949	1.43261576593203
505.600006	592943030938176	1.2980802E16	6.043733	0.78130526983178
506.399994	592006326129617	1.3695779E16	20.027058	1.30161715557373
507.200012	591072541220681	1.27107E16	6.877081	0.837404139602436
508	590141732283465	1.3155574E16	0	--
508.799988	589213850374541	1.4108877E16	29.794618	1.47413782166027
509.600006	588288847076662	1.2821918E16	20.238749	1.30618366433437
510.399994	587366778064657	1.3187351E16	30.106735	1.47866365991766
511.200012	586447560568524	1.3187351E16	59.800901	1.77670772740614
512	585531250000000	1.3409788E16	28.584147	1.45612523665103
512.799988	584617798391992	1.3314458E16	25.218064	1.40171174257052
513.599976	583707192385071	1.3107909E16	43.695139	1.64043312523357
514	583252918287938	1.299669E16	37.033948	1.56860001243343
514.400024	582799350724758	1.2472374E16	22.475296	1.35170542010805
514.799988	582346555921054	1.3282681E16	45.96947	1.66246949662822
515.200012	581894396384447	1.3346235E16	37.379254	1.57263062965607
515.599976	581443006118371	1.4140653E16	50.520309	1.7034659981894
516	580992248062016	1.3203239E16	32.478585	1.51159710000022
516.400024	580542188355901	1.2059276E16	58.123702	1.76435326748026
516.799988	580092892726615	1.3600449E16	95.595534	1.9804376035265
517.200012	579644224756901	1.3997658E16	36.906588	1.56710389669209
517.599976	579196317427959	1.2964914E16	111.032729	2.04545101418275
518	578749034749035	1.3282681E16	183.916276	2.26462016460624
518.400024	578302442362541	1.3743444E16	177.902727	2.25018260526198
518.799988	577856605501695	1.3616337E16	196.649284	2.29369236948253
519.200012	577411388811755	1.4283649E16	255.544672	2.40746683052655
519.599976	576966924263291	1.2663035E16	439.459055	2.64291841748503
520	576523076923077	1.3092021E16	250.540113	2.39887726896528
520.400024	576079911940973	1.2742476E16	367.303206	2.56502471909409
520.799988	575637494062308	1.2647146E16	543.300383	2.73504001119004
521.200012	575195688982448	1.3838774E16	491.830664	2.69181560205793
521.599976	574754627672759	1.329857E16	598.037834	2.77672865987081
522	574314176245211	1.3632225E16	521.618285	2.71735280690986
522.400024	573874399362585	1.3362123E16	607.140566	2.78328925115887
522.799988	573435361287728	1.3346235E16	865.912155	2.93747383597364
523.200012	572996928753893	1.163029E16	813.37114	2.91028875872371
523.599976	572559231744503	1.3902328E16	903.073108	2.95572290991016
524	572122137404580	1.3791109E16	718.495475	2.85642403734329
524.400024	571685709915223	1.3806998E16	607.067968	2.78323731788719
524.799988	571250013062119	1.3044356E16	827.042054	2.91752759341686
525.200012	570814914604381	1.358456E16	1131.587	3.05368794951251
525.599976	570380543548579	1.3060244E16	603.673613	2.7808021929498
526	569946768060837	1.3362123E16	770.660727	2.88686322783022
526.400024	569513651845882	1.348923E16	473.154361	2.67500284727932
526.799988	569081258217493	1.329857E16	455.361754	2.65835655125875
527.200012	568649455948798	1.4617305E16	449.979057	2.65319230123981
527.599976	568218373080442	1.4092988E16	438.868739	2.64233464677498
528	567787878787879	1.3648114E16	520.393155	2.71633157542744
528.400024	567358036304707	1.2361155E16	212.859622	2.32809328658765
528.799988	566928908477963	1.3886439E16	154.753047	2.18963920878914
529.200012	566500365083136	1.3854663E16	242.832271	2.38530640145561
529.599976	566072533205704	1.2678923E16	376.89311	2.5762181981651
530	565645283018868	1.3171463E16	154.958402	2.19021512909618
530.400024	565218677290256	1.2949025E16	120.797071	2.08205640395432
530.799988	564792778405263	1.3044356E16	164.797556	2.21695076668401
531.200012	564367457130253	1.27107E16	113.406855	2.05463930674996
531.599976	563942839606148	1.3123797E16	146.773664	2.1666481359237
532	563518796992481	1.2186383E16	58.891328	1.77005134777474
532.400024	563095391596000	1.3775221E16	196.093707	2.29246365659982
532.799988	562672685345481	1.3854663E16	110.159196	2.04202075754991
533.200012	562250549986859	1.3425677E16	64.202819	1.80755409737207
534	561408239700375	1.2885472E16	100.495898	2.00214833526574
534.799988	560568449377003	1.3092021E16	93.418679	1.97043372179284
535.599976	559731167725071	1.1836839E16	94.985178	1.97765584092016
536.400024	558896321003893	1.3536895E16	166.401666	2.22115767009764
537.200012	558064023274817	1.3012579E16	227.903671	2.35775132071439
538	557234200743494	1.2726588E16	128.599522	2.10923935433355
538.799988	556406842384711	1.4426644E16	83.020061	1.91918304814577
539.599976	555581937238633	1.3791109E16	105.192388	2.02198431425495
540.400024	554759412816014	1.2774253E16	36.897106	1.56699230389566
541.200012	553939381656924	1.3759332E16	57.280844	1.75800940842414
542	553121771217712	1.3330346E16	25.928995	1.41378568397287
542.799988	552306570795282	1.3441565E16	33.411572	1.52389690948622
543.599976	551493769749541	1.3632225E16	0	--
544.400024	550683296810435	1.4251872E16	42.156912	1.62486879123493
545.200012	549875263025489	1.3473342E16	50.897083	1.70669289288086
546	549069597069597	1.3997658E16	8.735167	0.941271212293785
547	548065813528336	1.3378011E16	0	--
549	546069216757741	1.3552784E16	11.123222	1.0462306050642
551	544087114337568	1.2933137E16	0	--
553	542119349005425	1.4204207E16	0	--
555	540165765765766	1.3266793E16	22.465181	1.35150992201583
557	538226211849192	1.3203239E16	0	--
559	536300536672630	1.3219128E16	0	--
561	534388591800357	1.3378011E16	0	--
563	532490230905861	1.3219128E16	0	--
565	530605309734513	1.2361155E16	0	--
567	528733686067019	1.3759332E16	0	--
569	526875219683656	1.3568672E16	0	--
571	525029772329247	1.2885472E16	0	--
573	523197207678883	1.3441565E16	0	--
575	521377391304348	1.3711667E16	0	--
577	519570190641248	1.3330346E16	0	--
579	517775474956822	1.2790142E16	21.148291	1.32527527765632
581	515993115318417	1.3949993E16	57.306532	1.75820412720081
583	514222984562607	1.3235016E16	0	--
585	512464957264957	1.2933137E16	0	--
587	510718909710392	1.3552784E16	51.209561	1.7093510528097
589	508984719864177	1.4092988E16	18.888808	1.27620455213272
