# Supplementary material for: Virus lasers for biological detection
Source: Nat Commun. 2019 Aug 9;10:3594. doi: 10.1038/s41467-019-11604-z (PMC6689004; doi:10.1038/s41467-019-11604-z)
Supplement: Supplementary file 5 — Source Data [file 41467_2019_11604_MOESM5_ESM.zip › s_fig_7f_low_pump.csv]

Emission wavelength	Emission frequency	Spectral irradiance	Spectral radiance	Log10(Spectral radiance)
nm	Hz	hw	hw	hw
504	594825396825397	1.842887E15	54.462951	1.73610116928993
504.799988	593882739949669	1.801473E15	28.172477	1.4498250330042
505.600006	592943030938176	1.772484E15	13.337551	1.12507609308679
506.399994	592006326129617	1.708294E15	25.394517	1.40473995702563
507.200012	591072541220681	1.700011E15	10.878141	1.03655468374235
508	590141732283465	1.85531E15	11.358232	1.05531073521298
508.799988	589213850374541	1.733142E15	0	--
509.600006	588288847076662	1.685516E15	13.560191	1.13226580676274
510.399994	587366778064657	1.666881E15	0	--
511.200012	586447560568524	1.774555E15	26.653032	1.42574662071602
512	585531250000000	1.776625E15	12.143587	1.08434698856861
512.799988	584617798391992	1.702082E15	10.767746	1.03212480244273
513.599976	583707192385071	1.768343E15	22.582545	1.35377288431937
514	583252918287938	1.716576E15	52.542241	1.72050859211161
514.400024	582799350724758	1.596478E15	0	--
514.799988	582346555921054	1.681375E15	15.002888	1.17617486717151
515.200012	581894396384447	1.927784E15	33.946723	1.53079785662219
515.599976	581443006118371	1.729E15	21.153863	1.32538968737962
516	580992248062016	1.710364E15	41.983893	1.62308270651959
516.400024	580542188355901	1.590266E15	39.642376	1.59815967640771
516.799988	580092892726615	1.706223E15	75.856112	1.87999057920229
517.200012	579644224756901	1.766272E15	64.576523	1.81007465755068
517.599976	579196317427959	1.905006E15	57.651558	1.76081104834642
518	578749034749035	1.849098E15	52.123857	1.717036544643
518.400024	578302442362541	1.826321E15	25.428776	1.40532545615529
518.799988	577856605501695	1.786979E15	63.004064	1.79936856399088
519.200012	577411388811755	1.878088E15	111.107416	2.04574304742322
519.599976	576966924263291	1.832533E15	172.923449	2.23785388905645
520	576523076923077	1.724859E15	175.845026	2.24513008825544
520.400024	576079911940973	1.706223E15	199.805554	2.30060755615237
520.799988	575637494062308	1.687587E15	125.348406	2.09811881559934
521.200012	575195688982448	1.685516E15	208.550103	2.31921040867392
521.599976	574754627672759	1.762131E15	160.154188	2.20453829986221
522	574314176245211	1.700011E15	198.413348	2.29757088539754
522.400024	573874399362585	1.838745E15	170.855518	2.23262900946345
522.799988	573435361287728	1.69587E15	316.084304	2.49980293033678
523.200012	572996928753893	1.69794E15	195.014004	2.2900657992679
523.599976	572559231744503	1.639962E15	161.055491	2.20697553617432
524	572122137404580	1.642033E15	181.841429	2.25969283563143
524.400024	571685709915223	1.834604E15	182.826261	2.26203857754796
524.799988	571250013062119	1.706223E15	134.373441	2.12831343860647
525.200012	570814914604381	1.803544E15	165.095846	2.2177361460552
525.599976	570380543548579	1.844957E15	253.348666	2.4037186218678
526	569946768060837	1.718647E15	226.240418	2.35457019451658
526.400024	569513651845882	1.836675E15	209.223188	2.32060981529265
526.799988	569081258217493	1.876017E15	150.733695	2.17821034532627
527.200012	568649455948798	1.685516E15	196.470522	2.29329739902141
527.599976	568218373080442	1.575772E15	183.460364	2.26354225084734
528	567787878787879	1.764201E15	124.263931	2.09434508808769
528.400024	567358036304707	1.776625E15	136.817281	2.13614095534427
528.799988	566928908477963	1.731071E15	94.515434	1.97550273288731
529.200012	566500365083136	1.786979E15	107.208565	2.0302294829654
529.599976	566072533205704	1.716576E15	80.233703	1.90435683651702
530	565645283018868	1.72693E15	100.114754	2.00049808455841
530.400024	565218677290256	1.811827E15	66.859271	1.82516163695288
530.799988	564792778405263	1.675163E15	39.451824	1.59606708700862
531.200012	564367457130253	1.967126E15	156.437021	2.19433953717283
531.599976	563942839606148	1.675163E15	8.103267	0.908660149004149
532	563518796992481	1.768343E15	78.324465	1.89389743708912
532.400024	563095391596000	1.722788E15	55.254198	1.74236527962366
532.799988	562672685345481	1.666881E15	53.638348	1.72947539361035
533.200012	562250549986859	1.766272E15	100.908382	2.00392724260117
534	561408239700375	1.623397E15	31.289538	1.49539915069711
534.799988	560568449377003	1.729E15	37.409724	1.57298450408917
535.599976	559731167725071	1.91743E15	56.845911	1.7546992307827
536.400024	558896321003893	1.656527E15	76.195074	1.88192689517464
537.200012	558064023274817	1.784908E15	34.479379	1.53755943524717
538	557234200743494	1.679304E15	0	--
538.799988	556406842384711	1.60269E15	32.689909	1.51441371162188
539.599976	555581937238633	1.815968E15	16.801563	1.22534968474376
540.400024	554759412816014	1.60269E15	32.502707	1.51191953286209
541.200012	553939381656924	1.644103E15	17.360767	1.23956890842741
542	553121771217712	1.820109E15	29.912141	1.47584749933049
542.799988	552306570795282	1.757989E15	10.525244	1.02223217259562
543.599976	551493769749541	1.741424E15	23.348979	1.36826789456549
544.400024	550683296810435	1.702082E15	26.624349	1.42527899751105
545.200012	549875263025489	1.69794E15	37.867642	1.5782682626526
546	549069597069597	1.745566E15	14.473596	1.16057644604191
547	548065813528336	1.834604E15	26.313946	1.42018597912049
549	546069216757741	1.671022E15	54.232057	1.73425607736201
551	544087114337568	1.720718E15	18.392687	1.26464518024561
553	542119349005425	1.818039E15	0	--
555	540165765765766	1.863593E15	0	--
557	538226211849192	1.654457E15	0	--
559	536300536672630	1.685516E15	0	--
561	534388591800357	1.842887E15	10.417634	1.0177690954107
563	532490230905861	1.604761E15	13.562451	1.13233818212584
565	530605309734513	1.650315E15	15.735119	1.19687003170097
567	528733686067019	1.747636E15	0	--
569	526875219683656	1.768343E15	0	--
571	525029772329247	1.627538E15	0	--
573	523197207678883	1.627538E15	13.327614	1.12475240602418
575	521377391304348	1.739354E15	0	--
577	519570190641248	1.768343E15	0	--
579	517775474956822	1.840816E15	0	--
581	515993115318417	1.69794E15	15.832242	1.19954241955492
583	514222984562607	1.600619E15	14.556686	1.16306251400642
585	512464957264957	1.85324E15	40.342889	1.60576699531038
587	510718909710392	1.683446E15	14.703203	1.16741195336718
589	508984719864177	1.776625E15	16.353526	1.21361140575755
