# Supplementary material for: Virus lasers for biological detection
Source: Nat Commun. 2019 Aug 9;10:3594. doi: 10.1038/s41467-019-11604-z (PMC6689004; doi:10.1038/s41467-019-11604-z)
Supplement: Supplementary file 5 — Source Data [file 41467_2019_11604_MOESM5_ESM.zip › s_fig_8_FL_no_mAb.csv]

Pump	Dilution factor	Time_elapsed	Empty	Empty	Antibody	Output	Log10(Output)
hw	NA	s	NA	NA	pmol/L	hw	hw
							731.508345
74980165000000	1	0			0	68.08075	1.83302433143416
74365065000000	1	2.8155			0	102.48637	2.01066611097818
78138615000000	1	5.529			0	28.379627	1.45300668312617
73960077000000	1	11.1595			0	17.057073	1.23190450813222
83537367000000	1	13.9755			0	97.974955	1.99111507267827
80421398000000	1	19.6045			0	35.836393	1.55432429063771
79191195000000	1	22.4195			0	59.851182	1.77707273170164
80136738000000	1	25.134			0	0	--
89286473000000	1	27.95			0	22.526627	1.35269616797981
81269493000000	1	30.7655			0	12.413056	1.09387871466146
86344371000000	1	33.581			0	25.113264	1.39990316213807
88399573000000	1	36.3955			0	74.627164	1.87289693776734
89141918000000	1	39.209			0	0	--
92603969000000	1	42.0245			0	58.237091	1.76519967341006
88549990000000	1	44.737			0	45.645713	1.65939999527949
88753016000000	1	47.552			0	71.173832	1.85232034887671
96416951000000	1	50.368			0	18.493897	1.2670284345377
92310444000000	1	53.1825			0	90.032876	1.95440112341987
96859970000000	1	55.997			0	0	--
95086697000000	1	58.8115			0	53.262744	1.72642353674356
100676843000000	1	61.626			0	50.067125	1.69955265366206
102460910000000	1	64.3395			0	34.045803	1.53206358184984
107680148000000	1	78.0995			0	30.556835	1.48510836910462
102329919000000	1	80.8135			0	95.662311	1.98074086830288
105835967000000	1	83.628			0	18.698444	1.27180546801618
103453451000000	1	86.4425			0	26.184026	1.41803642354234
102713356000000	1	89.2555			0	18.697819	1.27179095137577
102681686000000	1	92.07			0	24.653934	1.39188622901575
108847972000000	1	94.785			0	66.154724	1.82056086188527
116693873000000	1	97.6005			0	43.004901	1.63351795222997
114720305000000	1	100.415			0	83.504376	1.92170923503876
115304707000000	1	103.23			0	40.370669	1.60606594635361
114557502000000	1	106.043			0	23.019383	1.36209367883824
122828433000000	1	108.8575			0	83.386326	1.92109483925127
114982464000000	1	111.6725			0	52.776855	1.72244350682301
115525818000000	1	114.3855			0	86.488821	1.93695997692422
121825855000000	1	117.2			0	16.468839	1.2166629838895
113301091000000	1	120.0145			0	66.723459	1.82427855240297
121577615000000	1	122.83			0	0	--
125525558000000	1	125.6445			0	42.094405	1.62422437519188
136205351000000	1	128.459			0	37.156223	1.57003156071378
134554355000000	1	131.2745			0	57.260607	1.75785594751641
123686492000000	1	133.9875			0	59.617435	1.77537328687089
128086336000000	1	136.8025			0	124.721711	2.09594206010864
128372356000000	1	139.6175			0	49.801824	1.69724524915788
133700705000000	1	142.4315			0	64.596488	1.81020890679257
133850584000000	1	145.246			0	108.963577	2.03728135159756
142435257000000	1	147.96			0	54.856232	1.73922597319545
142659424000000	1	153.5895			0	16.772754	1.22460437738279
145707945000000	1	156.402			0	79.805674	1.90203376978794
139684141000000	1	159.217			0	88.887817	1.94884224047246
150924432000000	1	162.034			0	37.275522	1.57142373395286
143201251000000	1	164.849			0	141.528322	2.15084335758127
158251083000000	1	167.5645			0	123.135236	2.09038234708773
152326975000000	1	170.3775			0	100.574079	2.00248606424057
148916827000000	1	173.192			0	94.708351	1.97638827502561
143755535000000	1	176.0065			0	31.931223	1.50421555280125
159152644000000	1	178.819			0	20.688106	1.31572073274403
147751613000000	1	181.6335			0	76.41055	1.88315332572837
163560773000000	1	184.446			0	19.951131	1.29996752023011
140490904000000	1	187.1595			0	23.098532	1.36358437969482
171001097000000	1	200.543			0	34.764287	1.54113332662711
172469412000000	1	203.358			0	38.147644	1.58146772107478
165331467000000	1	206.0725			0	66.211876	1.82093589304528
179868782000000	1	208.8885			0	161.594861	2.20842754533194
168060829000000	1	211.703			0	90.952065	1.95881256384947
184627628000000	1	217.332			0	88.535635	1.947118106505
178624199000000	1	220.0465			0	80.981182	1.90838411143377
183105046000000	1	222.866			0	57.519184	1.75981271626893
196558352000000	1	228.495			0	257.736624	2.41117613555118
198919799000000	1	231.3095			0	130.426692	2.11536647944844
193542706000000	1	234.124			0	70.537138	1.84841783446355
192032454000000	1	237.3			0	69.509601	1.84204479557343
192036576000000	1	240.0135			0	76.793566	1.88532483503478
207499361000000	1	245.6435			0	114.20577	2.05768804625534
188697504000000	1	248.458			0	64.181919	1.80741269809217
192837471000000	1	251.273			0	76.823775	1.88549564390425
208118314000000	1	254.0865			0	112.709778	2.05196159437119
196731552000000	1	256.9005			0	39.679512	1.59856632232764
196347399000000	1	259.6135			0	116.014755	2.06451322722322
195929104000000	1	262.43			0	93.139598	1.9691343591415
219783185000000	1	268.06			0	168.826476	2.22744055531716
224467486000000	1	270.876			0	146.913012	2.16706026270337
222468534000000	1	273.6895			0	184.810913	2.26672761253207
223022412000000	1	276.503			0	87.866139	1.94382154312102
232366769000000	1	279.2165			0	49.939901	1.69844767707828
228122178000000	1	282.033			0	68.834966	1.83780910223714
235785920000000	1	284.8475			0	100.213877	2.00092786411841
223068794000000	1	287.663			0	77.823456	1.89111051313442
240604325000000	1	290.4785			0	44.820609	1.65147775321517
233227691000000	1	293.2925			0	112.027843	2.04932597408515
244091469000000	1	298.82			0	118.572	2.07398214534223
250511450000000	1	301.6355			0	97.86699	1.9906362313505
260919380000000	1	307.2645			0	130.170516	2.11451262640921
251441202000000	1	326.1765			0	99.889983	1.99952193921753
268127969000000	1	328.991			0	196.249308	2.29280813404246
267949036000000	1	331.705			0	129.715221	2.11299093991181
273035368000000	1	334.5195			0	166.845171	2.22231364138696
287705519000000	1	337.334			0	174.951646	2.24291803281695
280918770000000	1	340.1475			0	212.922452	2.32822145883426
293036579000000	1	342.963			0	119.837126	2.07859138499067
276174774000000	1	345.777			0	105.272655	2.02231557607755
285478619000000	1	348.5895			0	152.019145	2.18189828560447
289565372000000	1	351.304			0	135.61937	2.13232172259401
314237765000000	1	356.9355			0	237.496324	2.37565689194459
310047192000000	1	359.751			0	190.063817	2.27889944683435
291665114000000	1	365.38			0	138.14607	2.14033853455408
305445566000000	1	368.1925			0	227.186899	2.35638328365845
307660740000000	1	370.905			0	205.307101	2.3124039706652
317558212000000	1	373.72			0	213.246827	2.32888257781544
319510980000000	1	376.535			0	162.27281	2.21024575669496
326314801000000	1	379.804			0	191.481669	2.28212720424093
317339768000000	1	385.334			0	298.551397	2.47501910769992
313412533000000	1	388.1485			0	179.869993	2.25495871775641
340146692000000	1	390.861			0	201.182928	2.30359112454509
343828183000000	1	393.6755			0	214.253856	2.33092864681205
327162082000000	1	399.3025			0	332.777347	2.52215375509542
353338156000000	1	402.117			0	248.204708	2.39481001503148
352652117000000	1	404.9315			0	305.57006	2.4851107994659
362682846000000	1	407.747			0	314.80637	2.49804351157731
345959575000000	1	413.275			0	304.531237	2.48363184659433
350945659000000	1	416.0895			0	316.887139	2.50090461352077
343873808000000	1	418.902			0	279.597547	2.44653335688395
380828501000000	1	421.717			0	537.060608	2.73002329917196
361401400000000	1	424.533			0	770.416524	2.8867255890244
385492249000000	1	427.3475			0	1142.3	3.05778017679458
382366261000000	1	430.0625			0	722.156608	2.85863138955701
405389692000000	1	432.8755			0	624.865943	2.79578685500789
403235733000000	1	448.961			0	618.781885	2.79153759112995
412341954000000	1	457.402			0	1104.786	3.04327816216609
405750626000000	1	460.2165			0	980.772577	2.99156831420526
451468432000000	1	462.933			0	1973.431	3.29522194611379
400211734000000	1	465.7495			0	1034.3	3.01464652468403
462929594000000	1	468.564			0	1776.175	3.24948575299108
428512047000000	1	474.192			0	3662.645	3.56379482693305
443903124000000	1	479.8175			0	1913.437	3.2818141676304
425326673000000	1	482.53			0	1732.041	3.2385581682027
457233669000000	1	485.344			0	864.328615	2.93667889126096
405125285000000	1	488.158			0	837.22437	2.9228418613323
432050246000000	1	499.3435			0	1435.121	3.15688851947902
447039616000000	1	502.158			0	1553.303	3.19125618102962
481209465000000	1	504.9725			0	6783.194	3.83143423810655
488654132000000	1	507.7865			0	6398.895	3.8061049838533
471753548000000	1	510.6015			0	9700.826	3.98680871488163
486008490000000	1	513.4165			0	10590.855	4.02493102212762
473699684000000	1	521.7635			0	10562.554	4.02376894225049
464545153000000	1	524.577			0	9940.945	3.99742767099468
519232697000000	1	530.2105			0	15614.759	4.19353528566658
512076465000000	1	535.7385			0	36556.656	4.56296646202983
538502838000000	1	538.5535			0	16485.609	4.21710499518279
518782514000000	1	541.369			0	20144.155	4.30414905447277
511057197000000	1	544.1835			0	16691.874	4.22250509774401
515850988000000	1	546.998			0	16301.078	4.21221632550647
538849375000000	1	549.8115			0	29016.879	4.46265069872993
535438705000000	1	552.626			0	31485.111	4.49810522873551
557774724000000	1	574.2775			0	37502.867	4.57406446971932
559036860000000	1	577.0925			0	40809.507	4.61076134830248
612171680000000	1	579.908			0	77481.462	4.88919780683982
619504373000000	1	585.5055			0	76386.378	4.8830159176477
584859597000000	1	588.2185			0	90244.559	4.95542102700419
589037594000000	1	596.6855			0	61703.094	4.79030694156059
617624159000000	1	602.316			0	34951.832	4.54346994422016
609719533000000	1	605.029			0	135199.815	5.13097609734131
612550291000000	1	607.844			0	114567.367	5.05906093220347
644556317000000	1	613.4745			0	165913.257	5.21988108892925
628766839000000	1	621.9195			0	93338.079	4.97005885838453
663177730000000	1	624.633			0	245936.908	5.39082370864087
674213546000000	1	627.449			0	213751.428	5.32990902478243
653884468000000	1	630.2635			0	194736.829	5.28944809388732
660084740000000	1	633.0805			0	322840.767	5.50898837042812
725449096000000	1	635.8965			0	384597.961	5.58500697743549
722653986000000	1	638.7085			0	345019.764	5.53784397376977
619157972000000	1	641.5225			0	172776.8	5.23748542617288
723278002000000	1	649.8905			0	362407.522	5.55919720315817
726815004000000	1	652.705			0	405029.528	5.60748668588133
752800759000000	1	655.5205			0	323946.457	5.51047323443179
784607174000000	1	658.233			0	257080.413	5.41006898893354
761184807000000	1	661.0465			0	380615.811	5.58048682516863
734324522000000	1	666.6725			0	451382.44	5.65454465983824
795875920000000	1	669.485			0	595347.798	5.77477075165023
803571325000000	1	672.2985			0	467823.044	5.67008161045209
872096091000000	1	675.1125			0	559616.964	5.74789087104481
858954934000000	1	677.828			0	1063310	6.02665989826
834769776000000	1	691.1125			0	737892.812	5.86799327979347
815584966000000	1	693.9275			0	1040957	6.01743278998275
849926837000000	1	696.742			0	591463.895	5.77192823893716
802271759000000	1	699.5575			0	687185.806	5.83707418045133
818880371000000	1	702.372			0	842300.628	5.92546712449165
828622754000000	1	705.1865			0	946439.151	5.97609269729145
872675698000000	1	708.001			0	1127565	6.05214158676078
911495473000000	1	713.528			0	1695805	6.22937591142726
947995932000000	1	716.342			0	1333535	6.12500441868161
947532802000000	1	719.157			0	764776.283	5.88353441127388
894357943000000	1	724.788			0	1673452	6.22361325990617
907198798000000	1	727.6025			0	584116.116	5.76649918876549
948340704000000	1	733.132			0	1802335	6.2558355164597
927815665000000	1	735.945			0	1789350	6.25269529763929
1.057498E15	1	738.76			0	2079372	6.3179321916379
1.021264E15	1	741.5765			0	1812924	6.2583795983192
992110196000000	1	748.5805			0	1864256	6.27050554951658
954827905000000	1	751.3965			0	1610190	6.20687712515172
1.082683E15	1	754.108			0	2222991	6.34693770441818
999763047000000	1	756.9205			0	2610974	6.41680254715318
1.024115E15	1	759.7335			0	1241854	6.09407054050927
1.099426E15	1	762.5465			0	2380977	6.37675520018383
1.089578E15	1	765.3585			0	3895789	6.59059542700093
1.131107E15	1	768.1725			0	3342130	6.52402333879034
1.010765E15	1	770.985			0	2957884	6.47098113817077
1.099918E15	1	773.6975			0	3283237	6.51630223334683
1.095505E15	1	776.856			0	4066633	6.60923498055146
1.255972E15	1	779.6715			0	5378956	6.73069799175622
1.192248E15	1	782.485			0	5740173	6.75892498156403
1.178478E15	1	785.2995			0	5345790	6.72801189425731
1.216734E15	1	788.114			0	3077600	6.48821217329876
1.18236E15	1	793.646			0	3552743	6.55056379242636
1.206617E15	1	796.459			0	2847826	6.45451345071329
1.291906E15	1	799.2745			0	3309938	6.51981985887842
1.217668E15	1	815.4735			0	4089909	6.61171364511308
1.206348E15	1	818.1885			0	4152179	6.61827606763341
1.266748E15	1	821.0005			0	6874597	6.83724724420323
1.230514E15	1	823.8155			0	6254466	6.79619023598734
1.311307E15	1	826.6285			0	2865049	6.45713205396402
1.186418E15	1	829.4425			0	1771338	6.24830143952372
1.360608E15	1	834.9705			0	4380775	6.64155094804972
1.376821E15	1	837.785			0	4710560	6.67307253992146
1.426501E15	1	840.5995			0	5423495	6.73427924411052
1.50576E15	1	843.414			0	5845536	6.76682433947898
1.436923E15	1	846.2295			0	3813099	6.58127808106584
1.476603E15	1	851.7575			0	5614622	6.74932052304803
1.597469E15	1	854.5735			0	6319580	6.80068821598119
1.538735E15	1	857.3895			0	4163516	6.61946023795033
1.582249E15	1	863.0205			0	4637193	6.66625517161086
1.442928E15	1	865.836			0	5652417	6.75223419389105
1.487766E15	1	868.65			0	4761825	6.67777343077258
1.587603E15	1	871.363			0	7177018	6.85594403544659
1.500634E15	1	874.1775			0	5941514	6.77389712479004
1.606639E15	1	876.993			0	5861745	6.76802692165928
1.649106E15	1	879.8085			0	4659554	6.66834434917742
1.68058E15	1	882.623			0	7040257	6.84758851306891
1.614961E15	1	885.3375			0	7375461	6.86778917088736
1.591742E15	1	888.151			0	5060900	6.704227756025
1.670015E15	1	890.9645			0	7102391	6.85140457735284
1.754193E15	1	893.778			0	7576163	6.87944930987576
1.766739E15	1	896.5915			0	6783409	6.8314480032788
1.979345E15	1	899.407			0	8473837	6.9280801057965
1.882471E15	1	907.7755			0	10660754	7.02778792199441
1.861321E15	1	910.5885			0	5768926	6.76109496814903
1.925668E15	1	913.401			0	8613565	6.93518293535439
1.845585E15	1	916.2165			0	10140216	7.00604720614219
1.858451E15	1	918.9325			0	9230548	6.96522748502497
1.864482E15	1	921.748			0	10693109	7.02910399381852
1.910047E15	1	924.563			0	9323180	6.96956406910255
2.171365E15	1	937.8475			0	6424737	6.80785535429337
2.178447E15	1	941.1355			0	7139895	6.85369182504566
2.11243E15	1	943.8485			0	11537509	7.06211205281176
2.078755E15	1	946.663			0	8525187	6.93070391401966
2.233079E15	1	949.4795			0	13774178	7.13906569095642
2.214493E15	1	952.1915			0	15441987	7.18870318250318
2.164415E15	1	955.0035			0	11614639	7.06500571583712
2.254976E15	1	957.8175			0	10658286	7.0276873697382
2.258407E15	1	960.6305			0	13051599	7.11566372196823
2.28284E15	1	963.442			0	10153296	7.00660704739686
2.415162E15	1	966.2545			0	11884557	7.07498299792443
2.157697E15	1	969.067			0	8958805	6.95225008371152
2.31603E15	1	971.8795			0	9168694	6.96230747863764
2.318385E15	1	977.405			0	11768784	7.07073159203868
2.385786E15	1	980.22			0	9346111	6.97063093465975
2.549334E15	1	983.035			0	10210764	7.00905823851891
2.387757E15	1	988.664			0	12832093	7.10829749848065
2.62865E15	1	991.3785			0	11332922	7.05434189970153
2.719954E15	1	997.0045			0	12969276	7.11291573260057
2.486183E15	1	999.818			0	9361885	6.9713633020155
2.466722E15	1	1002.6305			0	10308116	7.0131792971389
2.670147E15	1	1005.445			0	13466075	7.1292410289642
2.528837E15	1	1008.2605			0	8462293	6.92748805834818
2.798269E15	1	1013.8015			0	14715162	7.16776504763297
2.767153E15	1	1017.044			0	13165098	7.1194240963096
2.597195E15	1	1022.573			0	9468017	6.97625902904154
2.535119E15	1	1025.3875			0	10655142	7.02755924188743
3.04249E15	1	1031.0165			0	19033603	7.27952100662158
3.051742E15	1	1034.1905			0	15291902	7.18446150612729
2.90901E15	1	1036.903			0	12840243	7.1085732427796
3.00323E15	1	1040.001			0	14234602	7.1533453287629
2.752184E15	1	1042.916			0	12565567	7.09918209017614
3.114971E15	1	1048.8765			0	17536078	7.24393246853866
3.068695E15	1	1062.161			0	15336103	7.18571501667891
3.134849E15	1	1064.876			0	13622665	7.1342620768555
3.381344E15	1	1070.5035			0	20361140	7.30880209006203
3.127081E15	1	1073.3175			0	13804779	7.14002945843281
3.229469E15	1	1076.1325			0	15902938	7.20147736578691
3.000201E15	1	1078.9495			0	15264018	7.18366886949944
3.413144E15	1	1081.7665			0	24119562	7.38236941695442
3.589521E15	1	1084.481			0	20790342	7.31786163351094
3.467188E15	1	1087.296			0	14647579	7.16576584900224
3.361432E15	1	1090.11			0	19407193	7.28796272483878
3.67084E15	1	1092.923			0	16182598	7.20904824573665
3.412682E15	1	1098.552			0	14488490	7.16102312537182
3.431996E15	1	1101.367			0	21756740	7.33759382181307
3.52886E15	1	1104.08			0	17157521	7.23445453911909
3.876448E15	1	1106.8955			0	20475858	7.31124210905802
3.684212E15	1	1109.71			0	23157216	7.36468634657037
4.149364E15	1	1112.616			0	22552623	7.35319706010216
4.008613E15	1	1116.0545			0	15815405	7.19908031778276
3.725656E15	1	1118.769			0	16726052	7.22339344263877
3.85841E15	1	1121.5835			0	15590302	7.19285452799597
3.805339E15	1	1124.398			0	23638024	7.37361116925812
3.931883E15	1	1127.2125			0	21971939	7.34186838463295
4.308289E15	1	1130.025			0	25814012	7.41185550760678
4.492493E15	1	1133.1375			0	28703427	7.45793375172834
4.054193E15	1	1135.953			0	23158892	7.36471777743032
4.440083E15	1	1138.7675			0	21151433	7.32533979596214
4.22781E15	1	1141.583			0	17059586	7.23196848755266
3.776407E15	1	1144.398			0	19261098	7.2846810409271
4.439259E15	1	1147.2125			0	23657710	7.37397270383815
4.529609E15	1	1149.9275			0	23226444	7.36598272381691
4.36317E15	1	1152.743			0	26856237	7.42904516080393
4.725723E15	1	1155.5585			0	30303964	7.48149944139754
4.517327E15	1	1158.375			0	23929592	7.37893529394736
4.671723E15	1	1166.748			0	20845986	7.31902244176176
4.891854E15	1	1169.5635			0	31315172	7.49575480142598
4.646136E15	1	1185.9485			0	18880149	7.27600541737849
4.817658E15	1	1188.7635			0	24205278	7.38391007492042
4.828053E15	1	1191.578			0	23636782	7.37358834975689
4.837664E15	1	1194.3925			0	24964024	7.39731459143258
5.131301E15	1	1197.208			0	29610021	7.47143871539946
5.413336E15	1	1200.0235			0	31166466	7.49368755993767
5.235947E15	1	1202.8365			0	29674468	7.47238294172148
5.405547E15	1	1205.65			0	29111825	7.46406943191032
4.921888E15	1	1208.3625			0	24384038	7.38710562646304
5.406561E15	1	1214.0555			0	22184889	7.34605726010652
5.798266E15	1	1216.77			0	38844303	7.58932733312178
5.3639E15	1	1219.584			0	14130472	7.15015666882463
5.353874E15	1	1222.4755			0	29023568	7.46275080119131
5.322198E15	1	1225.1905			0	11101915	7.04539789790376
5.936875E15	1	1228.0035			0	26194260	7.41820613393662
5.651563E15	1	1233.6325			0	38208981	7.58216545559005
6.023107E15	1	1236.446			0	25314598	7.40337103510947
6.152525E15	1	1244.82			0	20675436	7.31545467664768
6.095455E15	1	1247.6345			0	19821148	7.29712880431812
5.984163E15	1	1250.447			0	13827667	7.1407489122499
6.637002E15	1	1253.161			0	13795696	7.1397436157492
6.958589E15	1	1256.3875			0	29356698	7.46770720516005
6.330434E15	1	1259.203			0	33876112	7.52989356004593
6.32062E15	1	1264.7305			0	41859676	7.62179586251302
6.340813E15	1	1267.5435			0	29557077	7.47066148298604
6.949595E15	1	1270.8085			0	29246320	7.46607122753825
6.218367E15	1	1273.5235			0	23993271	7.38008945932308
6.855699E15	1	1276.3385			0	32697766	7.51451808149773
7.194282E15	1	1279.152			0	35532893	7.55063056810818
7.624254E15	1	1281.867			0	26206748	7.41841313261087
7.486551E15	1	1284.6815			0	52627330	7.72121133703835
7.550619E15	1	1293.0525			0	19400275	7.28780788612281
6.969471E15	1	1295.867			0	19131121	7.28174041852967
7.715039E15	1	1309.2535			0	35882831	7.55488669967797
7.825376E15	1	1311.9665			0	24996847	7.39788523199769
7.574543E15	1	1314.78			0	30442441	7.48347947301073
7.490286E15	1	1328.808			0	34711677	7.54047559593164
8.305741E15	1	1331.624			0	36870892	7.5666836444136
7.933807E15	1	1334.4395			0	24275247	7.38516365753746
8.057169E15	1	1337.153			0	30834172	7.48903229066863
8.008168E15	1	1339.968			0	37901251	7.57865354488708
8.358739E15	1	1351.199			0	24428728	7.38790085391723
8.110783E15	1	1354.0145			0	38122459	7.58118090601897
7.84486E15	1	1359.707			0	25378336	7.40446314298685
8.447993E15	1	1362.4195			0	31607032	7.49978371613251
9.696138E15	1	1370.8255			0	61673395	7.79009785614778
8.797151E15	1	1373.642			0	28811586	7.4595671656768
8.191311E15	1	1376.4565			0	25143406	7.40042410814755
8.653823E15	1	1379.1695			0	54557972	7.7368582185843
9.638788E15	1	1381.983			0	63892611	7.80545063613218
9.180772E15	1	1384.7975			0	31442087	7.4975113650551
9.524942E15	1	1387.611			0	38216933	7.58225583094971
1.0307153E16	1	1390.4245			0	40084548	7.60297699078453
9.593418E15	1	1393.238			0	42512004	7.62851157792944
9.452171E15	1	1396.0535			0	47964484	7.68091977670846
9.435083E15	1	1398.7675			0	55997765	7.74817069365732
1.0454142E16	1	1401.583			0	62938879	7.79891900345725
9.455133E15	1	1404.3975			0	59953162	7.77781209323867
1.0351084E16	1	1407.2105			0	50516685	7.7034348435966
1.0425098E16	1	1410.025			0	56397620	7.75126077698554
1.0034054E16	1	1412.8375			0	45289073	7.65599343141149
1.0968646E16	1	1415.6505			0	43201154	7.63549534795237
1.1112782E16	1	1418.364			0	41483316	7.61787346475996
1.1337422E16	1	1431.6465			0	27589703	7.44074702537388
1.0757713E16	1	1434.461			0	65809247	7.81828692156104
1.0563654E16	1	1437.2755			0	27009665	7.43151919768047
1.1151296E16	1	1440.09			0	28912521	7.46108596121943
1.0939658E16	1	1442.903			0	55076247	7.74096433894288
1.2660827E16	1	1445.719			0	81408183	7.91066806156153
1.1922155E16	1	1448.5355			0	56632653	7.75306690696067
1.1691959E16	1	1451.251			0	38154673	7.58154773583821
1.1874802E16	1	1454.0655			0	52640884	7.72132317378786
1.1177806E16	1	1456.88			0	40090828	7.60304502587181
1.2785027E16	1	1459.694			0	63786073	7.80472586556278
1.3315472E16	1	1462.581			0	72575554	7.86079035967043
1.1272692E16	1	1465.2945			0	39830764	7.60021863675836
1.3032545E16	1	1468.216			0	72544289	7.86060322858062
1.3831899E16	1	1471.206			0	57059526	7.75632815960217
1.2963892E16	1	1474.0915			0	65842772	7.81850810651409
1.411739E16	1	1476.8055			0	51632754	7.71292529016644
