# Supplementary material for: Virus lasers for biological detection
Source: Nat Commun. 2019 Aug 9;10:3594. doi: 10.1038/s41467-019-11604-z (PMC6689004; doi:10.1038/s41467-019-11604-z)
Supplement: Supplementary file 5 — Source Data [file 41467_2019_11604_MOESM5_ESM.zip › s_fig_8_FL_plus_mAb.csv]

Pump	Dilution factor	Time_elapsed	Empty	Empty	Antibody	Output	Log10(Output)
hw	NA	s	NA	NA	pmol/L	hw	hw
							11004.906615141
77586874000000	0.998542274052478	10300.0000163913			9110.78717201166	0	--
70847477000000	0.998542274052478	10302.7155163913			9110.78717201166	39.224072	1.59355267743305
80797584000000	0.998542274052478	10305.5325163913			9110.78717201166	33.969968	1.53109513776111
80330444000000	0.998542274052478	10308.3490163913			9110.78717201166	13.320862	1.12453232916841
80647574000000	0.998542274052478	10311.0630163913			9110.78717201166	51.033572	1.707855967031
79944562000000	0.998542274052478	10313.8760163913			9110.78717201166	13.457547	1.12896590524827
76289365000000	0.998542274052478	10316.6900163913			9110.78717201166	19.594147	1.29212636190667
82442625000000	0.998542274052478	10319.5040163913			9110.78717201166	16.475515	1.2168389988753
78215562000000	0.998542274052478	10322.3165163913			9110.78717201166	17.146404	1.2341730522674
81588071000000	0.998542274052478	10325.1300163913			9110.78717201166	33.599584	1.52633390037726
82663530000000	0.998542274052478	10327.9425163913			9110.78717201166	20.678932	1.31552810509482
89372720000000	0.998542274052478	10330.6565163913			9110.78717201166	78.404967	1.89434357636253
84540185000000	0.998542274052478	10333.4700163913			9110.78717201166	11.954494	1.07753119838082
93177669000000	0.998542274052478	10336.2860163913			9110.78717201166	54.449923	1.73599726993755
84897558000000	0.998542274052478	10339.2290163913			9110.78717201166	50.574866	1.70393474076489
99031963000000	0.998542274052478	10341.9425163913			9110.78717201166	43.609032	1.63957644664306
96153843000000	0.998542274052478	10344.6565163913			9110.78717201166	67.563788	1.82971399053455
89268986000000	0.998542274052478	10347.4720163913			9110.78717201166	32.845512	1.51647603609392
93086545000000	0.998542274052478	10350.2880163913			9110.78717201166	77.418349	1.88884390545058
104899554000000	0.998542274052478	10353.1030163913			9110.78717201166	37.759586	1.57702722400259
98378961000000	0.998542274052478	10355.9180163913			9110.78717201166	15.846505	1.19993349200573
104467723000000	0.998542274052478	10358.7325163913			9110.78717201166	69.129035	1.83966049443342
105850831000000	0.998542274052478	10361.5450163913			9110.78717201166	94.295463	1.9744907972817
93492352000000	0.998542274052478	10364.2580163913			9110.78717201166	78.718055	1.89607435481857
98767196000000	0.998542274052478	10367.0745163913			9110.78717201166	23.208946	1.36565541806136
108994896000000	0.998542274052478	10369.8905163913			9110.78717201166	33.861043	1.52970033127346
102734551000000	0.998542274052478	10372.7055163913			9110.78717201166	63.882759	1.80538366439507
104454128000000	0.998542274052478	10375.5200163913			9110.78717201166	35.640347	1.55194192374451
99801839000000	0.998542274052478	10378.3325163913			9110.78717201166	64.800843	1.81158065568335
107846629000000	0.998542274052478	10381.1480163913			9110.78717201166	38.54353	1.58595148689744
112618809000000	0.998542274052478	10383.8615163913			9110.78717201166	76.388314	1.88302692462937
114349813000000	0.998542274052478	10386.6775163913			9110.78717201166	105.236635	2.02216695282781
119827634000000	0.998542274052478	10389.4935163913			9110.78717201166	50.047866	1.69938556424925
116308798000000	0.998542274052478	10402.7740163913			9110.78717201166	30.90431	1.49001905155063
117160053000000	0.998542274052478	10405.5870163913			9110.78717201166	18.236712	1.26094653964063
122830459000000	0.998542274052478	10408.4005163913			9110.78717201166	34.608103	1.53917779463619
119840661000000	0.998542274052478	10411.2150163913			9110.78717201166	84.114127	1.92486894184911
121991235000000	0.998542274052478	10414.0280163913			9110.78717201166	29.385264	1.46812959681078
128015368000000	0.998542274052478	10416.8440163913			9110.78717201166	40.529878	1.60777529646297
117828203000000	0.998542274052478	10419.6685163913			9110.78717201166	28.919883	1.46119653161844
125251247000000	0.998542274052478	10422.3845163913			9110.78717201166	32.937436	1.51768978868948
126453986000000	0.998542274052478	10425.2005163913			9110.78717201166	22.704615	1.35611414200914
125553102000000	0.998542274052478	10428.0160163913			9110.78717201166	82.812643	1.91809664555269
132684017000000	0.998542274052478	10430.8315163913			9110.78717201166	71.683542	1.85541945637854
125633228000000	0.998542274052478	10433.6470163913			9110.78717201166	54.821076	1.73894755539678
128686068000000	0.998542274052478	10436.3600163913			9110.78717201166	53.940069	1.73191149766563
132122925000000	0.998542274052478	10439.1760163913			9110.78717201166	58.464499	1.76689223243253
152349919000000	0.998542274052478	10441.9915163913			9110.78717201166	43.945557	1.6429149734275
145872828000000	0.998542274052478	10444.8050163913			9110.78717201166	109.802752	2.04061322502697
145163145000000	0.998542274052478	10447.9905163913			9110.78717201166	126.037026	2.10049814690574
143885169000000	0.998542274052478	10450.7045163913			9110.78717201166	96.177401	1.98307303696518
135630864000000	0.998542274052478	10453.5200163913			9110.78717201166	107.963895	2.03327854415507
151643447000000	0.998542274052478	10456.3330163913			9110.78717201166	39.385299	1.59533414683611
142861430000000	0.998542274052478	10459.1460163913			9110.78717201166	10.99991	1.0413891318252
135415234000000	0.998542274052478	10461.9600163913			9110.78717201166	42.314801	1.62649230279571
139159502000000	0.998542274052478	10464.7740163913			9110.78717201166	17.394079	1.24040143821111
151105753000000	0.998542274052478	10467.5890163913			9110.78717201166	70.276208	1.84680831956906
162252230000000	0.998542274052478	10470.3030163913			9110.78717201166	39.155058	1.59278787162008
172359095000000	0.998542274052478	10473.1185163913			9110.78717201166	63.389762	1.8020191211949
172544845000000	0.998542274052478	10475.9345163913			9110.78717201166	76.958634	1.88625735046002
152927795000000	0.998542274052478	10478.7490163913			9110.78717201166	76.990332	1.88643619241056
158787416000000	0.998542274052478	10481.5630163913			9110.78717201166	28.309556	1.45193305805242
174752702000000	0.998542274052478	10484.3770163913			9110.78717201166	65.024313	1.81307577244984
166364328000000	0.998542274052478	10487.1895163913			9110.78717201166	72.862221	1.8625024053542
168150673000000	0.998542274052478	10489.9025163913			9110.78717201166	64.543659	1.80985358205434
175232484000000	0.998542274052478	10492.7180163913			9110.78717201166	30.954258	1.49072039806406
181245446000000	0.998542274052478	10495.5335163913			9110.78717201166	87.346679	1.94124639736254
165885151000000	0.998542274052478	10498.3485163913			9110.78717201166	0	--
182656029000000	0.998542274052478	10501.1625163913			9110.78717201166	71.965701	1.85712556010389
205419512000000	0.998542274052478	10503.8770163913			9110.78717201166	115.682216	2.06326659934321
181412627000000	0.998542274052478	10506.6910163913			9110.78717201166	65.308056	1.81496675647492
187329342000000	0.998542274052478	10509.5060163913			9110.78717201166	66.364266	1.82193429538595
167726409000000	0.998542274052478	10512.3205163913			9110.78717201166	84.47505	1.92672845750189
179198152000000	0.998542274052478	10525.7100163913			9110.78717201166	94.748646	1.97657301242449
206692025000000	0.998542274052478	10528.4240163913			9110.78717201166	100.132807	2.00057639081357
197591787000000	0.998542274052478	10531.2405163913			9110.78717201166	101.680621	2.00723818994613
203012513000000	0.998542274052478	10534.0570163913			9110.78717201166	109.436403	2.03916181004377
191649361000000	0.998542274052478	10536.8725163913			9110.78717201166	128.415995	2.10861912114407
188393811000000	0.998542274052478	10539.6870163913			9110.78717201166	68.282463	1.83430917805513
212346657000000	0.998542274052478	10542.3990163913			9110.78717201166	125.970845	2.10027004257191
213414940000000	0.998542274052478	10545.2130163913			9110.78717201166	45.573096	1.65870853330141
217971562000000	0.998542274052478	10548.0270163913			9110.78717201166	61.730238	1.79049795138615
209401724000000	0.998542274052478	10550.8420163913			9110.78717201166	123.670929	2.0922676231645
205742999000000	0.998542274052478	10553.6565163913			9110.78717201166	92.558712	1.96641730256443
233707729000000	0.998542274052478	10556.4710163913			9110.78717201166	56.260252	1.75020167311827
220674922000000	0.998542274052478	10559.2870163913			9110.78717201166	95.25144	1.97887155000988
228932362000000	0.998542274052478	10562.0010163913			9110.78717201166	100.870502	2.00376418217738
239795966000000	0.998542274052478	10564.8145163913			9110.78717201166	42.033603	1.6235966180795
223738921000000	0.998542274052478	10570.4455163913			9110.78717201166	145.49439	2.1628462480366
239470180000000	0.998542274052478	10573.2590163913			9110.78717201166	111.988076	2.04917178335691
240088554000000	0.998542274052478	10576.0755163913			9110.78717201166	130.218928	2.1146741157874
256943088000000	0.998542274052478	10578.8910163913			9110.78717201166	105.012541	2.02124116727817
254252395000000	0.998542274052478	10584.4180163913			9110.78717201166	81.579022	1.91157849452668
258467048000000	0.998542274052478	10587.2315163913			9110.78717201166	166.602731	2.22168211620948
254446795000000	0.998542274052478	10590.0440163913			9110.78717201166	105.54833	2.02345136623181
260490726000000	0.998542274052478	10592.8585163913			9110.78717201166	115.003691	2.06071177909456
262089463000000	0.998542274052478	10595.6740163913			9110.78717201166	109.783446	2.04053685875837
264005190000000	0.998542274052478	10598.4880163913			9110.78717201166	67.706668	1.83063144169847
252124767000000	0.998542274052478	10601.2030163913			9110.78717201166	108.572733	2.03572077005481
260204926000000	0.998542274052478	10604.0190163913			9110.78717201166	89.956225	1.95403122204073
271009888000000	0.998542274052478	10606.8335163913			9110.78717201166	72.933108	1.86292472115232
253110604000000	0.998542274052478	10609.6480163913			9110.78717201166	66.477081	1.82267194138038
257093932000000	0.998542274052478	10612.4620163913			9110.78717201166	137.425185	2.13806633027976
306204527000000	0.998542274052478	10615.1765163913			9110.78717201166	54.798647	1.73876983571634
279800872000000	0.998542274052478	10617.9920163913			9110.78717201166	112.850641	2.05250403024561
279027724000000	0.998542274052478	10623.6225163913			9110.78717201166	79.037819	1.89783494765582
292410419000000	0.998542274052478	10629.2515163913			9110.78717201166	178.786312	2.25233426585573
282182262000000	0.998542274052478	10632.4885163913			9110.78717201166	163.321911	2.2130444528815
295147289000000	0.998542274052478	10635.2035163913			9110.78717201166	142.006767	2.15230904016288
312026741000000	0.998542274052478	10648.4920163913			9110.78717201166	206.994482	2.31595876831251
339190446000000	0.998542274052478	10651.2055163913			9110.78717201166	178.857776	2.25250782623215
324737080000000	0.998542274052478	10654.0200163913			9110.78717201166	190.979307	2.28098631309815
317368837000000	0.998542274052478	10656.8350163913			9110.78717201166	196.351125	2.29303339391758
323080646000000	0.998542274052478	10662.4655163913			9110.78717201166	169.193354	2.22838329973247
329228461000000	0.998542274052478	10665.2815163913			9110.78717201166	137.794512	2.139231921087
332788402000000	0.998542274052478	10668.0975163913			9110.78717201166	123.970329	2.09331775376297
319351841000000	0.998542274052478	10676.4425163913			9110.78717201166	195.040517	2.2901248394738
335986610000000	0.998542274052478	10679.2570163913			9110.78717201166	289.102808	2.46105230990996
328208323000000	0.998542274052478	10682.4755163913			9110.78717201166	358.30345	2.55425098988185
342402229000000	0.998542274052478	10685.1890163913			9110.78717201166	402.781961	2.6050700119968
360260483000000	0.998542274052478	10688.0055163913			9110.78717201166	267.645552	2.42756003024175
360345708000000	0.998542274052478	10693.6340163913			9110.78717201166	310.745448	2.49240477553424
370655096000000	0.998542274052478	10696.4485163913			9110.78717201166	328.413855	2.51642147068589
369012735000000	0.998542274052478	10699.2645163913			9110.78717201166	293.942247	2.4682620097555
383969495000000	0.998542274052478	10701.9790163913			9110.78717201166	510.000764	2.70757082668761
351612118000000	0.998542274052478	10704.7925163913			9110.78717201166	337.292844	2.52800712730162
404961610000000	0.998542274052478	10707.6060163913			9110.78717201166	545.066946	2.7364498463002
392472422000000	0.998542274052478	10710.4195163913			9110.78717201166	252.28388	2.40188950160475
411966865000000	0.998542274052478	10718.8655163913			9110.78717201166	554.88006	2.744199118421
402842100000000	0.998542274052478	10721.5805163913			9110.78717201166	657.23517	2.81772079537204
392467755000000	0.998542274052478	10724.3950163913			9110.78717201166	381.419558	2.5814029585414
384137574000000	0.998542274052478	10730.0235163913			9110.78717201166	473.808108	2.67560248827685
449663350000000	0.998542274052478	10732.8395163913			9110.78717201166	716.097043	2.85497188038549
447681994000000	0.998542274052478	10735.5565163913			9110.78717201166	330.000427	2.51851450182826
394985270000000	0.998542274052478	10741.1885163913			9110.78717201166	500.585073	2.69947789519153
444306363000000	0.998542274052478	10744.0020163913			9110.78717201166	808.33767	2.90759281817988
439884487000000	0.998542274052478	10746.8145163913			9110.78717201166	824.907941	2.91640548437231
451906346000000	0.998542274052478	10749.6280163913			9110.78717201166	983.685153	2.99285611652593
465235461000000	0.998542274052478	10757.9800163913			9110.78717201166	1857.363	3.26889678984135
465986808000000	0.998542274052478	10771.3665163913			9110.78717201166	1791.028	3.2531023754361
446151468000000	0.998542274052478	10774.0805163913			9110.78717201166	830.842962	2.91951894534636
481056923000000	0.998542274052478	10776.8960163913			9110.78717201166	954.529621	2.97978940998191
485729524000000	0.998542274052478	10779.7090163913			9110.78717201166	1571.613	3.19634561253282
484222567000000	0.998542274052478	10785.3370163913			9110.78717201166	3726.877	3.57134505975068
475758648000000	0.998542274052478	10788.1505163913			9110.78717201166	1187.325	3.07456961228849
462375702000000	0.998542274052478	10790.9650163913			9110.78717201166	1846.33	3.26630932635973
477811830000000	0.998542274052478	10802.1505163913			9110.78717201166	2133.452	3.32908287622292
480533245000000	0.998542274052478	10804.9660163913			9110.78717201166	3717.97	3.57030588116288
504892849000000	0.998542274052478	10807.6800163913			9110.78717201166	5891.951	3.77025912640581
460972047000000	0.998542274052478	10813.3110163913			9110.78717201166	5794.888	3.76304504660643
544763243000000	0.998542274052478	10816.1240163913			9110.78717201166	14125.729	4.15001087012033
515678075000000	0.998542274052478	10818.9380163913			9110.78717201166	9364.114	3.97146669221698
545273930000000	0.998542274052478	10821.7510163913			9110.78717201166	11028.292	4.04250825655505
517784236000000	0.998542274052478	10824.5650163913			9110.78717201166	4018.188	3.60403025233571
547343825000000	0.998542274052478	10832.9095163913			9110.78717201166	4042.001	3.60659641662472
567723386000000	0.998542274052478	10844.0950163913			9110.78717201166	10847.838	4.03534319088219
566494078000000	0.998542274052478	10846.9105163913			9110.78717201166	13421.436	4.12779898479809
561090119000000	0.998542274052478	10849.7265163913			9110.78717201166	30341.757	4.48204072586769
617098175000000	0.998542274052478	10855.3565163913			9110.78717201166	63224.963	4.80088858386222
557915667000000	0.998542274052478	10858.0695163913			9110.78717201166	36421.29	4.56135532393996
617960954000000	0.998542274052478	10863.6995163913			9110.78717201166	38648.994	4.58713819409044
626122723000000	0.998542274052478	10866.5140163913			9110.78717201166	36019.218	4.55653427977803
610499100000000	0.998542274052478	10869.3295163913			9110.78717201166	20589.612	4.31364816265268
600261278000000	0.998542274052478	10872.1430163913			9110.78717201166	29519.436	4.47010805557554
625955358000000	0.998542274052478	10880.9240163913			9110.78717201166	77020.879	4.88660847069636
676203303000000	0.998542274052478	10896.9230163913			9110.78717201166	157503.756	5.19729091489149
628066152000000	0.998542274052478	10900.4015163913			9110.78717201166	49150.056	4.69152401698966
667102393000000	0.998542274052478	10908.8940163913			9110.78717201166	64917.773	4.81236361296565
678235583000000	0.998542274052478	10911.6065163913			9110.78717201166	125568.755	5.09888158829301
673694361000000	0.998542274052478	10914.4190163913			9110.78717201166	49617.645	4.69563614752635
621661115000000	0.998542274052478	10917.2315163913			9110.78717201166	88894.423	4.94887451534253
624155809000000	0.998542274052478	10922.8570163913			9110.78717201166	65795.708	4.8181975645454
696515197000000	0.998542274052478	10928.4855163913			9110.78717201166	62779.909	4.79782068185102
690697574000000	0.998542274052478	10931.1995163913			9110.78717201166	85941.306	4.93420194911847
661777188000000	0.998542274052478	10936.8305163913			9110.78717201166	137162.167	5.13723433783623
724347364000000	0.998542274052478	10939.6440163913			9110.78717201166	128759.425	5.10977902859229
742535529000000	0.998542274052478	10945.2720163913			9110.78717201166	191379.313	5.28189499124907
688224945000000	0.998542274052478	10950.8255163913			9110.78717201166	42491.414	4.62830118348254
775556674000000	0.998542274052478	10953.6400163913			9110.78717201166	339852.168	5.53129004473771
737971482000000	0.998542274052478	10956.4545163913			9110.78717201166	203778.181	5.30915768124752
736703000000000	0.998542274052478	10959.2695163913			9110.78717201166	189123.374	5.27674520717341
762153147000000	0.998542274052478	10962.0850163913			9110.78717201166	376196.777	5.57541507048839
721568302000000	0.998542274052478	10964.8005163913			9110.78717201166	214852.1	5.33213960290684
800316934000000	0.998542274052478	10967.6165163913			9110.78717201166	319465.7	5.50442423620214
758911271000000	0.998542274052478	10970.4310163913			9110.78717201166	341761.292	5.53372287282954
889750053000000	0.998542274052478	10976.0620163913			9110.78717201166	387640.319	5.58842894229139
821446501000000	0.998542274052478	10978.8760163913			9110.78717201166	258579.043	5.41259332379932
848285069000000	0.998542274052478	10981.6900163913			9110.78717201166	818351.383	5.91293982070167
877665814000000	0.998542274052478	10984.4025163913			9110.78717201166	1041544	6.01767762143073
858392476000000	0.998542274052478	10987.2180163913			9110.78717201166	674072.644	5.82870670245266
846789142000000	0.998542274052478	10990.0325163913			9110.78717201166	650188.935	5.81303957434293
964374549000000	0.998542274052478	10992.8470163913			9110.78717201166	723841.889	5.85964371228302
939687854000000	0.998542274052478	10995.6605163913			9110.78717201166	937744.905	5.97208471319984
852521981000000	0.998542274052478	10998.4750163913			9110.78717201166	509255.511	5.70693573749339
871365195000000	0.998542274052478	11001.2895163913			9110.78717201166	467713.42	5.66997983120492
972791381000000	0.998542274052478	11004.0025163913			9110.78717201166	1092794	6.03853830184437
983296759000000	0.998542274052478	11017.2885163913			9110.78717201166	1168284	6.06754842894096
998534441000000	0.998542274052478	11020.1040163913			9110.78717201166	550906.035	5.74107752995699
898460944000000	0.998542274052478	11022.9190163913			9110.78717201166	789671.034	5.8974462079071
998060553000000	0.998542274052478	11025.7320163913			9110.78717201166	1133312	6.0543494872907
963743612000000	0.998542274052478	11028.5480163913			9110.78717201166	1157840	6.0636485490995
1.088086E15	0.998542274052478	11031.3635163913			9110.78717201166	1483333	6.17123865866699
977104965000000	0.998542274052478	11034.1785163913			9110.78717201166	851785.478	5.93033023156043
1.005961E15	0.998542274052478	11039.7075163913			9110.78717201166	1059095	6.02493491773291
1.020419E15	0.998542274052478	11042.5230163913			9110.78717201166	1429848	6.15528987224138
1.07564E15	0.998542274052478	11045.3370163913			9110.78717201166	1611664	6.20727450511431
1.196178E15	0.998542274052478	11048.1485163913			9110.78717201166	2000612	6.30116286944679
1.172918E15	0.998542274052478	11050.9620163913			9110.78717201166	1783948	6.25138219104784
1.144892E15	0.998542274052478	11053.7740163913			9110.78717201166	1805898	6.25669321702503
1.054658E15	0.998542274052478	11056.4865163913			9110.78717201166	1196225	6.07781287452534
1.076609E15	0.998542274052478	11059.3770163913			9110.78717201166	1190385	6.07568744570662
1.216647E15	0.998542274052478	11068.7755163913			9110.78717201166	3280763	6.5159748583928
1.17306E15	0.998542274052478	11071.5910163913			9110.78717201166	3282114	6.51615366163819
1.213738E15	0.998542274052478	11074.4040163913			9110.78717201166	3544730	6.54958316082352
1.187029E15	0.998542274052478	11077.1185163913			9110.78717201166	2207781	6.34395599151703
1.227109E15	0.998542274052478	11079.9335163913			9110.78717201166	2442120	6.38776700033671
1.105936E15	0.998542274052478	11082.7485163913			9110.78717201166	2901409	6.46260895387087
1.197461E15	0.998542274052478	11085.5630163913			9110.78717201166	3135223	6.49626843646662
1.279129E15	0.998542274052478	11088.3770163913			9110.78717201166	3336634	6.52330857090475
1.324817E15	0.998542274052478	11091.1690163913			9110.78717201166	2817477	6.4498603794426
1.194463E15	0.998542274052478	11093.9820163913			9110.78717201166	2664428	6.42560398893228
1.308475E15	0.998542274052478	11096.8005163913			9110.78717201166	4473391	6.65063685965736
1.320917E15	0.998542274052478	11099.6190163913			9110.78717201166	2460411	6.39100765999885
1.355863E15	0.998542274052478	11102.4350163913			9110.78717201166	3876593	6.58845020721494
1.368856E15	0.998542274052478	11105.1485163913			9110.78717201166	4057084	6.60821399965868
1.340792E15	0.998542274052478	11107.9610163913			9110.78717201166	3716551	6.57014009674252
1.366753E15	0.998542274052478	11110.7735163913			9110.78717201166	2566474	6.40933686894211
1.293642E15	0.998542274052478	11113.5870163913			9110.78717201166	2801637	6.44741186431537
1.373933E15	0.998542274052478	11116.3990163913			9110.78717201166	4154466	6.61851520906902
1.520084E15	0.998542274052478	11119.2120163913			9110.78717201166	4843455	6.68515526911001
1.454074E15	0.998542274052478	11122.0645163913			9110.78717201166	5477358	6.73857112733437
1.512303E15	0.998542274052478	11124.7775163913			9110.78717201166	4334459	6.6369348992801
1.542988E15	0.998542274052478	11127.5930163913			9110.78717201166	4244770	6.62785416326384
1.504884E15	0.998542274052478	11140.9790163913			9110.78717201166	5223350	6.71794912749809
1.57461E15	0.998542274052478	11143.6925163913			9110.78717201166	3785165	6.57808481567959
1.638401E15	0.998542274052478	11149.3225163913			9110.78717201166	3494592	6.54339647836726
1.530942E15	0.998542274052478	11152.0365163913			9110.78717201166	5945190	6.77416573862384
1.520299E15	0.998542274052478	11154.8520163913			9110.78717201166	5542169	6.7436797647967
1.565561E15	0.998542274052478	11157.6670163913			9110.78717201166	4001623	6.60223617057405
1.552621E15	0.998542274052478	11163.2950163913			9110.78717201166	3645746	6.561786407972
1.730928E15	0.998542274052478	11166.1085163913			9110.78717201166	6870554	6.83699175735685
1.81854E15	0.998542274052478	11168.9240163913			9110.78717201166	5701101	6.7559587349796
1.768523E15	0.998542274052478	11171.6380163913			9110.78717201166	5045357	6.7028919015233
1.748118E15	0.998542274052478	11174.5080163913			9110.78717201166	6212061	6.79323571167876
1.697443E15	0.998542274052478	11177.3235163913			9110.78717201166	4896720	6.68990527127745
1.847803E15	0.998542274052478	11180.0375163913			9110.78717201166	4017342	6.60393880519207
1.863439E15	0.998542274052478	11182.8520163913			9110.78717201166	5739277	6.75885718600648
1.813428E15	0.998542274052478	11185.6660163913			9110.78717201166	5482321	6.7389644606904
1.934912E15	0.998542274052478	11188.4790163913			9110.78717201166	4989796	6.69808279053615
1.97606E15	0.998542274052478	11191.2930163913			9110.78717201166	6171998	6.79042577666054
1.806188E15	0.998542274052478	11194.1070163913			9110.78717201166	5483706	6.73907416274761
2.014531E15	0.998542274052478	11196.9230163913			9110.78717201166	4468939	6.65020442668001
2.101844E15	0.998542274052478	11199.6390163913			9110.78717201166	7750298	6.88931840150856
1.89734E15	0.998542274052478	11202.4545163913			9110.78717201166	4872471	6.68774926296104
2.032631E15	0.998542274052478	11205.2700163913			9110.78717201166	4169565	6.62009074850998
2.035043E15	0.998542274052478	11208.0825163913			9110.78717201166	7856943	6.89525360246712
2.128359E15	0.998542274052478	11210.8980163913			9110.78717201166	4781669	6.67957950978711
2.103931E15	0.998542274052478	11214.0020163913			9110.78717201166	8500431	6.92944094644091
2.146713E15	0.998542274052478	11216.8160163913			9110.78717201166	7070007	6.84941984379122
2.313267E15	0.998542274052478	11219.6290163913			9110.78717201166	7656372	6.88402302633911
2.346318E15	0.998542274052478	11223.1395163913			9110.78717201166	8304365	6.91930642937748
2.285112E15	0.998542274052478	11225.9560163913			9110.78717201166	8837514	6.94633011479567
2.221933E15	0.998542274052478	11228.6710163913			9110.78717201166	5078041	6.70569620303669
2.367174E15	0.998542274052478	11237.1440163913			9110.78717201166	10867352	7.03612373434518
2.327199E15	0.998542274052478	11242.7080163913			9110.78717201166	7105864	6.85161689121766
2.418686E15	0.998542274052478	11245.5230163913			9110.78717201166	7769241	6.89037859336816
2.214772E15	0.998542274052478	11248.3370163913			9110.78717201166	3592250	6.55536655345249
2.184176E15	0.998542274052478	11251.1505163913			9110.78717201166	7045427	6.84790731939344
2.388594E15	0.998542274052478	11264.5385163913			9110.78717201166	6498903	6.81284005491151
2.58636E15	0.998542274052478	11267.2510163913			9110.78717201166	8982945	6.95341874062842
2.537552E15	0.998542274052478	11275.5735163913			9110.78717201166	11409975	7.0572846928517
2.678815E15	0.998542274052478	11278.3880163913			9110.78717201166	11271325	7.05197497251144
2.753559E15	0.998542274052478	11281.2035163913			9110.78717201166	11211288	7.049655509041
2.445244E15	0.998542274052478	11284.0185163913			9110.78717201166	9225129	6.96497244784968
2.57399E15	0.998542274052478	11286.8325163913			9110.78717201166	13684705	7.13623543979853
2.667832E15	0.998542274052478	11289.6470163913			9110.78717201166	9943369	6.99753355645086
2.805187E15	0.998542274052478	11292.4600163913			9110.78717201166	11158315	7.0475986174105
3.017121E15	0.998542274052478	11295.2740163913			9110.78717201166	10343088	7.0146502197195
2.744826E15	0.998542274052478	11297.9880163913			9110.78717201166	8133603	6.91028297073429
2.887443E15	0.998542274052478	11300.8550163913			9110.78717201166	17304764	7.23816568082191
2.790571E15	0.998542274052478	11303.5685163913			9110.78717201166	10708456	7.02972685654433
2.933095E15	0.998542274052478	11306.3830163913			9110.78717201166	5519276	6.74188211218085
2.964728E15	0.998542274052478	11309.1985163913			9110.78717201166	8807999	6.94487725665687
2.958135E15	0.998542274052478	11314.8285163913			9110.78717201166	15136958	7.18003860590679
3.192323E15	0.998542274052478	11317.6585163913			9110.78717201166	11599013	7.06442103518462
3.000436E15	0.998542274052478	11320.3735163913			9110.78717201166	15894236	7.20123965719835
3.451744E15	0.998542274052478	11323.1890163913			9110.78717201166	15085103	7.17854827985267
3.017031E15	0.998542274052478	11326.0035163913			9110.78717201166	10641852	7.02701721474372
3.105419E15	0.998542274052478	11328.8175163913			9110.78717201166	15404532	7.18764850869613
3.199265E15	0.998542274052478	11331.6320163913			9110.78717201166	12264163	7.08863791398674
3.460287E15	0.998542274052478	11334.4445163913			9110.78717201166	13916617	7.14353367516
3.501791E15	0.998542274052478	11337.1585163913			9110.78717201166	12863035	7.10934345134412
3.007778E15	0.998542274052478	11339.9735163913			9110.78717201166	11571750	7.06339904243245
3.558515E15	0.998542274052478	11345.6040163913			9110.78717201166	18318407	7.26288770398302
3.552772E15	0.998542274052478	11348.4180163913			9110.78717201166	12013481	7.07966886585798
3.521497E15	0.998542274052478	11354.0450163913			9110.78717201166	11791249	7.07155981061485
3.534564E15	0.998542274052478	11356.7605163913			9110.78717201166	15509243	7.19059060058949
3.648444E15	0.998542274052478	11359.5765163913			9110.78717201166	14154599	7.15089757030627
3.692181E15	0.998542274052478	11362.3915163913			9110.78717201166	14781634	7.16972244474618
3.857328E15	0.998542274052478	11365.2065163913			9110.78717201166	16882052	7.2274252336471
3.641007E15	0.998542274052478	11368.0220163913			9110.78717201166	10973538	7.0403466718912
3.626796E15	0.998542274052478	11373.6490163913			9110.78717201166	9523645	6.97880319842808
4.024914E15	0.998542274052478	11386.9445163913			9110.78717201166	19346178	7.28659517930532
3.863909E15	0.998542274052478	11389.6585163913			9110.78717201166	16084912	7.20641868923432
3.910136E15	0.998542274052478	11392.8285163913			9110.78717201166	22867665	7.35922182138913
3.601787E15	0.998542274052478	11395.6430163913			9110.78717201166	10109949	7.00474896478245
3.970989E15	0.998542274052478	11401.2725163913			9110.78717201166	19625248	7.29281515353709
4.200667E15	0.998542274052478	11404.0860163913			9110.78717201166	18565464	7.26870580786444
4.192678E15	0.998542274052478	11406.8985163913			9110.78717201166	15055371	7.1776914620253
4.149334E15	0.998542274052478	11412.4275163913			9110.78717201166	19241086	7.28422958072138
4.343519E15	0.998542274052478	11415.2425163913			9110.78717201166	16389025	7.21455311771236
4.249075E15	0.998542274052478	11418.0580163913			9110.78717201166	22708095	7.35618070244123
4.038792E15	0.998542274052478	11420.8735163913			9110.78717201166	13740752	7.13801050131985
4.045126E15	0.998542274052478	11426.4005163913			9110.78717201166	18625920	7.27011773328909
4.387337E15	0.998542274052478	11429.2160163913			9110.78717201166	18087000	7.25736653858502
4.333266E15	0.998542274052478	11432.0330163913			9110.78717201166	20094350	7.30307396245744
4.287788E15	0.998542274052478	11434.8495163913			9110.78717201166	13995509	7.14598869786266
5.33305E15	0.998542274052478	11437.6645163913			9110.78717201166	29340887	7.46747323879774
4.395726E15	0.998542274052478	11440.4800163913			9110.78717201166	14015568	7.14661070282889
4.739521E15	0.998542274052478	11443.2950163913			9110.78717201166	24899329	7.39618764366104
4.620033E15	0.998542274052478	11446.1085163913			9110.78717201166	14155686	7.1509309205959
4.893793E15	0.998542274052478	11451.6375163913			9110.78717201166	20867689	7.31947435562412
4.993065E15	0.998542274052478	11454.4535163913			9110.78717201166	20454541	7.31078973837344
5.236014E15	0.998542274052478	11457.2680163913			9110.78717201166	23800731	7.37659029589647
5.005418E15	0.998542274052478	11460.0825163913			9110.78717201166	16946017	7.22906763774905
5.204672E15	0.998542274052478	11462.7960163913			9110.78717201166	18280618	7.26199087353419
5.31002E15	0.998542274052478	11465.6085163913			9110.78717201166	20278311	7.30703177936312
5.298819E15	0.998542274052478	11468.4240163913			9110.78717201166	24641684	7.39167038396791
5.248738E15	0.998542274052478	11471.2385163913			9110.78717201166	16814113	7.22567396178648
4.857539E15	0.998542274052478	11474.0540163913			9110.78717201166	15440589	7.1886638630056
5.432961E15	0.998542274052478	11479.6900163913			9110.78717201166	11592349	7.06417144755737
5.248511E15	0.998542274052478	11483.2735163913			9110.78717201166	21360673	7.32961493167028
5.982172E15	0.998542274052478	11485.9865163913			9110.78717201166	15869898	7.20057413543919
5.643238E15	0.998542274052478	11488.7005163913			9110.78717201166	26267942	7.41942604868805
6.099561E15	0.998542274052478	11491.5150163913			9110.78717201166	13318437	7.12445326071233
5.841039E15	0.998542274052478	11494.3305163913			9110.78717201166	9054171	6.95684869246265
5.441535E15	0.998542274052478	11513.2905163913			9110.78717201166	15060479	7.1778387848626
6.165845E15	0.998542274052478	11516.4885163913			9110.78717201166	24723348	7.39310728192934
6.735793E15	0.998542274052478	11521.9985163913			9110.78717201166	31130733	7.49318934664164
6.481969E15	0.998542274052478	11524.8130163913			9110.78717201166	5339816	6.72752629231668
6.508278E15	0.998542274052478	11530.4170163913			9110.78717201166	23659589	7.37400719605766
6.780699E15	0.998542274052478	11533.2805163913			9110.78717201166	33533448	7.52547821106035
6.316869E15	0.998542274052478	11535.9955163913			9110.78717201166	27983340	7.44689954921943
6.438359E15	0.998542274052478	11539.4105163913			9110.78717201166	19031212	7.27946644714939
6.12651E15	0.998542274052478	11542.2275163913			9110.78717201166	31326161	7.49590717564543
7.215247E15	0.998542274052478	11545.0420163913			9110.78717201166	25215179	7.4016620555186
6.839267E15	0.998542274052478	11547.8560163913			9110.78717201166	32534850	7.51234880878549
7.018173E15	0.998542274052478	11550.6880163913			9110.78717201166	22204945	7.34644970179584
7.061191E15	0.998542274052478	11556.2625163913			9110.78717201166	25445552	7.40561187662624
7.129188E15	0.998542274052478	11559.0775163913			9110.78717201166	17718482	7.24842651172354
7.012726E15	0.998542274052478	11561.8935163913			9110.78717201166	35319113	7.54800978822256
7.539356E15	0.998542274052478	11564.7070163913			9110.78717201166	32017019	7.50538089372575
7.698927E15	0.998542274052478	11567.5225163913			9110.78717201166	44546879	7.6488172823222
7.913727E15	0.998542274052478	11570.2355163913			9110.78717201166	40525743	7.60773098595959
7.441989E15	0.998542274052478	11573.0500163913			9110.78717201166	28252061	7.45105013528035
8.096221E15	0.998542274052478	11576.2825163913			9110.78717201166	40582897	7.6083430458074
7.911654E15	0.998542274052478	11578.9970163913			9110.78717201166	25116297	7.39995560994526
7.398428E15	0.998542274052478	11581.8120163913			9110.78717201166	35777594	7.55361113143378
7.784987E15	0.998542274052478	11584.6260163913			9110.78717201166	34137558	7.53323245101842
7.329421E15	0.998542274052478	11587.4410163913			9110.78717201166	25990149	7.41480876929294
8.288133E15	0.998542274052478	11590.2560163913			9110.78717201166	23105187	7.36370948779692
8.387449E15	0.998542274052478	11598.7365163913			9110.78717201166	37824651	7.57777492957101
8.468107E15	0.998542274052478	11601.4520163913			9110.78717201166	25832448	7.41216556383942
8.589416E15	0.998542274052478	11604.1675163913			9110.78717201166	32214597	7.50805270275451
8.651938E15	0.998542274052478	11606.9820163913			9110.78717201166	26404552	7.42167880331179
8.704218E15	0.998542274052478	11612.6135163913			9110.78717201166	33993746	7.53139902505638
9.896379E15	0.998542274052478	11615.4300163913			9110.78717201166	31308983	7.49566896079285
8.777144E15	0.998542274052478	11618.2455163913			9110.78717201166	43406051	7.6375502763496
8.903163E15	0.998542274052478	11621.0600163913			9110.78717201166	47602581	7.67763050069674
8.610721E15	0.998542274052478	11634.3510163913			9110.78717201166	30071105	7.4781493870824
9.215244E15	0.998542274052478	11637.0645163913			9110.78717201166	46853701	7.67074390174235
8.849676E15	0.998542274052478	11639.8780163913			9110.78717201166	26945417	7.43048490900822
9.862562E15	0.998542274052478	11642.6915163913			9110.78717201166	31767708	7.50198588215922
1.0185181E16	0.998542274052478	11645.5055163913			9110.78717201166	37088395	7.56923803964499
1.0100634E16	0.998542274052478	11648.3185163913			9110.78717201166	45068497	7.65387307492275
1.0536494E16	0.998542274052478	11651.1330163913			9110.78717201166	53282956	7.7265883103604
9.860181E15	0.998542274052478	11653.9475163913			9110.78717201166	28622186	7.4567027996363
1.018114E16	0.998542274052478	11656.6615163913			9110.78717201166	30541714	7.48489340599657
9.1635E15	0.998542274052478	11667.9320163913			9110.78717201166	32601665	7.5132397804927
1.0708584E16	0.998542274052478	11670.7475163913			9110.78717201166	27190932	7.43442409377802
1.1359458E16	0.998542274052478	11673.4620163913			9110.78717201166	31173439	7.4937847155376
1.0575946E16	0.998542274052478	11676.2750163913			9110.78717201166	46519992	7.6676396313712
1.0472338E16	0.998542274052478	11679.0900163913			9110.78717201166	31500325	7.49831503458257
1.0985331E16	0.998542274052478	11681.9035163913			9110.78717201166	34139637	7.53325889903604
1.1771976E16	0.998542274052478	11684.7190163913			9110.78717201166	37015291	7.56838116798804
1.0983825E16	0.998542274052478	11687.5335163913			9110.78717201166	32232985	7.50830052608324
1.1289731E16	0.998542274052478	11690.3490163913			9110.78717201166	49137300	7.69141128915431
1.1833506E16	0.998542274052478	11693.0630163913			9110.78717201166	33198013	7.52111209066308
1.1823222E16	0.998542274052478	11695.8760163913			9110.78717201166	46170289	7.66436259299845
1.2398515E16	0.998542274052478	11698.6900163913			9110.78717201166	54276674	7.73461322683399
1.2377266E16	0.998542274052478	11701.5040163913			9110.78717201166	47857675	7.6799515960911
1.2626128E16	0.998542274052478	11704.3165163913			9110.78717201166	27564763	7.44035426279625
1.2937591E16	0.998542274052478	11707.1300163913			9110.78717201166	61761815	7.79072005016613
1.269486E16	0.998542274052478	11718.3745163913			9110.78717201166	43397738	7.63746709357427
1.2368798E16	0.998542274052478	11721.0870163913			9110.78717201166	55716918	7.74598708527145
1.3288163E16	0.998542274052478	11729.5375163913			9110.78717201166	35430096	7.54937232908208
1.4244894E16	0.998542274052478	11732.2515163913			9110.78717201166	37834067	7.57788302859703
1.2459183E16	0.998542274052478	11735.1505163913			9110.78717201166	44787108	7.65115302002023
1.358309E16	0.998542274052478	11737.9660163913			9110.78717201166	32775071	7.51554364116685
1.2406201E16	0.998542274052478	11740.6975163913			9110.78717201166	39026989	7.59136504599998
