# Supplementary material for: Virus lasers for biological detection
Source: Nat Commun. 2019 Aug 9;10:3594. doi: 10.1038/s41467-019-11604-z (PMC6689004; doi:10.1038/s41467-019-11604-z)
Supplement: Supplementary file 5 — Source Data [file 41467_2019_11604_MOESM5_ESM.zip › s_fig_9ab.csv]

Time	Pump	Output
s
Mean(pump), CV(pump):	1.3368716935065E16	4.7326351479432
77.002	1.2703042E16	7881.075
79.8175	1.3598064E16	11687.944
85.413	1.3833597E16	9286.3
91.043	1.3755086E16	12062.762
93.8585	1.392781E16	13977.03
96.673	1.3064191E16	13843.829
99.485	1.2718744E16	6935
1894.31400166893	1.2911325E16	6236.704
1899.85800166893	1.2848035E16	3725.394
1902.67050166893	1.3117021E16	3044.802
1905.48650166893	1.3797397E16	9790.983
1908.30150166893	1.3829042E16	6828.397
1911.11700166893	1.3702461E16	8882.591
1913.93250166893	1.3386007E16	7938.103
3286.6864858737	1.3562732E16	9999.396
3289.5009858737	1.2163019E16	4138.095
3295.1504858737	1.3401845E16	6401.171
3297.9649858737	1.3112249E16	3493.417
3300.6774858737	1.4334987E16	9781.323
3303.4919858737	1.3884505E16	2463.653
3306.3054858737	1.370753E16	4182.952
4651.11099040365	1.4005944E16	6604.426
4653.92549040365	1.3274646E16	8437.53
4656.74049040365	1.2654633E16	5846.654
4659.55749040365	1.2432064E16	3378.053
4662.37249040365	1.3703887E16	7766.539
4665.18799040365	1.36085E16	10080.361
4667.90299040365	1.3211055E16	8662.451
6265.37049827147	1.3385809E16	2975.355
6268.18249827147	1.2504109E16	1692.173
6276.60399827147	1.3738489E16	3566.67
6279.31899827147	1.4091169E16	6202.457
6282.13399827147	1.4347664E16	3327.82
6284.94899827146	1.3193438E16	2487.495
6287.76299827147	1.4219416E16	2851.312
7690.37550375509	1.4326088E16	1340.476
7693.19050375509	1.2429753E16	773.089233
7696.00650375509	1.3035305E16	1207.222
7698.72200375509	1.3943634E16	1468.216
7712.11800375509	1.2668787E16	1550.706
7714.93350375509	1.3927698E16	1454.811
7717.64900375509	1.2652852E16	590.865072
9163.35947717142	1.45552E16	1252.442
9166.17447717142	1.3028204E16	580.050464
9174.61647717142	1.4181574E16	934.74674
9177.32997717142	1.4035372E16	1492.206
9180.14347717142	1.252462E16	742.970626
9182.95597717142	1.388917E16	1229.619
9185.76997717142	1.3791702E16	1150.351
10609.090979496	1.3843804E16	843.170782
10611.904479496	1.2865109E16	583.315606
10614.619979496	1.3559667E16	1107.326
10617.435479496	1.3559667E16	893.834756
10620.251479496	1.3243958E16	754.514984
10623.066479496	1.4412079E16	976.578324
10625.881979496	1.3133461E16	678.236377
12191.4690063181	1.3227131E16	448.719186
12194.2810063181	1.3036584E16	334.820844
12196.9950063181	1.2099728E16	250.978342
12199.8100063181	1.3909924E16	543.794722
12202.6245063181	1.2480822E16	257.047095
12205.4390063181	1.3084221E16	485.020654
12208.2525063181	1.3735256E16	471.992747
13753.8379960661	1.1789799E16	216.713694
13756.6509960661	1.3812713E16	327.274788
13759.4649960661	1.419201E16	248.756106
13762.2794960661	1.3069924E16	450.338693
13765.0939960661	1.265902E16	363.747603
13767.8094960661	1.3496633E16	272.420096
13781.0969960661	1.3496633E16	196.069634
15450.0029940395	1.2358743E16	246.316294
15452.8174940395	1.258E16	278.397648
15455.6329940395	1.3227964E16	350.403381
15458.4464940395	1.265902E16	219.323848
15461.2594940395	1.3085728E16	268.151744
15464.0724940395	1.4523894E16	289.25608
15466.8874940395	1.3528241E16	197.05601
