# Supplementary material for: Virus lasers for biological detection
Source: Nat Commun. 2019 Aug 9;10:3594. doi: 10.1038/s41467-019-11604-z (PMC6689004; doi:10.1038/s41467-019-11604-z)
Supplement: Supplementary file 5 — Source Data [file 41467_2019_11604_MOESM5_ESM.zip › s_fig_9cd.csv]

Time	Pump	Output
s
Mean(pump), CV(pump):	4.6615314675325E15	5.0903845787726
37.1095	4.074918E15	497.735263
39.9255	4.28738E15	401.157048
48.363	4.810364E15	512.811869
51.176	4.521633E15	902.76525
53.8885	4.886633E15	1328.221
56.703	4.559768E15	566.647229
59.5185	4.23835E15	826.617023
1854.33900166893	4.726524E15	436.076684
1857.15400166893	4.446556E15	463.072145
1859.96850166893	4.841805E15	544.638896
1862.78350166893	4.484983E15	465.106201
1865.59950166893	4.506941E15	654.218638
1868.41400166893	4.51792E15	452.364709
1871.22900166893	4.869253E15	602.619039
3233.5394858737	4.789278E15	418.091268
3236.3539858737	4.437618E15	217.32974
3249.6434858737	4.632985E15	311.131478
3252.3579858737	4.632985E15	406.082147
3255.1719858737	4.56042E15	379.838905
3257.9854858737	4.638567E15	365.34902
3260.7999858737	4.783696E15	369.860323
4597.95949040365	5.068923E15	484.265672
4600.77499040365	4.269147E15	423.001794
4603.49099040365	4.561479E15	292.983257
4606.30549040365	4.760044E15	202.934321
4609.11949040365	4.230537E15	220.132848
4622.40949040365	4.737981E15	330.178141
4625.22449040365	4.583542E15	258.11412
6217.73649827147	4.649725E15	161.524047
6220.55249827147	4.51624E15	153.386617
6223.36649827147	4.460621E15	229.116913
6228.99649827147	4.51624E15	288.978709
6231.80899827147	5.272655E15	439.912648
6234.52199827147	4.688658E15	190.060174
6237.33749827146	4.677534E15	299.279384
7653.32700375509	4.6884E15	204.39037
7656.14250375509	4.566767E15	204.328564
7658.85650375509	4.948252E15	100.09646
7661.67000375509	4.467249E15	97.79468
7664.48400375509	4.704986E15	127.500239
7667.29750375509	4.489364E15	138.547053
7670.11100375509	4.970368E15	154.570469
9137.08247717142	4.424214E15	126.267043
9139.89697717142	5.02726E15	128.363507
9142.71197717142	4.632744E15	129.945428
9145.52697717142	4.63838E15	195.821808
9148.34297717142	5.021624E15	235.123609
9151.15797717142	5.049804E15	43.268212
9153.97397717142	4.700376E15	213.582966
10580.372479496	4.857836E15	161.26778
10583.187479496	4.622338E15	169.303708
10586.001979496	4.720919E15	101.193785
10588.816479496	4.896173E15	160.584502
10591.529979496	4.364933E15	198.988866
10594.343479496	4.447084E15	68.340665
10597.156979496	4.753779E15	180.866372
12155.1000063181	4.743386E15	103.054685
12157.8140063181	4.726859E15	77.054445
12160.6285063181	4.462419E15	186.046481
12163.4435063181	4.688295E15	154.760609
12176.8160063181	4.837042E15	151.416979
12179.5295063181	4.627694E15	156.782606
12182.3440063181	4.892133E15	90.46424
13725.0989960661	5.19245E15	58.80251
13730.7304960661	4.594797E15	241.656406
13733.5444960661	4.54545E15	98.092654
13736.3599960661	5.373391E15	126.684808
13739.1739960661	4.627696E15	92.659493
13741.9874960661	4.649628E15	110.377689
13744.7019960661	4.726391E15	151.87223
15421.2864940395	4.857984E15	126.788722
15426.9169940395	4.594797E15	102.048008
15429.7329940395	4.737357E15	79.265777
15432.5479940395	4.638662E15	70.337839
15435.3619940395	4.397407E15	66.100591
15438.1749940395	4.249365E15	69.574465
15440.9894940395	4.539967E15	129.112108
