# Supplementary material for: Virus lasers for biological detection
Source: Nat Commun. 2019 Aug 9;10:3594. doi: 10.1038/s41467-019-11604-z (PMC6689004; doi:10.1038/s41467-019-11604-z)
Supplement: Supplementary file 5 — Source Data [file 41467_2019_11604_MOESM5_ESM.zip › s_fig_9ef.csv]

Time	Pump	Output
s
Mean(pump), CV(pump):	1.6177514935065E15	4.4330228634315
0	1.585742E15	82.889391
5.632	1.600862E15	130.028438
8.446	1.653783E15	121.236271
11.2595	1.423198E15	32.974019
24.542	1.655673E15	148.401069
27.3575	1.621652E15	87.995636
30.1745	1.721824E15	16.20582
1817.00000166893	1.573216E15	88.679215
1819.71350166893	1.519887E15	17.363644
1822.52800166893	1.719872E15	83.01863
1825.34200166893	1.700825E15	51.547141
1828.15700166893	1.527505E15	47.704645
1830.97150166893	1.708444E15	28.74471
1833.78600166893	1.586548E15	98.742667
3206.9999858737	1.636455E15	83.889837
3209.7149858737	1.690681E15	22.367734
3212.5279858737	1.630645E15	86.48964
3215.3414858737	1.675188E15	77.871333
3218.1539858737	1.733287E15	10.797683
3220.9664858737	1.630645E15	77.628583
3223.6804858737	1.795259E15	29.691491
4570.99999040365	1.653381E15	60.330967
4573.81549040365	1.551959E15	29.234934
4579.34549040365	1.641899E15	76.607535
4582.15949040365	1.634245E15	47.241455
4584.97349040365	1.599799E15	99.972748
4587.78649040365	1.643813E15	7.141307
4590.60099040365	1.490722E15	62.743695
6193.99999827147	1.661385E15	117.340712
6196.81649827147	1.68454E15	26.860495
6199.53149827147	1.622793E15	40.702628
6202.34549827147	1.609286E15	43.639849
6205.15999827147	1.478073E15	44.268758
6207.97349827147	1.543679E15	81.744984
6210.78749827147	1.68647E15	67.749794
7632.00000375509	1.559498E15	25.394397
7634.71250375509	1.582517E15	99.486394
7637.52650375509	1.588271E15	102.050722
7640.34150375509	1.50387E15	29.406884
7643.15400375509	1.534562E15	59.013051
7645.86800375509	1.582517E15	30.710931
7648.68200375509	1.663081E15	101.346942
9112.99997717142	1.652288E15	114.223803
9115.81597717142	1.707039E15	32.494348
9118.53147717142	1.712905E15	97.349178
9124.16097717142	1.736369E15	74.956774
9126.97597717142	1.622958E15	31.957192
9129.79147717142	1.613181E15	26.572471
9132.60547717142	1.617092E15	76.346444
10558.999979496	1.624563E15	39.082418
10561.815479496	1.567561E15	29.575819
10564.630479496	1.567561E15	137.413247
10567.443979496	1.590362E15	85.119115
10570.257979496	1.580861E15	52.086608
10572.970479496	1.535259E15	93.559643
10575.784979496	1.603662E15	51.252082
12134.0000063181	1.550069E15	112.404458
12136.8150063181	1.525222E15	10.894663
12139.6280063181	1.60932E15	65.04663
12142.4420063181	1.760313E15	56.198487
12145.2570063181	1.62461E15	25.880751
12148.0690063181	1.649457E15	70.287691
12150.7815063181	1.620788E15	90.690408
13700.9999960661	1.5732E15	76.531409
13703.8149960661	1.681631E15	67.917071
13706.6294960661	1.668314E15	65.338372
13712.1554960661	1.584613E15	42.537298
13714.9709960661	1.580809E15	110.357288
13717.7854960661	1.588418E15	55.474759
13720.5999960661	1.616952E15	90.255408
15399.9999940395	1.611246E15	30.306531
15402.8144940395	1.578906E15	57.893366
15405.6304940395	1.554177E15	69.324881
15408.4449940395	1.721579E15	17.369473
15411.1579940395	1.487596E15	104.778959
15413.9734940395	1.577004E15	55.719619
15416.7879940395	1.763429E15	0
